# Supplementary material for: Comparative Analyses between Skeletal Muscle miRNAomes from Large White and Min Pigs Revealed MicroRNAs Associated with Postnatal Muscle Hypertrophy
Source: PLoS One. 2016 Jun 2;11(6):e0156780. doi: 10.1371/journal.pone.0156780 (PMC4890935; doi:10.1371/journal.pone.0156780)
Supplement: S1 Table — LW, Large White pig; M, Min pig. (XLS) [file pone.0156780.s005.xls]

## Sheet: Table S1
Table S1 Expression profiles of known miRNAs during swine skeletal muscle postnatal development (TP5M)
Name	Sequence	60LW	120LW	150LW	180LW	210LW	60M	120M	150M	180M	210M	SUM
ssc-miR-206	TGGAATGTAAGGAAGTGTGTGA	581596	591020	386165	271488	430688	254479	640726	315974	599071	555146	4.62635e+06
ssc-miR-26a	TTCAAGTAATCCAGGATAGGCT	335279	324994	301672	263737	282280	207868	422791	196337	442593	353869	3.13142e+06
ssc-miR-378	ACTGGACTTGGAGTCAGAAGGC	329259	424975	343195	140841	114626	218890	378828	154106	278819	166485	2.55002e+06
ssc-miR-1	TGGAATGTAAAGAAGTATGTA	173941	240889	228883	144480	209375	182407	290140	150645	223193	261577	2.10553e+06
ssc-let-7a	TGAGGTAGTAGGTTGTATAGTT	244912	314743	159127	152331	152443	94272.8	285640	116798	290473	191316	2.00206e+06
ssc-let-7f	TGAGGTAGTAGATTGTATAGTT	169908	207054	156209	106788	126695	84497.9	208899	98317.9	206514	161537	1.52642e+06
ssc-miR-125b	TCCCTGAGACCCTAACTTGTGA	102864	132945	74557.6	82426.7	67107.7	65647.6	130080	58572.8	116793	67022.5	898016
ssc-miR-21	TAGCTTATCAGACTGATGTTGA	63833	181696	120279	57963.6	47422.4	87642.1	92489.3	54438.8	99364.5	44078.4	849207
ssc-miR-27b-3p	TTCACAGTGGCTAAGTTCTGC	45863.5	69851.1	67511.1	46146.8	45927.8	78377.6	52689.1	68949.4	51045.1	45995.2	572357
ssc-let-7g	TGAGGTAGTAGTTTGTACAGTT	55532.6	92401.3	44479.2	38966.7	41144.7	82228.9	57676.4	49207.5	56016.7	46507.9	564162
ssc-miR-10b	TACCCTGTAGAACCGAATTTGT	51338.3	80747.7	35064.8	44359.1	44924.5	52169.4	77962	36579.9	69866.5	61820.8	554833
ssc-miR-30e-5p	TGTAAACATCCTTGACTGGAAGCT	28854.4	78518.4	28866.8	44016.6	45132.4	52545	77835.1	42428.2	61724.9	34792.9	494715
ssc-miR-22-3p	AAGCTGCCAGTTGAAGAACTGT	19059	38523.1	44367.8	22978	33693.1	50902.4	47592.9	46899	41172.3	34956.6	380144
ssc-miR-126-3p	TCGTACCGTGAGTAATAATGCG	23364.2	60796.9	27074.8	23316.3	26937.8	54556.2	42598.7	41108.3	35658.2	22023.8	357435
ssc-miR-143-3p	TGAGATGAAGCACTGTAGCTC	29486.5	59273	30858.5	31211.1	34755.2	28815.7	49031.4	21125.9	30003.6	17059.8	331621
ssc-miR-99a	AACCCGTAGATCCGATCTTGTG	39231	57907.8	32330.5	25872.4	19403.8	29561.5	37976.9	20753.2	38440.9	21293.9	322772
ssc-miR-19b	TGTGCAAATCCATGCAAAACTGA	31584.5	55265.1	20267.8	25175.7	23798.5	35410	41285.7	26994.8	36838.1	20838.9	317459
ssc-let-7c	TGAGGTAGTAGGTTGTATGGTT	38116.1	40008.5	24864.7	19448	16276.3	10516.8	34767.5	12338	39596.2	20537.3	256469
ssc-miR-30d	TGTAAACATCCCCGACTGGAAGCT	18382.3	30888.2	23355.2	21646.7	26073.8	16364.5	35218.5	24058	36424	20064.8	252476
ssc-miR-181a	AACATTCAACGCTGTCGGTGAGTT	21352.5	34885.3	20330.7	19014.8	14992.5	14412.9	30075.3	14628.6	31694.6	23941.6	225329
ssc-miR-199a-5p	CCCAGTGTTCAGACTACCTGTTC	25083.9	40278.9	28908.8	13872.2	10741	24017.4	27595.5	16080.5	24795.3	12607.5	223981
ssc-miR-101	TACAGTACTGTGATAACTGAA	17123.7	22918	27452.2	16517.8	24299.7	21276.7	30464.3	19898.5	21726.9	19453.3	221131
ssc-miR-29c	TAGCACCATTTGAAATCGGTTA	10829.5	17999.1	9422.18	20958.5	45094.2	16806.7	17692.7	20380.6	35064.4	22510.7	216758
ssc-miR-486	TCCTGTACTGAGCTGCCCCGAG	11323.3	24676.2	17714.5	17855.4	13829.3	8573.7	32666.9	14283.3	37965.4	25526.9	204415
ssc-miR-126-5p	CATTATTACTTTTGGTACGCG	13503.2	29488.1	12062.7	15869.6	17947.4	30157	23416.5	24818.4	17153.8	14128	198545
ssc-miR-128	TCACAGTGAACCGGTCTCTTT	22632.1	24900.9	14866.5	11961.2	14765.9	15253.1	21200	14235.2	21374.2	20022.5	181212
ssc-miR-92a	TATTGCACTTGTCCCGGCCTGT	27135.6	28106	11671	13703.5	11909	14531.4	22706.2	11703	23950.4	15068.9	180485
ssc-miR-133a-5p	AGCTGGTAAAATGGAACCAAAT	11605.2	21785.9	12771.1	14404.5	17636.5	24717.5	20964.2	23128.7	18785.7	14274.2	180073
ssc-miR-199b-3p	TACAGTAGTCTGCACATTGGTT	13340.4	23208.8	17606.3	10835.5	7555.58	14957.3	15736.9	10091.7	11596.2	6878.7	131808
ssc-miR-148a-3p	TCAGTGCACTACAGAACTTTGT	7004.44	13759.2	24315.2	6849.13	4997.82	27362.1	9000.81	16568.2	11070.5	5440.57	126368
ssc-miR-499-5p	TTAAGACTTGCAGTGATGTTT	7399.13	12597.1	6778.37	7124.23	13447.8	19180.3	12255.8	16575.8	7503.12	9674.65	112536
ssc-miR-136	ACTCCATTTGTTTTGATGATGGA	8976.99	27381.4	9986.04	6919.75	3454.15	18649.8	14110.8	5386.9	9856.08	4878.5	109600
ssc-let-7d-5p	AGAGGTAGTAGGTTGCATAGTT	14120.7	16178.4	6749.68	7021.99	7511.44	11561.5	11738.6	10612.5	12180	9685.97	107361
ssc-miR-103	AGCAGCATTGTACAGGGCTATGA	6316.91	15404.4	12072.6	10584.6	9386.61	8116.02	16826.5	11756.8	9822.59	5235.72	105523
ssc-miR-191	CAACGGAATCCCAAAAGCAGCTG	9477.18	12968.4	9095.57	10209.4	8618.69	6448.67	11563.4	8327.52	13557.4	11009.8	101276
ssc-miR-199b-5p	CCCAGTGTTTAGACTATCTGTT	11457.9	15482.5	6717.68	8501.86	6121.74	14341.6	10724.8	8031.29	9232.12	6063.38	96675
ssc-miR-152	TCAGTGCATGACAGAACTTGG	9011.55	15412.8	13972.7	6353.73	5461.71	12620.9	10102.8	7979.4	9415.18	6277.51	96608.3
ssc-miR-181b	AACATTCATTGCTGTCGGTGGGTT	7061.73	14879.2	7166.77	7968.51	5382.27	4521.89	14366	5709.54	14016.2	9531.55	90603.7
ssc-miR-7134-3p	ATGCGGAACCTGCGGATACGG	6542.45	7625.3	8810.88	7588.01	8291.13	3283.58	13575.7	5618.98	14954.9	11227	87518
ssc-miR-30b-5p	TGTAAACATCCTACACTCAGCT	7330.01	8470.15	5830.52	6201.95	7110.32	16275.4	7171.96	14950.3	7237.46	6041.76	86619.8
ssc-miR-19a	TGTGCAAATCTATGCAAAACTGA	7237.25	15628	5454.25	6928.18	6476.77	10177.5	11719.3	7430.33	10089.4	5334.54	86475.5
ssc-let-7e	TGAGGTAGGAGGTTGTATAGTT	10463	13467.2	5626.39	5675.99	5926.58	3642.14	11000.7	5028.4	11749.2	6438.1	79017.6
ssc-miR-30a-5p	TGTAAACATCCTCGACTGGAAG	6485.15	10344.9	5638.52	6264.14	7064.23	7880.59	11337.2	6165.21	6367.94	4309.22	71857.1
ssc-miR-100	AACCCGTAGATCCGAACTTGTG	8409.51	13155.9	7224.15	6044.9	4485.88	3361.02	9735.94	3369.88	9360.48	4799.23	69946.9
ssc-miR-451	AAACCGTTACCATTACTGAGTT	2479.11	8300.7	4152.21	2872.25	2858.84	18269.5	4227.32	15596.5	5819.89	2639.48	67215.9
ssc-miR-532-5p	CATGCCTTGAGTGTAGGACCGT	7052.64	11963.7	4551.65	4007.45	2851.97	8901.29	8467.05	3890.64	6638.06	3859.36	62183.8
ssc-miR-374a-5p	TTATAATACAACCTGATAAGTG	4832.72	6586.96	7692.01	4608.25	4474.11	11915.4	4725.22	7983.17	4114.33	4107.45	61039.6
ssc-miR-125a	TCCCTGAGACCCTTTAACCTGTG	6587.01	9652.7	4916.88	4887.57	4437.82	3742.04	7329.19	4322.72	6850.14	4191.87	56917.9
ssc-miR-369	AATAATACATGGTTGATCTTT	7943.88	11287.1	3697.59	2798.47	1981.08	10816.5	5501.72	4586.88	4133.3	2734.18	55480.7
ssc-miR-127	TCGGATCCGTCTGAGCTTGGCT	3686.83	13362.6	5557.97	3058.81	1625.08	5373.76	6100.3	2764.2	5591.06	2389.32	49509.9
ssc-miR-542-3p	TGTGACAGATTGATAACTGAAA	2510.03	6772.04	6762.92	3557.37	3992.57	3863.63	5985.83	3995.36	4355.43	3086.25	44881.4
ssc-miR-142-3p	TGTAGTGTTTCCTACTTTATGG	1987.11	9309	3121.6	2881.74	2018.35	6655.44	4635.57	5039.72	3756.03	1462.83	40867.4
ssc-miR-98	TGAGGTAGTAAGTTGTATTGTT	3417.64	6008.9	3486.84	2949.19	3169.73	4207.47	4610.74	3753.85	4910.18	4123.92	40638.5
ssc-miR-151-5p	TCGAGGAGCTCACAGTCTAGT	2767.4	3607.75	5439.91	2960.79	3530.64	3960.43	5094.85	4501.97	3716.96	4564.52	40145.2
ssc-miR-186	CAAAGAATTCTCCTTTTGGGCTT	2591.88	4620.85	4254.82	2708.87	3450.22	6579.55	3747.35	5451.99	3663.38	2957.57	40026.5
ssc-miR-24-3p	TGGCTCAGTTCAGCAGGAACAG	2269.94	5191.69	3959.11	2464.34	2557.75	8422.69	2976.36	6428.42	2856.37	2040.34	39167
ssc-miR-365-3p	TAATGCCCCTAAAAATCCTTAT	2046.22	3188.32	1522.73	3292.81	3843.5	6255.84	3355.65	7226.55	4333.1	3985.98	39050.7
ssc-miR-16	TAGCAGCACGTAAATATTGGCG	2037.13	4203.83	4543.92	3065.14	2828.44	5660.3	3969.4	5080.29	4196.93	3298.32	38883.7
ssc-miR-424-5p	CAGCAGCAATTCATGTTTTGAA	2560.05	6190.37	4664.2	2475.93	2757.82	5681.21	3910.1	3831.21	3470.28	2936.98	38478.2
ssc-miR-340	TTATAAAGCAATGAGACTGATT	1552.4	3482.76	3277.19	4088.61	5590.18	2463.46	4596.95	4218	4164.56	4530.55	37964.7
ssc-miR-27a	TTCACAGTGGCTAAGTTCCGC	2314.5	4856.4	4037.45	2737.33	2869.63	6357.29	3209.45	5738.79	2915.52	2728.01	37764.4
ssc-miR-10a-5p	TACCCTGTAGATCCGAATTTGT	3735.94	4739.82	2331.55	3010.33	4250.5	2179.24	6060.31	2557.6	5022.92	2755.8	36644
ssc-miR-23b	ATCACATTGCCAGGGATTACCA	3571.34	4060.82	2189.2	2614.01	2503.81	4681.42	3365.3	4351.97	2536.01	2284.32	32158.2
ssc-miR-185	TGGAGAGAAAGGCAGTTCCTGA	2734.66	5963.24	3682.14	2037.45	2149.77	3391.22	3551.5	1940.6	4085.31	2209.17	31745.1
ssc-miR-95	TTCAACGGGTATTTATTGAGCA	2354.52	3946.65	1972.93	1964.72	1916.35	4504.85	4136.29	3167.04	3353.08	2728.01	30044.4
ssc-miR-361-5p	TTATCAGAATCTCCAGGGGTAC	2438.18	3732.73	2397.75	2244.04	2357.68	4611.72	2466.05	3189.68	2783.81	2142.26	28363.9
ssc-miR-199a-3p	ACAGTAGTCTGCACATTGGTTA	2452.74	3612.55	3306.98	1537.84	1206.3	6023.51	2510.19	4401.97	1916.52	1302.24	28270.8
ssc-miR-133a-3p	TTGGTCCCCTTCAACCAGCTG	2180.82	2797.75	1932.11	2339.96	2525.39	3856.66	3190.14	3137.8	3156.62	2944.19	28061.4
ssc-miR-542-5p	TCGGGGATCATCATGTCACGA	3294.87	4432.17	2926.3	1995.29	2270.4	2801.11	3121.18	1544.37	3075.14	2310.06	27770.9
ssc-miR-320	AAAAGCTGGGTTGAGAGGGCGAA	1798.85	3899.78	1927.69	2050.1	2198.81	3021.82	4664.53	2284.01	3675.66	1892.1	27413.3
ssc-miR-425-5p	AATGACACGATCACTCCCGTTGA	2592.79	3131.84	2525.75	2447.47	2712.71	1891.16	3608.05	2292.5	3469.16	2084.61	26756
ssc-miR-30e-3p	CTTTCAGTCGGATGTTTACAGC	2194.46	2363.9	2744.23	2454.85	2820.59	1753.31	4872.8	2314.2	2652.1	2226.67	26397.1
ssc-miR-374a-3p	CTTATCAGGTTGTATTGTAATT	1728.83	2843.41	2697.89	2413.74	2944.16	2337.23	3708.73	2162.31	2644.29	1887.99	25368.6
ssc-miR-195	TAGCAGCACAGAAATATTGGC	987.64	2772.51	3412.91	2217.69	2620.52	2366.65	3048.08	3583.09	2010.28	1804.6	24824
ssc-miR-30c-5p	TGTAAACATCCTACACTCTCAGC	2350.88	2637.91	2017.07	1637.97	1919.3	3048.93	2135.04	3701.01	1773.65	1515.33	22737.1
ssc-miR-15a	TAGCAGCACATAATGGTTTGT	606.59	2050.24	2098.72	1390.27	1714.32	3792.38	2326.75	4514.24	1753.56	1801.51	22048.6
ssc-miR-142-5p	CATAAAGTAGAAAGCACTACT	859.41	5061.9	1796.38	1289.09	942.49	4452.19	1857.81	2197.21	1861.83	678.4	20996.7
ssc-miR-29b	TAGCACCATTTGAAATCAGTGTT	539.29	1961.31	1053.78	1034.01	2274.32	6251.19	1227.51	2955.72	2244.69	1001.64	20543.5
ssc-miR-339	TCCCTGTCCTCCAGGAGCTCA	1707	2267.76	1617.63	1093.04	1306.34	2444.1	2154.35	2258.53	1904.24	1589.45	18342.4
ssc-miR-130a	CAGTGCAATGTTAAAAGGGCAT	1938.91	3675.05	991.98	923.34	984.66	3584.06	1867.47	1444.37	1630.77	1061.35	18102
ssc-miR-148b-3p	TCAGTGCATCACAGAACTTTGT	1148.61	1728.16	2844.64	1260.63	1058.21	2368.98	1344.74	2506.65	1967.87	1357.83	17586.3
ssc-miR-20a	TAAAGTGCTTATAGTGCAGGTA	1521.48	2494.9	2256.51	995.01	924.83	3389.68	1506.11	1943.43	1476.74	852.37	17361.1
ssc-miR-151-3p	CTAGACTGAAGCTCCTTGAGGA	1287.75	1925.25	2059	1406.08	1272.99	1304.14	2409.5	879.26	2452.3	1841.66	16837.9
ssc-miR-7	TGGAAGACTAGTGATTTTGTTGTT	903.07	2762.89	2639.4	1015.04	1306.34	1187.2	2208.14	880.21	2125.25	1556.51	16584
ssc-miR-133b	TTTGGTCCCCTTCAACCAGCTAT	1514.2	1830.31	658.75	1160.49	1330.86	2195.51	1423.36	1803.81	1473.39	1397.98	14788.7
ssc-miR-22-5p	AGTTCTTCAGTGGCAAGCTTTA	865.78	1664.47	884.95	1108.85	1194.53	2581.95	1539.21	1699.09	1561.57	1206.5	14306.9
ssc-miR-221-3p	AGCTACATTGTCTGCTGGGTTT	1255.01	2791.74	1136.53	1235.33	758.11	1950.01	1415.08	1089.64	1993.54	542.51	14167.5
ssc-miR-28-3p	CACTAGATTGTGAGCTCCTGGA	1843.42	1956.5	1264.53	1000.28	805.18	1317.3	2075.73	936.81	1504.64	953.26	13657.6
ssc-miR-193a-5p	TGGGTCTTTGCGGGCGAGATGA	1010.38	1930.06	1147.57	1357.6	1430.89	709.38	1881.26	850.02	1733.46	800.9	12851.5
ssc-miR-99b	CACCCGTAGAACCGACCTTGCG	1458.73	2377.12	952.26	1124.66	921.89	612.57	1804.02	762.28	1705.56	887.37	12606.5
ssc-miR-1468	CTCCGTTTGCCTGTTTTGCTGA	1368.69	1960.1	868.4	1139.41	1027.81	450.72	2266.06	650.01	1694.4	1020.17	12445.8
ssc-miR-885-5p	TCCATTACACTACCCTGCCTCT	505.64	831.63	857.36	821.09	1548.58	748.1	1768.16	1758.52	1474.51	1576.07	11889.7
ssc-miR-450b-5p	TTTTGCAATATGTTCCTGAATA	455.62	1547.89	1255.7	1063.52	1373.03	737.26	1670.24	1226.44	1099.46	1172.53	11601.7
ssc-miR-140-3p	TACCACAGGGTAGAACCACGGAC	996.74	1652.45	1288.81	903.31	1087.63	698.53	1328.19	808.51	1489.02	770.02	11023.2
ssc-miR-196b-5p	TAGGTAGTTTCCTGTTGTTGGG	433.8	2255.74	752.54	617.67	41.19	1246.06	2177.79	498.12	1407.53	807.08	10237.5
ssc-miR-497	CAGCAGCACACTGTGGTTTGT	447.44	1153.71	1932.11	774.72	880.7	720.99	1513.01	1255.68	801.43	599.13	10078.9
ssc-miR-30a-3p	CTTTCAGTCGGATGTTTGCAGC	1025.84	1009.5	1057.09	986.58	1018.98	461.56	1912.98	683.98	1038.07	781.34	9975.92
ssc-miR-378b-3p	ACTGGACTTGGAGTCAGAAGT	1446	1563.52	749.23	516.48	653.17	1183.33	1228.89	669.82	891.85	727.81	9630.1
ssc-miR-23a	ATCACATTGCCAGGGATTTCC	747.55	971.04	996.4	580.77	623.75	1805.97	1117.17	1475.5	552.52	582.66	9453.33
ssc-miR-708-5p	AAGGAGCTTACAATCTAGCTGGG	871.23	2014.18	1171.84	667.2	417.79	938.61	817.88	617.94	927.57	453.98	8898.22
ssc-miR-196a	TAGGTAGTTTCATGTTGTTGGG	318.3	1692.11	741.5	862.2	141.23	441.42	1845.4	274.53	1446.6	1111.79	8875.08
ssc-miR-423-3p	AGCTCGGTCTGAGGCCCCTCAGT	673.89	1058.77	888.26	660.88	638.46	961.07	998.56	1008.51	1185.41	733.99	8807.8
ssc-miR-450c-5p	TTTTGCGATGTGTTCCTAATAC	566.58	1190.96	745.92	575.5	555.1	1685.93	706.16	1160.4	731.11	560.01	8477.67
ssc-miR-15b	TAGCAGCACATCATGGTTTACA	473.81	1231.83	644.4	764.18	596.29	845.68	933.73	1615.13	764.6	514.72	8384.37
ssc-miR-328	CTGGCCCTCTCTGCCCTTCCGT	685.71	861.68	710.61	650.34	711.03	281.12	1008.21	503.78	1224.48	690.75	7327.71
ssc-miR-150	TCTCCCAACCCTTGTACCAGTG	797.57	950.61	487.72	389.99	531.56	959.52	1092.34	781.15	575.96	566.19	7132.61
ssc-miR-1306-5p	CCACCTCCCCTGCAAACGTCCA	727.54	922.97	610.2	610.29	635.52	309	862.01	434.91	1236.75	744.28	7093.47
ssc-miR-301	CAGTGCAATAGTATTGTCAAAG	636.6	1386.86	861.78	451.13	342.28	1037.73	815.12	459.44	571.5	288.24	6850.68
ssc-miR-574	CACGCTCATGCACACACCCACA	543.84	791.97	745.92	755.74	525.67	231.55	994.42	781.15	688.7	460.16	6519.12
ssc-miR-204	TTCCCTTTGTCATCCTATGCCT	411.06	302.85	280.27	275.1	401.12	751.2	666.16	1367.95	1007.93	953.26	6416.9
ssc-miR-338	TCCAGCATCAGTGATTTTGTTG	551.12	790.77	539.58	135.97	218.7	1606.94	663.41	706.62	298.03	184.27	5695.41
ssc-miR-676-3p	CCGTCCTAAGGTTGTTGAGTT	673.89	903.74	635.58	432.15	330.51	390.31	885.46	280.19	733.35	422.07	5687.25
ssc-miR-339-5p	TCCCTGTCCTCCAGGAGCTCAC	421.98	593.68	403.86	375.24	380.52	789.14	591.69	731.15	680.88	393.24	5361.38
ssc-miR-218-5p	TTGTGCTTGATCTAACCATGT	443.8	872.49	590.33	304.62	300.1	1160.09	489.62	437.74	411.88	278.98	5289.65
ssc-miR-218	TTGTGCTTGATCTAACCATGT	443.8	872.49	590.33	304.62	300.1	1160.09	489.62	437.74	411.88	278.98	5289.65
ssc-miR-190a	TGATATGTTTGATATATTAGG	480.18	793.18	495.44	310.94	319.72	1014.5	515.83	404.72	408.53	373.69	5116.73
ssc-miR-130b	CAGTGCAATGATGAAAGGGCAT	528.38	862.88	536.27	243.48	251.07	861.94	586.17	448.12	386.21	248.09	4952.61
ssc-miR-34a	TGGCAGTGTCTTAGCTGGTTGT	197.35	697.03	274.75	246.64	231.45	1194.17	502.04	1014.17	353.84	176.03	4887.47
ssc-miR-532-3p	CCTCCCACACCCAAGGCTTGCA	513.83	755.92	413.79	378.4	251.07	469.3	579.27	477.37	539.13	360.3	4738.38
ssc-miR-181c	AACATTCAACCTGTCGGTGAGT	494.73	629.73	488.82	467.99	522.73	505.7	564.1	378.31	399.6	256.33	4708.04
ssc-let-7d-3p	CTATACGACCTGCTGCCTTTCT	381.05	668.19	295.72	423.72	455.06	233.88	594.45	409.44	732.23	506.48	4700.22
ssc-miR-423-5p	TGAGGGGCAGAGAGCGAGACTTT	282.83	431.44	506.47	315.16	284.41	617.99	464.8	782.09	658.56	333.54	4677.29
ssc-miR-450a	TTTTGCGATGTGTTCCTAATAT	292.84	562.43	311.17	311.99	373.66	961.84	423.42	645.3	387.32	342.8	4612.77
ssc-miR-149	TCTGGCTCCGTGTCTTCACTCCC	361.04	513.16	283.58	509.1	399.16	298.93	579.27	467.93	604.98	458.1	4475.25
ssc-miR-29a	CTAGCACCATCTGAAATCGGTTA	358.32	378.56	286.89	380.51	582.56	209.87	439.97	365.1	773.53	504.42	4279.73
ssc-miR-1343	CTCCTGGGGCCCGCACTCTCGC	362.86	510.76	374.06	269.83	305.01	273.37	602.72	234.91	652.98	389.13	3975.63
ssc-miR-181d-5p	AACATTCATTGTTGTCGGTGGGTT	301.93	618.92	358.61	350.99	366.79	260.98	515.83	306.61	496.71	256.33	3833.7
ssc-miR-210	CTGTGCGTGTGACAGCGGCTGA	565.67	456.68	314.48	305.67	204.97	291.96	346.19	195.29	436.44	141.03	3258.38
ssc-miR-155-5p	TTAATGCTAATTGTGATAGGGG	361.04	496.34	443.58	280.37	205.95	214.52	419.28	166.04	415.23	235.74	3238.09
ssc-miR-374b-5p	ATATAATACAACCTGCTAAGTG	189.16	402.6	164.41	264.56	213.8	628.84	259.29	564.16	260.08	234.71	3181.61
ssc-miR-7142-3p	TTTGTTGGCTCCTCTGAAGTGA	200.98	280.01	435.85	350.99	371.7	196.7	368.25	170.76	465.46	323.24	3163.94
ssc-miR-758	TTTGTGACCTGGTCCACTAAC	227.36	508.35	302.34	132.81	79.44	881.3	191.71	421.71	159.62	93.68	2998.32
ssc-miR-331-3p	GCCCCTGGGCCTATCCTAGAA	424.7	100.95	312.27	29.51	130.44	412	365.49	459.44	36.83	682.52	2954.15
ssc-miR-493-5p	TTGTACATGGTAGGCTTTCATT	472.9	573.25	229.51	185.51	104.94	319.06	337.91	175.48	244.45	150.3	2793.31
ssc-miR-503	TAGCAGCGGGAACAGTACTGCAG	140.05	560.03	107.03	176.02	129.46	694.66	155.85	330.19	284.63	181.18	2759.1
ssc-miR-370	GCCTGCTGGGGTGGAACCTGGT	226.45	719.87	322.2	159.16	95.13	202.9	326.88	161.32	331.51	124.56	2669.98
ssc-miR-361-3p	CCCCCAGGTGTGATTCTGATTTGC	194.62	322.08	322.2	222.4	224.59	144.04	322.74	154.72	435.32	208.98	2551.69
ssc-miR-28-5p	AAGGAGCTCACAGTCTATTGAG	286.47	283.62	227.31	129.65	121.61	487.89	266.19	316.99	196.45	166.77	2482.95
ssc-miR-323	GCACATTACACGGTCGACCTCT	418.34	395.39	281.37	172.86	97.09	269.5	274.47	148.12	236.64	129.71	2423.49
ssc-miR-145-3p	GGATTCCTGGAAATACTGTTCT	199.17	337.7	200.82	234	294.22	182.77	317.22	200	233.29	151.33	2350.52
ssc-miR-363	AATTGCACGGTATCCATCTGTAA	261.01	496.34	118.07	181.29	108.86	452.27	238.61	192.46	224.36	74.12	2347.39
ssc-let-7i	TGAGGTAGTAGTTTGTGCT	454.72	362.94	258.2	55.86	94.15	250.14	373.77	112.27	99.34	245.01	2306.4
ssc-miR-500	ATGCACCTGGGCAAGGATTCT	288.29	308.86	184.27	201.32	121.61	156.43	342.05	152.83	315.89	206.92	2278.47
ssc-miR-769-5p	TGAGACCTCTGGGTTCTGAGC	185.52	349.72	376.27	130.7	162.8	243.17	273.09	111.32	265.66	166.77	2265.02
ssc-miR-335	TCAAGAGCAATAACGAAAAATG	138.23	264.39	222.89	92.76	86.3	621.87	157.23	476.42	100.46	77.21	2237.76
ssc-miR-450c-3p	ATTGGGAACATTTTGCATTCGT	181.89	312.46	152.27	173.92	193.2	343.85	186.2	250	241.1	200.74	2235.63
ssc-miR-32	TATTGCACATTACTAAGTTGC	131.87	203.1	157.79	122.27	149.07	603.28	193.09	367.93	136.18	144.12	2208.7
ssc-miR-455-5p	TATGTGCCTTTGGACTACATCG	132.78	353.32	271.44	185.51	139.26	349.27	198.61	261.33	150.69	93.68	2135.89
ssc-miR-545-5p	TCAGTAAATGTTTATTGGATG	153.69	318.47	222.89	87.49	157.9	432.91	215.16	195.29	173.01	151.33	2108.14
ssc-miR-432-5p	TCTTGGAGTAGGTCATTGGGT	492	329.29	144.55	113.84	77.48	131.65	329.63	83.02	274.59	121.47	2097.52
ssc-miR-324	CGCATCCCCTAGGGCATTGGTGT	138.23	317.27	239.44	82.21	115.73	279.57	233.09	183.02	161.85	122.5	1872.91
ssc-miR-30c-3p	CTGGGAGAAGGCTGTTTACTCT	194.62	229.54	173.24	154.94	160.84	78.99	336.53	133.02	260.08	130.74	1852.54
ssc-miR-145-5p	GTCCAGTTTTCCCAGGAATCCCTT	164.61	269.2	148.96	129.65	195.17	163.4	277.22	223.59	126.13	112.21	1810.14
ssc-miR-17-5p	CAAAGTGCTTACAGTGCAGGTAG	126.41	257.18	183.17	95.92	66.69	433.68	115.85	217.93	149.57	83.38	1729.78
ssc-miR-4334-3p	TCCCTGTCCTCCAGGAGCTC	232.81	133.4	130.2	23.19	72.57	363.98	260.67	272.65	59.16	162.65	1711.28
ssc-miR-885-3p	AGGCAGCGGGGTGTAGTGGAT	101.86	120.18	100.41	162.32	139.26	68.15	268.95	139.63	248.91	183.24	1532.91
ssc-miR-664-5p	CAGGCTAGGAGAAGTGATTGGAT	98.22	135.8	113.65	148.62	207.92	48.01	199.99	116.98	261.19	178.09	1508.47
ssc-miR-9843-3p	TCTGTGAACTAGAAACCTCTGG	63.66	179.07	219.58	162.32	117.69	87.51	246.88	130.19	164.08	108.09	1479.07
ssc-miR-1277	TACGTAGATATATATGTATTTT	58.2	234.35	45.24	106.46	129.46	349.27	97.92	157.55	113.85	127.65	1419.95
ssc-miR-107	AGCAGCATTGTACAGGGCTATCA	60.93	258.38	132.41	132.81	125.53	122.36	159.99	234.91	109.39	71.03	1407.74
ssc-miR-425-3p	ATCGGGAATGTCGTGTCCGCCC	52.75	170.65	93.79	108.57	90.23	137.07	157.23	178.31	191.99	161.62	1342.21
ssc-miR-874	CTGCCCTGGCCCGAGGGACCGAC	50.02	149.02	137.93	103.3	184.38	141.72	104.82	118.87	150.69	125.59	1266.34
ssc-miR-345-3p	CCCTGAACTAGGGGTCTGGAG	188.25	51.68	160	9.49	42.17	218.39	182.06	136.8	29.02	226.48	1244.34
ssc-miR-744	TGCGGGGCTAGGGCTAACAGCA	100.04	210.31	164.41	82.21	61.79	157.98	111.72	131.13	108.27	53.53	1181.39
ssc-miR-148a-5p	AAAGTTCTGAGACACTCCGACT	93.67	134.6	173.24	99.08	88.27	81.32	171.02	82.08	137.29	70	1130.57
ssc-miR-143-5p	GGTGCAGTGCTGCATCTCTGG	75.48	179.07	116.96	63.24	104.94	187.41	129.65	140.57	41.3	36.03	1074.65
ssc-miR-2320-5p	TGGCACAGGGTCCAGCTGTCGG	82.76	194.69	89.38	71.67	74.54	79.77	131.03	78.3	151.8	63.83	1017.77
ssc-miR-491	AGTGGGGAACCCTTCCATGAGG	82.76	100.95	116.96	78	87.29	96.03	107.58	145.29	87.06	66.91	968.83
ssc-miR-374b-3p	CTTATCAGGTTGTATTATCATT	40.01	103.35	104.83	78	75.52	105.32	146.2	111.32	93.76	109.12	967.43
ssc-miR-671-5p	AGGAAGCCCTGGAGGGGCTGGAGG	45.47	161.04	101.52	66.4	45.11	146.37	71.72	89.62	106.04	27.79	861.08
ssc-miR-146a-5p	TGAGAACTGAATTCCATGGGTT	60.93	126.19	161.1	39	40.21	58.86	136.54	90.57	92.64	35	841.04
ssc-miR-7134-5p	ATGTCCGCGGGTTCCCTATCC	77.3	64.9	60.69	88.54	75.52	55.76	113.1	89.62	120.55	85.44	831.42
ssc-miR-342	TCTCACACAGAAATCGCACCCGTCA	53.66	120.18	51.86	69.57	59.82	19.36	102.06	59.44	185.29	88.53	809.77
ssc-miR-9	TCTTTGGTTATCTAGCTGTATGA	53.66	110.56	65.1	54.81	55.9	89.83	171.02	80.19	69.2	27.79	778.06
ssc-miR-345-5p	GCTGACTCCTAGTCCAGTGC	52.75	61.29	137.93	24.24	61.79	106.87	99.3	103.78	59.16	64.85	771.96
ssc-miR-208b	ATAAGACGAACAAAAGGTTTGT	46.38	55.28	68.41	47.43	96.11	153.34	57.93	130.19	55.81	55.59	766.47
ssc-miR-144	TACAGTATAGATGATGTAC	27.28	43.26	99.31	3.16	10.79	305.13	40	127.36	1.12	43.24	700.65
ssc-miR-193a-3p	AACTGGCCTACAAAGTCCCAGT	40.92	98.55	48.55	79.05	37.27	109.97	86.89	78.3	68.09	27.79	675.38
ssc-miR-139-3p	TGGAGACGCGGCCCTGTTGGAGT	70.03	117.77	86.07	54.81	38.25	47.24	74.48	44.34	72.55	51.47	657.01
ssc-miR-129b	CTTTTTGCGGTCTGGGCTTGC	11.82	347.31	64	24.24	23.54	51.11	62.07	16.98	34.6	9.26	644.93
ssc-miR-129a-5p	CTTTTTGCGGTCTGGGCTTGC	11.82	347.31	64	24.24	23.54	51.11	62.07	16.98	34.6	9.26	644.93
ssc-miR-7137-3p	AGCTGGTCTGGGAGTTCCCGGG	30.01	85.33	48.55	43.22	51	86.74	75.86	64.15	99.34	58.68	642.88
ssc-miR-296-3p	AGGGTTGGGCGGAGGCTTTCC	40.01	144.21	57.38	47.43	32.36	42.59	75.86	59.44	89.3	40.15	628.73
ssc-miR-1307	ACTCGGCGTGGCGTCGGTCGTG	34.56	99.75	64	47.43	49.04	78.22	68.96	61.32	75.9	45.3	624.48
ssc-miR-1296-5p	TTAGGGCCCTGGCTCCATCTCC	37.29	64.9	48.55	59.03	44.13	40.27	84.13	99.06	85.95	57.65	620.96
ssc-miR-424-3p	CAAAACGTGAGGCGCTGCTAT	54.57	74.51	45.24	46.38	50.02	74.35	88.27	73.59	64.74	47.35	619.02
ssc-miR-30b-3p	CTGGGAGGTGGATGTTTACTT	70.94	54.08	38.62	48.49	51	56.53	78.62	69.81	79.25	66.91	614.25
ssc-miR-331-5p	TCTAGGTATGGTCCCAGGGAT	53.66	93.74	57.38	44.27	60.81	72.02	73.1	64.15	43.53	50.44	613.1
ssc-miR-628	ATGCTGACATATTTACTAGAGG	46.38	58.89	80.55	69.57	79.44	30.98	57.93	66.98	51.35	52.5	594.57
ssc-miR-545-3p	ATCAACAAACATTTATTGTGTG	38.2	94.94	49.65	36.89	52.96	116.94	82.75	43.4	54.69	21.62	592.04
ssc-miR-10a-3p	CAAATTCGTATCTAGGGGAAT	34.56	87.73	67.31	41.11	78.46	39.5	102.06	59.44	46.88	26.77	583.82
ssc-miR-139-5p	TCTACAGTGCACGTGTCTCCAG	64.57	84.12	41.93	33.73	39.23	72.8	77.24	60.38	41.3	41.18	556.48
ssc-miR-769-3p	CTGGGATCTCTGGGGTCTTGGTT	25.46	74.51	43.03	43.22	48.06	45.69	86.89	50	77.02	49.41	543.29
ssc-miR-296-5p	GAGGGCCCCCCCCAATCCTGT	44.56	79.32	47.45	23.19	17.65	135.53	52.41	69.81	40.18	32.94	543.04
ssc-miR-218b	TTGTGCTTGATCTAACCATGTG	35.47	93.74	78.34	30.57	22.56	128.56	35.86	53.77	40.18	19.56	538.61
ssc-miR-299	ATGGTTTACCGTCCCACATAC	91.85	94.94	15.45	34.78	19.61	127.01	56.55	40.57	30.14	23.68	534.58
ssc-miR-182	TTTGGCAATGGTAGAACTCACACT	36.38	121.38	47.45	32.68	24.52	38.72	70.34	38.68	75.9	12.35	498.4
ssc-miR-381	AGCGAGGTTGCCCTTTGTATATT	36.38	64.9	17.65	18.97	21.58	133.98	44.14	65.1	32.37	21.62	456.69
ssc-miR-17-3p	ACTGCAGTGAAGGCACTTGTAG	33.65	88.93	18.76	15.81	20.6	114.62	34.48	31.13	52.46	32.94	443.38
ssc-miR-192	CTGACCTATGAATTGACAGCC	28.19	62.49	45.24	27.4	33.34	36.4	53.79	35.85	71.44	32.94	427.08
ssc-miR-935	CCAGTTACCGCTTCCGCTACCGC	12.73	24.04	26.48	33.73	38.25	21.68	84.13	29.25	64.74	68.97	404
ssc-miR-1306-3p	ACGTTGGCTCTGGTGGTGATG	38.2	60.09	71.72	33.73	21.58	13.94	48.27	21.7	50.23	26.77	386.23
ssc-miR-18a	TAAGGTGCATCTAGTGCAGATA	31.83	60.09	44.14	26.35	13.73	63.5	24.83	41.51	29.02	12.35	347.35
ssc-miR-452	AACTGTTTGCAGAGGAAACTGA	29.1	75.71	27.59	34.78	48.06	28.65	20.69	26.42	34.6	18.53	344.13
ssc-miR-214	ACAGCAGGCACAGACAGGCAG	19.1	50.47	22.07	15.81	10.79	82.86	51.03	62.27	20.09	9.26	343.75
ssc-miR-222	AGCTACATCTGGCTACTGGGTCTC	17.28	54.08	29.79	37.95	15.69	31.75	28.96	29.25	61.39	9.26	315.4
ssc-miR-493-3p	TGAAGGTCTACTGTGTGCCAGG	29.1	76.91	28.69	17.92	13.73	48.79	40	19.81	33.49	6.18	314.62
ssc-miR-382	AAGTTGTTCGTGGTGGATTCG	40.01	69.7	23.17	6.32	16.67	39.5	42.76	21.7	34.6	14.41	308.84
ssc-miR-376a-3p	ATCATAGAGGAAAATCCACGT	41.83	64.9	19.86	18.97	2.94	68.92	24.83	25.47	20.09	14.41	302.22
ssc-miR-135	TATGGCTTTTTATTCCTATGTGA	37.29	26.44	46.34	21.08	24.52	33.3	51.03	20.76	23.44	16.47	300.67
ssc-miR-499-3p	AACATCACAGCAAGTCTGTGCT	3.64	55.28	6.62	13.7	19.61	85.96	28.96	33.96	25.67	20.59	293.99
ssc-miR-148b-5p	GAAGTTCTGTTATACACTCAGGC	20.01	25.24	49.65	18.97	30.4	25.56	38.62	27.36	18.98	17.5	272.29
ssc-miR-202-5p	TTCCTATGCATATACTTCTTT	40.01	45.67	17.65	5.27	5.88	73.57	23.45	27.36	5.58	9.26	253.7
ssc-miR-2483	AAACATCTGGTTGGTTGAGAGA	26.37	37.26	19.86	15.81	8.83	32.53	42.76	17.92	27.91	13.38	242.63
ssc-miR-455-3p	GCAGTCCATGGGCATATACAC	12.73	20.43	46.34	22.13	20.6	18.59	42.76	20.76	20.09	11.32	235.75
ssc-miR-3613	TGTTGTACTTTTTTTTTTGT	15.46	30.04	13.24	5.27	18.63	37.95	30.34	35.85	8.93	31.91	227.62
ssc-miR-92b-3p	TATTGCACTCGTCCCGGCCTCC	19.1	48.07	23.17	20.03	15.69	14.71	28.96	16.98	25.67	12.35	224.73
ssc-miR-421-3p	ATCAACAGACATTAATTGGGCGC	20.01	38.46	18.76	14.76	13.73	21.68	23.45	32.08	26.79	12.35	222.07
ssc-miR-122	TGGAGTGTGACAATGGTGTTTGT	10	38.46	27.59	2.11	7.85	30.2	8.28	6.6	74.79	2.06	207.94
ssc-miR-708-3p	CAACTAGACTGTGAGCTTCTAGA	13.64	60.09	7.72	10.54	6.87	16.26	16.55	14.15	27.91	13.38	187.11
ssc-miR-615	TCCGAGCCTGGGTCTCCCTCT	13.64	16.82	17.65	13.7	30.4	20.14	16.55	30.19	13.39	2.06	174.54
ssc-miR-9841-3p	TCTAGCATCGAGCACCCGCCT	6.37	21.63	15.45	14.76	13.73	25.56	17.93	16.04	24.56	8.24	164.27
ssc-miR-96-5p	TTTGGCACTAGCACATTTTTGCT	13.64	38.46	25.38	15.81	1.96	24.01	6.9	16.98	14.51	4.12	161.77
ssc-miR-489	AGTGACATCACATATACGGCGG	25.46	25.24	5.52	9.49	6.87	17.81	22.07	8.49	24.56	8.24	153.75
ssc-miR-490-3p	CAACCTGGAGGACTCCATGCTG	13.64	18.03	6.62	11.59	11.77	24.01	11.03	16.04	23.44	7.21	143.38
ssc-miR-27b-5p	AGAGCTTAGCTGATTGGTGAACA	8.18	19.23	13.24	16.86	5.88	10.84	17.93	23.59	12.28	7.21	135.24
ssc-miR-504	AGACCCTGGTCTGCACTCTATCT	13.64	22.83	7.72	9.49	9.81	5.42	20.69	11.32	22.32	10.29	133.53
ssc-miR-7138-5p	TCCCAGCAAGTGTCCATCCATCT	9.09	19.23	7.72	10.54	13.73	13.17	28.96	7.55	11.16	6.18	127.33
ssc-miR-20b	CAAAGTGCTCACAGTGCAGGTAG	9.09	22.83	5.52	6.32	0.98	30.2	16.55	17.92	13.39	0	122.8
ssc-miR-376c	GTGGATATTCCTTCTATGTTTA	10.91	22.83	11.03	2.11	6.87	24.01	9.65	16.98	4.46	8.24	117.09
ssc-miR-184	TGGACGGAGAACTGATAAGGGT	7.28	4.81	6.62	5.27	19.61	1.55	16.55	16.04	20.09	14.41	112.23
ssc-miR-190b	TGATATGTTTGATATTGGGTTG	10	21.63	7.72	1.05	9.81	20.91	4.14	21.7	5.58	4.12	106.66
ssc-miR-146b	TGAGAACTGAATTCCATAGGC	9.09	21.63	16.55	6.32	3.92	9.29	6.9	7.55	4.46	4.12	89.83
ssc-miR-505	TCAACACTTGCTGGTTTCCTCT	4.55	14.42	4.41	12.65	6.87	6.97	11.03	5.66	15.63	7.21	89.4
ssc-miR-7135-3p	ATCTGTCTGTGTCTCTGAGCAG	7.28	8.41	4.41	11.59	10.79	5.42	6.9	5.66	21.21	6.18	87.85
ssc-miR-24-5p	GTGCCTACTGAGCTGATATCAGT	1.82	14.42	12.14	2.11	3.92	11.62	11.03	6.6	15.63	7.21	86.5
ssc-miR-664-3p	TATTCATTTATCTCCCAGCCTACA	8.18	4.81	4.41	7.38	13.73	6.2	6.9	15.09	6.7	8.24	81.64
ssc-miR-129a-3p	AAGCCCTTACCCCAAAAAGCAT	2.73	32.45	3.31	5.27	1.96	17.04	4.14	3.77	5.58	1.03	77.28
ssc-miR-212	ACCTTGGCTCTAGACTGCTTACT	7.28	10.82	8.83	7.38	3.92	5.42	13.79	4.72	5.58	7.21	74.95
ssc-miR-1839-5p	AAGGTAGATAGAACAGGTCTTG	5.46	13.22	12.14	4.22	8.83	6.97	9.65	4.72	2.23	4.12	71.56
ssc-miR-362	AATCCTTGGAACCTAGGTGTGAGTG	4.55	16.82	7.72	1.05	6.87	8.52	5.52	7.55	5.58	4.12	68.3
ssc-miR-450b-3p	TTGGGAACATTTTGCATCCAT	2.73	14.42	4.41	5.27	2.94	6.2	6.9	6.6	5.58	6.18	61.23
ssc-miR-2366	TGGGTCACAGAAGAGGGTCTGG	1.82	14.42	7.72	3.16	1.96	3.87	11.03	4.72	6.7	2.06	57.46
ssc-miR-183	TATGGCACTGGTAGAATTCACTG	3.64	20.43	5.52	3.16	3.92	0.77	1.38	1.89	8.93	1.03	50.67
ssc-miR-7135-5p	TCTCTGAGACACTGACTGTGG	0.91	8.41	5.52	6.32	3.92	1.55	8.28	4.72	7.81	2.06	49.5
ssc-miR-376a-5p	GTAGATTCTCCTTCTATGAGTAC	4.55	9.61	1.1	3.16	0	13.17	4.14	4.72	4.46	0	44.91
ssc-miR-9851-3p	TGGCACCAGCACTGGCGGTGGC	1.82	7.21	4.41	0	0	6.97	2.76	14.15	6.7	0	44.02
ssc-miR-194a	TGTAACAGCAACTCCATGTGG	1.82	9.61	1.1	2.11	4.9	9.29	2.76	4.72	3.35	1.03	40.69
ssc-miR-34c	AGGCAGTGTAGTTAGCTGATTGC	0.91	6.01	8.83	2.11	0.98	4.65	4.14	3.77	7.81	1.03	40.24
ssc-miR-221-5p	ACCTGGCATACAATGTAGATTTCTGT	4.55	9.61	1.1	3.16	0.98	3.1	4.14	0	7.81	1.03	35.48
ssc-miR-7144-5p	ACTTTCCCGGGATTTGGAGCGC	2.73	14.42	4.41	4.22	0.98	2.32	1.38	0.94	3.35	0	34.75
ssc-miR-6782-3p	TGACCTCTGGTCTCCCGCCCTG	0	8.41	5.52	1.05	3.92	3.1	6.9	0.94	3.35	1.03	34.22
ssc-miR-140-5p	AGTGGTTTTACCCTATGGTAG	0	2.4	1.1	2.11	1.96	10.84	6.9	6.6	2.23	0	34.14
ssc-miR-383	CCACAGCACTGCCTGGTCAGA	3.64	6.01	7.72	3.16	0.98	3.1	1.38	3.77	2.23	0	31.99
ssc-miR-137	TTATTGCTTAAGAATACGCGTAG	2.73	4.81	4.41	2.11	2.94	5.42	5.52	2.83	1.12	0	31.89
ssc-miR-582	TAACCGGTTGAACAACTGAACC	3.64	3.61	2.21	2.11	2.94	6.2	1.38	2.83	4.46	2.06	31.44
ssc-miR-187	TCGTGTCTTGTGTTGCAGCCGG	0	2.4	2.21	2.11	0.98	2.32	9.65	0	6.7	4.12	30.49
ssc-miR-671-3p	TCCGGTTCTCAGGGCTCCACC	1.82	1.2	5.52	3.16	3.92	3.87	2.76	2.83	4.46	0	29.54
ssc-miR-132	TAACAGTCTACAGCCATGGTCG	0	6.01	3.31	3.16	0.98	7.74	4.14	0	1.12	1.03	27.49
ssc-miR-1285	CTGGGCAACATAGCGAGACCCCGT	1.82	8.41	1.1	0	1.96	1.55	2.76	0.94	3.35	1.03	22.92
ssc-miR-487b	GTGGTTATCCCTGTCCTGTTCG	4.55	0	2.21	1.05	0	1.55	2.76	0	6.7	3.09	21.91
ssc-miR-7139-3p	TAGGGCACAGGATGGGATGAGG	4.55	0	0	1.05	0	3.1	2.76	1.89	5.58	2.06	20.99
ssc-miR-7140-3p	AATGATGCCCCTTAGAGTTGAG	0.91	3.61	1.1	0	0.98	6.97	2.76	2.83	0	0	19.16
ssc-miR-1249	ACGCCCTTCCCCCCCTTCTTCA	4.55	3.61	0	0	1.96	0.77	0	1.89	2.23	2.06	17.07
ssc-miR-551a	GCGACCCACTCTTGGTTTCC	1.82	1.2	3.31	1.05	1.96	5.42	0	0.94	1.12	0	16.82
ssc-miR-652	ACAACCCTAGGAGAGGGTGCCATTCA	0.91	2.4	0	1.05	0.98	1.55	6.9	1.89	0	1.03	16.71
ssc-miR-124a	TAAGGCACGCGGTGAATGCCA	0.91	0	1.1	1.05	0	7.74	1.38	3.77	0	0	15.95
ssc-miR-429	TAATACTGTCTGGTAATGCCGT	1.82	1.2	5.52	1.05	0	0.77	1.38	0.94	2.23	1.03	15.94
ssc-miR-18b	TAAGGTGCATCTAGTGCAGTTAG	0.91	4.81	2.21	1.05	0	3.87	0	0	1.12	1.03	15
ssc-miR-196b-3p	CGACAGCACGACACTGCCTTCA	0	2.4	0	3.16	0	7.74	0	0.94	0	0	14.24
ssc-miR-326	CCTCTGGGCCCTTCCTCCAG	0	6.01	1.1	0	1.96	0.77	0	1.89	1.12	1.03	13.88
ssc-miR-153	TTGCATAGTCACAAAAGTGA	1.82	0	1.1	0	0.98	3.1	0	5.66	0	1.03	13.69
ssc-miR-219a	AGAGTTGAGTCTGGACGTCCCG	1.82	2.4	1.1	0	0	0.77	5.52	0	1.12	0	12.73
ssc-miR-31	AGGCAAGATGCTGGCATAGCTG	0.91	0	2.21	0	2.94	1.55	2.76	0.94	1.12	0	12.43
ssc-miR-339-3p	AGCTCCTCGAGGCCAGAGCCC	2.73	1.2	1.1	1.05	0	2.32	1.38	1.89	0	0	11.67
ssc-miR-7857-3p	ATTGTTCTCCAACCTGGCTCTT	0.91	4.81	1.1	1.05	0	2.32	0	0	0	1.03	11.22
ssc-miR-138	AGCTGGTGTTGTGAATCAGGC	0	0	1.1	0	0.98	3.1	4.14	1.89	0	0	11.21
ssc-miR-365-5p	GAGGGACTTTCAGGGGCAGCTGT	0	0	2.21	1.05	0.98	0.77	1.38	1.89	1.12	0	9.4
ssc-miR-224	CAAGTCACTAGTGGTTCCGTTTA	0	1.2	0	1.05	2.94	0	2.76	0.94	0	0	8.89
ssc-miR-4331	TGTGGCTGTGGTGTAGGCCAGC	0.91	0	0	1.05	0	0.77	1.38	1.89	2.23	0	8.23
ssc-miR-9860-5p	TTGCCCGAGAGCTTGGACCGC	0.91	1.2	1.1	0	0	0	0	0	3.35	1.03	7.59
ssc-miR-215	ATGACCTATGAATTGACAGAC	0.91	1.2	0	3.16	0	0	0	1.89	0	0	7.16
ssc-miR-194b-5p	TGTAACAGCGACTCCATGTGGA	0.91	0	1.1	0	0	0	0	0	3.35	1.03	6.39
ssc-miR-432-3p	ACTGGATGGCTCCTCCATGGCT	0.91	1.2	1.1	0	0	0.77	0	0.94	1.12	0	6.04
ssc-miR-4337	AGGGTATATAAGCCTTCACTGG	0	0	0	1.05	0.98	1.55	0	0.94	1.12	0	5.64
ssc-miR-7136-5p	TCTGGTCCAGACACTGTGGAGC	0	0	3.31	0	0	0.77	1.38	0	0	0	5.46
ssc-miR-205	TCCTTCATTCCACCGGAGTCTG	1.82	0	0	0	2.94	0	0	0	0	0	4.76
ssc-miR-92b-5p	AGGGACGGGACGCGGTGCAGTGTT	0	1.2	0	0	0	0	1.38	0.94	1.12	0	4.64
ssc-miR-9820-5p	GAGGAGGAGGGAAGAAAGGCT	0	0	1.1	0	0	0	0	0	3.35	0	4.45
ssc-miR-219b-3p	AGAATTGTGGCTGGACATCTGT	0	0	1.1	0	0	0	0	0	3.35	0	4.45
ssc-miR-1271	AGTGCCTGCTATGTGCCAGGCATT	0	0	1.1	0	0	0	1.38	1.89	0	0	4.37
ssc-miR-490-5p	CCATGGATCCCCAGGTGGGT	0	0	0	1.05	0	0	0	0.94	2.23	0	4.22
ssc-miR-7142-5p	ACTCTCCGAGGGGCCTTCAAGGG	0.91	0	0	0	0	0.77	1.38	0	1.12	0	4.18
ssc-miR-216	TAATCTCAGCTGGCAACTGTGAG	0.91	2.4	0	0	0	0.77	0	0	0	0	4.08
ssc-miR-676-5p	CTCTTCAATCTCAGGACTCGCA	1.82	0	0	0	0	0.77	0	0	0	1.03	3.62
ssc-miR-9810-3p	CGAGCACGCGGCCACTCTCCC	0.91	0	0	1.05	0	0	1.38	0	0	0	3.34
ssc-miR-7143-3p	TCTGCACTTGAAGCTGAGACTGA	0.91	2.4	0	0	0	0	0	0	0	0	3.31
ssc-miR-9858-5p	TTCCTGAGTCGGACTGGGCT	0	1.2	0	2.11	0	0	0	0	0	0	3.31
ssc-miR-2320-3p	CGATGATGGTCCCTGTGTTTG	0	0	1.1	0	0.98	0	0	0	1.12	0	3.2
ssc-miR-9788-3p	AGAGGAGAGGCTACCACCACCA	0	0	0	0	0	0.77	1.38	0.94	0	0	3.09
ssc-miR-9785-5p	ACCCTCATCCTGGTGTCCGGCACC	0	0	1.1	0	0	0.77	0	0	0	1.03	2.9
ssc-miR-2411	TGGAGTGACTGTCAGATGCAGC	0	0	1.1	0	0	0	1.38	0	0	0	2.48
ssc-miR-7139-5p	CCATTCCTTCGTCTGTGCACTAG	0	2.4	0	0	0	0	0	0	0	0	2.4
ssc-miR-7137-5p	CGGGGGAACTCCCAGACCAGC	0	0	0	0	0	0	0	0.94	1.12	0	2.06
ssc-miR-7136-3p	TCTCAGTGTTTGAACCAGAAGC	0.91	0	1.1	0	0	0	0	0	0	0	2.01
ssc-miR-155-3p	TCCTACATGTTAGCATTAACA	0	1.2	0	0	0	0	0	0	0	0	1.2
ssc-miR-7141-5p	GACGGTTTGGACGTTAAGAAC	0	0	0	0	0	0	0	0	1.12	0	1.12
ssc-miR-7138-3p	GAGGACTGGCCTTGCAGGGTGC	0.91	0	0	0	0	0	0	0	0	0	0.91
