# Supplementary material for: Comparative Analyses between Skeletal Muscle miRNAomes from Large White and Min Pigs Revealed MicroRNAs Associated with Postnatal Muscle Hypertrophy
Source: PLoS One. 2016 Jun 2;11(6):e0156780. doi: 10.1371/journal.pone.0156780 (PMC4890935; doi:10.1371/journal.pone.0156780)
Supplement: S2 Table — (XLSX) [file pone.0156780.s006.xlsx]

## Sheet: Sheet1
Table S2 Information and expression profiles of novel miRNAs in skeletal muscle of Large White pig and Min pig during postnatal development (TP5M)
Name	Sequence	Chromosome	Start	Orientation	Length	60LW	120LW	150LW	180LW	210LW	60M	120M	150M	180M	210M	SUM
ssc-miR-new-1	TACGAATTTCAGGAATACAGCA	10	27752784	+	22	2.73	4.81	1.1	1.05	3.92	2.32	1.38	2.83	10.05	6.18	36.37
ssc-miR-new-2	TATATATATGTATGTACGTAT	10	50579304	+	21	1.82	1.2	0	2.11	1.96	0.77	2.76	0.94	3.35	1.03	15.94
ssc-miR-new-3	TACGAATTTCAGGAATACAGCA	10	27752745	-	22	2.73	4.81	1.1	1.05	3.92	2.32	1.38	2.83	10.05	6.18	36.37
ssc-miR-new-4	CTGTATTCCTGAAATTCGTATG	10	27752782	-	22	0	0	0	0	0	0	0	0.94	0	0	0.94
ssc-miR-new-5	CTGCTGGAGGACGCCCGGTGT	11	14607184	+	21	0.91	4.81	2.21	3.16	0	1.55	4.14	0.94	4.46	1.03	23.21
ssc-miR-new-6	ACTGAATGGAATTGTCTCAGCC	11	26036974	+	22	1.82	1.2	3.31	4.22	3.92	5.42	5.52	1.89	5.58	2.06	34.94
ssc-miR-new-7	CTGAGACAATTCCATTCAGTGT	11	26036937	+	22	0.91	0	2.21	1.05	0.98	2.32	1.38	0	0	2.06	10.91
ssc-miR-new-8	CCCCTGGTGGTCTAGTGGTTAGGA	11	56196517	+	24	0	1.2	3.31	3.16	0	0	0	3.77	1.12	6.18	18.74
ssc-miR-new-9	ACTGCCCTAAGTGCTCCTTCTGG	11	66610249	+	23	10.91	15.62	8.83	4.22	0.98	10.84	13.79	10.38	12.28	5.15	93
ssc-miR-new-10	AGGTTGGGATCGGTTGCAATGCT	11	66610772	+	23	21.83	27.64	17.65	12.65	7.85	7.74	22.07	5.66	33.49	16.47	173.05
ssc-miR-new-11	CTGACTCACTCTGTTGTGCAGC	11	4056392	-	22	2.73	19.23	15.45	6.32	3.92	7.74	4.14	7.55	1.12	1.03	69.23
ssc-miR-new-12	TGCACAACAGAGCGAGCCAGCT	11	4056428	-	22	0.91	0	0	0	0	1.55	0	2.83	0	0	5.29
ssc-miR-new-13	TATATATGTATATGTACGTAT	11	20024912	-	21	1.82	0	0	2.11	3.92	3.87	2.76	0.94	2.23	1.03	18.68
ssc-miR-new-14	ACTGAATGGAATTGTCTCAGCC	11	26036935	-	22	1.82	1.2	3.31	4.22	3.92	5.42	5.52	1.89	5.58	2.06	34.94
ssc-miR-new-15	CTGAGACAATTCCATTCAGTGT	11	26036972	-	22	0.91	0	2.21	1.05	0.98	2.32	1.38	0	0	2.06	10.91
ssc-miR-new-16	CGCGCGCGCGCGCGCGTGTGC	11	27119808	-	21	0	0	0	0	0	0	0	0	0	8.24	8.24
ssc-miR-new-17	CTTGGCACCCAGTAAGCACTCA	11	83510260	-	22	0.91	6.01	2.21	4.22	1.96	1.55	1.38	2.83	4.46	2.06	27.59
ssc-miR-new-18	TGTGGGGTTCGGTGGCCGGT	12	1110565	+	20	3.64	10.82	2.21	3.16	2.94	0.77	4.14	4.72	10.05	4.12	46.57
ssc-miR-new-19	AACAATATCCTGGTGCTGAGT	12	1507095	+	21	2.73	6.01	3.31	3.16	1.96	18.59	4.14	16.98	8.93	5.15	70.96
ssc-miR-new-20	CTACTCTGTCCCCACCTCCAG	12	18750388	+	21	0.91	1.2	5.52	3.16	1.96	1.55	1.38	1.89	2.23	0	19.8
ssc-miR-new-21	AAGGGAGGTGGCGACAGTGGTACT	12	18750338	+	24	0	0	0	0	0	0	0	0	0	1.03	1.03
ssc-miR-new-22	TGTGGTTGTGGCATAGACCTCA	12	20104318	+	22	1.82	6.01	4.41	2.11	3.92	2.32	1.38	1.89	2.23	0	26.09
ssc-miR-new-23	CAGTGCAATAGTATTGTCAAAG	12	37079135	+	22	636.6	1386.86	861.78	451.13	342.28	1037.73	815.12	459.44	571.5	288.24	6850.68
ssc-miR-new-24	GCTCTGACTTTATTGCACTACT	12	37079098	+	22	4.55	12.02	5.52	4.22	4.9	5.42	13.79	6.6	3.35	2.06	62.43
ssc-miR-new-25	TAGTGCAATATTGCTTATAGGGT	12	37088132	+	23	270.1	475.91	306.75	200.27	130.44	388.76	329.63	243.4	272.35	156.47	2774.08
ssc-miR-new-26	ACCCTATCGATATTGTCTCTGC	12	37088092	+	22	2.73	0	1.1	2.11	0	0.77	1.38	1.89	5.58	5.15	20.71
ssc-miR-new-27	CAACAGCAGTCGATGGGCTGTC	12	37340440	+	22	4.55	62.49	11.03	8.43	3.92	40.27	11.03	6.6	34.6	9.26	192.18
ssc-miR-new-28	GGATATCATCATATACTGTAAGT	12	47176963	+	23	46.38	135.8	111.45	54.81	80.42	130.1	82.75	147.17	58.04	38.09	885.01
ssc-miR-new-29	CAAACCACACTGTGGTGTTAGA	12	54717072	+	22	47.29	235.55	68.41	108.57	96.11	115.39	132.41	64.15	104.92	66.91	1039.71
ssc-miR-new-30	CCAGTATTGGCTGTGCTGCCCCA	12	54717368	+	23	1.82	7.21	1.1	5.27	2.94	3.87	2.76	8.49	1.12	0	34.58
ssc-miR-new-31	CGGGGAAGCAGGCTCTGGGGATTA	12	56109514	+	24	0	0	0	0	0	0	0	0.94	0	0	0.94
ssc-miR-new-32	TATCCCCATGGAGTCTGTTGCCC	12	56109464	+	23	1.82	0	2.21	2.11	0	0	1.38	0.94	0	0	8.46
ssc-miR-new-33	CGGGGAAGCAGGCTCTGGGGATTA	12	56329578	+	24	0	0	0	0	0	0	0	0.94	0	0	0.94
ssc-miR-new-34	TATCCCCATGGAGTCTGTTGCCC	12	56329528	+	23	1.82	0	2.21	2.11	0	0	1.38	0.94	0	0	8.46
ssc-miR-new-35	CTGTTGCCACTAACCTCAACC	12	59358266	+	21	0	1.2	1.1	1.05	0	5.42	1.38	1.89	3.35	0	15.39
ssc-miR-new-36	TCAGCACCAGGATATTGTTGGGG	12	1507091	-	23	1.82	1.2	0	0	0.98	0	0	0	0	3.09	7.09
ssc-miR-new-37	TCAACAAAATCACTGATGCTGGA	12	1507131	-	23	2985.66	7259.96	1579.01	2327.31	1374.99	4344.55	3856.31	1979.28	2635.36	1300.18	29642.6
ssc-miR-new-38	ACCGCACCCCTCCCCTCCCGA	12	15091181	-	21	4.55	8.41	7.72	10.54	9.81	4.65	8.28	3.77	25.67	12.35	95.75
ssc-miR-new-39	AGGGGGAGAGAGCTGCGCTCAGA	12	15091222	-	23	0	1.2	0	0	0.98	0.77	1.38	0	1.12	1.03	6.48
ssc-miR-new-40	TGTGGCACAGGTTCGATCCCTCA	12	15226434	-	23	0	0	0	0	0	0	1.38	1.89	0	0	3.27
ssc-miR-new-41	TTAGGGATCTGCCATTGCCACT	12	15226477	-	22	7.28	1.2	3.31	5.27	3.92	3.1	6.9	1.89	5.58	5.15	43.6
ssc-miR-new-42	CCTGGGTGGGAGGACGTGAAA	12	23440148	-	21	0.91	0	0	0	0.98	0	0	0	0	0	1.89
ssc-miR-new-43	TTTACGTCCTTTCACCTAGTTT	12	23440179	-	22	16.37	33.65	12.14	15.81	19.61	47.24	11.03	63.21	20.09	5.15	244.3
ssc-miR-new-44	TGGGAGGATGTGAAACAGGCCTT	12	23443861	-	23	0	0	0	0	0	0	0	0.94	0	0	0.94
ssc-miR-new-45	TTTACGTCCTTTCACCTAGTTT	12	23443901	-	22	16.37	33.65	12.14	15.81	19.61	47.24	11.03	63.21	20.09	5.15	244.3
ssc-miR-new-46	AGGTTCTGTGATACACTCCGACT	12	24289587	-	23	25.46	28.84	23.17	12.65	9.81	24.78	19.31	13.21	17.86	11.32	186.41
ssc-miR-new-47	TCCTCCCTGCCAGGTGGGACAAGA	12	26546076	-	24	0.91	2.4	3.31	3.16	1.96	0.77	6.9	3.77	5.58	0	28.76
ssc-miR-new-48	TCCTCCCTGCCAGGTGGGACAAGA	12	26673433	-	24	0.91	2.4	3.31	3.16	1.96	0.77	6.9	3.77	5.58	0	28.76
ssc-miR-new-49	ACCGTGGCTTTCGATTGTTACT	12	50015768	-	22	17.28	63.69	20.97	15.81	16.67	20.91	38.62	11.32	27.91	14.41	247.59
ssc-miR-new-50	CCACCAGGGATCAAACCTGTGC	12	50308093	-	22	0.91	2.4	0	1.05	0.98	2.32	1.38	2.83	3.35	1.03	16.25
ssc-miR-new-51	CACGGGTTCGATCCCTGGTGT	12	50308136	-	21	0	0	2.21	0	0.98	3.1	0	0.94	0	0	7.23
ssc-miR-new-52	CTTGGAATTTTGCAGTGTCCA	13	26080943	+	21	0	0	0	1.05	0	2.32	0	0	0	0	3.37
ssc-miR-new-53	TGGGCAATGCACAGCTCCAATGGA	13	26080904	+	24	0	1.2	0	0	0	0	0	0	0	0	1.2
ssc-miR-new-54	GCTACTTCACAACACCAGGGT	13	30329452	+	21	2.73	1.2	3.31	0	0	2.32	4.14	2.83	0	0	16.53
ssc-miR-new-55	GTGTGACAGGCCAGGGCAGTT	13	33474556	+	21	0	0	1.1	0	0	0	0	0	0	0	1.1
ssc-miR-new-56	TTTGCTCTGCTCCTGCCACATGC	13	33474519	+	23	303.75	525.18	735.99	578.67	494.29	148.69	830.29	343.4	709.91	507.51	5177.68
ssc-miR-new-57	CCTCGTCACCTCCCTGTGCCTC	13	37422814	+	22	0	0	0	0	0	0	0	0	2.23	0	2.23
ssc-miR-new-58	TCCCACAGGGGGACGTGAGGCA	13	37422774	+	22	0.91	1.2	1.1	1.05	2.94	0	2.76	0	4.46	2.06	16.48
ssc-miR-new-59	CCTCGTCACCTCCCTGTGCCTC	13	37642892	+	22	0	0	0	0	0	0	0	0	2.23	0	2.23
ssc-miR-new-60	TCCCACAGGGGGACGTGAGGCA	13	37642852	+	22	0.91	1.2	1.1	1.05	2.94	0	2.76	0	4.46	2.06	16.48
ssc-miR-new-61	TTCAGATCTGGTGTTGCTGTTGC	13	91726543	+	23	2.73	3.61	1.1	2.11	0.98	0.77	5.52	0.94	2.23	0	19.99
ssc-miR-new-62	CGAATCATTATTTGCTGCTCT	13	108388190	+	21	8.18	7.21	4.41	0	0	9.29	12.41	18.87	8.93	5.15	74.45
ssc-miR-new-63	GCGACCCATACTTGGTTTCA	13	115916002	+	20	4.55	2.4	3.31	0	1.96	13.94	1.38	4.72	0	4.12	36.38
ssc-miR-new-64	GAAATCAAGCGTGGGTGAGAC	13	115915963	+	21	0	0	0	0	0	0	1.38	0	0	0	1.38
ssc-miR-new-65	TACCAAGTTTAGGCTATTTGGGAGA	13	133977394	+	25	0.91	1.2	0	0	0	0	0	1.89	0	0	4
ssc-miR-new-66	TACCAAAAGTTTGTTTTGGGG	13	133977351	+	21	2.73	15.62	1.1	1.05	0.98	12.39	4.14	4.72	3.35	0	46.08
ssc-miR-new-67	CCTGTGCCTTTTACCTCTTTA	13	149441340	+	21	1.82	4.81	3.31	3.16	4.9	4.65	5.52	11.32	1.12	3.09	43.7
ssc-miR-new-68	GAGAGATCAGAGGCGCAGAGT	13	149441301	+	21	441.98	462.69	606.89	479.59	599.23	282.67	742.02	430.2	737.81	602.22	5385.3
ssc-miR-new-69	CAAGCTCGCTTCTATGGGTCT	13	191558658	+	21	276.47	283.62	139.03	143.35	141.23	260.98	213.78	215.1	223.24	152.36	2049.16
ssc-miR-new-70	TGAGTGTGTGTGTGTGAGTGT	13	17110682	-	21	26.37	52.88	12.14	24.24	15.69	17.81	30.34	18.87	18.98	14.41	231.73
ssc-miR-new-71	CCTATTCTTGGTTACTTGCACG	13	24885256	-	22	0	0	0	0	0	0.77	0	0	0	0	0.77
ssc-miR-new-72	AATGTGAGCCTGGGTCCTGGTGT	13	35430494	-	23	2.73	2.4	2.21	0	1.96	2.32	0	0.94	3.35	0	15.91
ssc-miR-new-73	TCAGGACCCAAGTGCCCGCATTGG	13	35430539	-	24	0	1.2	0	1.05	0.98	2.32	4.14	0.94	0	0	10.63
ssc-miR-new-74	TCCTCATTAGTATAGTGGTGAGT	13	44671167	-	23	3.64	3.61	1.1	4.22	12.75	14.71	9.65	20.76	10.05	9.26	89.75
ssc-miR-new-75	TGTGGTTGTGGCATAGACCTCA	13	80688665	-	22	1.82	6.01	4.41	2.11	3.92	2.32	1.38	1.89	2.23	0	26.09
ssc-miR-new-76	AGGGTCTAGGTCGCAGATACA	13	80688705	-	21	1.82	9.61	1.1	3.16	4.9	0	2.76	0.94	1.12	2.06	27.47
ssc-miR-new-77	AAAACACCACAGGGGGTAGTAA	13	141240651	-	22	0	0	1.1	1.05	0.98	2.32	0	0	0	0	5.45
ssc-miR-new-78	TACCCTCGGTGGTATTTTACA	13	141240689	-	21	0	0	0	0	0	0	0	0.94	0	0	0.94
ssc-miR-new-79	TTTTGAGGCCAACTGCTCCCGA	13	170411715	-	22	0	0	0	0	0	0	0	2.83	1.12	0	3.95
ssc-miR-new-80	TGCCGTTAGGTTTCAAGATCGAG	13	170411753	-	23	1.82	1.2	0	1.05	1.96	0.77	1.38	0.94	2.23	2.06	13.41
ssc-miR-new-81	AGGGGCTGGCTTTCCTCTGGT	14	55086569	+	21	39.11	74.51	39.72	43.22	39.23	22.46	57.93	32.08	70.32	45.3	463.88
ssc-miR-new-82	TTCCCTTGAGGTTGGAAATGGGA	14	61941502	+	23	0	0	0	0	0	0	1.38	0	2.23	0	3.61
ssc-miR-new-83	TTCCATTTCCAACCTCAAGGGA	14	61941465	+	22	0	1.2	0	1.05	0	1.55	1.38	0	2.23	0	7.41
ssc-miR-new-84	TGTGGCTGTGGCGTATGCCAA	14	81686544	+	21	1.82	3.61	0	2.11	7.85	5.42	1.38	0	2.23	4.12	28.54
ssc-miR-new-85	TGGGTTGAATGGCTGGTTCTGA	14	88206370	+	22	0.91	2.4	4.41	2.11	0.98	0	5.52	0.94	6.7	5.15	29.12
ssc-miR-new-86	GAGGGCCAGCTCTGCACCCCAGCT	14	88206335	+	24	0	0	0	0	0.98	0	0	0.94	0	2.06	3.98
ssc-miR-new-87	GATCCTGAGTAAGGCTGGGAACT	14	94928387	+	23	40.01	80.52	121.38	85.38	112.78	36.4	222.05	70.76	155.15	72.06	996.49
ssc-miR-new-88	TCCCCAGCTTTCTCAGATCCC	14	94928352	+	21	91.85	110.56	141.24	127.54	239.3	112.29	295.15	224.53	224.36	261.48	1828.3
ssc-miR-new-89	GCCCTAGGAACTCAGTTCTGGT	14	123301810	+	22	2.73	13.22	3.31	3.16	0	2.32	2.76	1.89	2.23	1.03	32.65
ssc-miR-new-90	CCAAACCAGTTGTGCCTGTAG	14	133619375	+	21	0	1.2	0	1.05	0	2.32	1.38	2.83	2.23	1.03	12.04
ssc-miR-new-91	ACAGGCACGGCTGGTTTGAGC	14	133619339	+	21	1.82	0	0	0	0	0.77	0	0.94	0	1.03	4.56
ssc-miR-new-92	CCCCGTGGTCTAGTGGTTAGG	14	3858824	-	21	1.82	2.4	0	1.05	0	0.77	1.38	1.89	1.12	2.06	12.49
ssc-miR-new-93	ACTCTTTCCCTGTTGCACTACT	14	53695609	-	22	120.04	165.85	99.31	92.76	67.67	67.38	132.41	86.79	136.18	71.03	1039.42
ssc-miR-new-94	TCATCTGGGACATGGGGCAGGGT	14	94924262	-	23	0	0	1.1	0	2.94	0	1.38	0	1.12	0	6.54
ssc-miR-new-95	CCTGCCCCATGTCCCAGATGACCT	14	94924295	-	24	0	0	2.21	0	0	0.77	0	0	0	0	2.98
ssc-miR-new-96	CTTCCTATGCATATACTTCTTT	14	153169632	-	22	0	2.4	0	1.05	0.98	7.74	6.9	1.89	0	0	20.96
ssc-miR-new-97	CTGCTCTCCTGTCTCCGCTCA	15	35897087	+	21	2.73	1.2	0	0	0	2.32	0	0	0	0	6.25
ssc-miR-new-98	TGGGGCGGGCGGGCGGGCAGCGGA	15	35897048	+	24	0	0	0	0	0	0	0	0	3.35	0	3.35
ssc-miR-new-99	CAAGTCTCCTCGCGGACCACGG	15	38090732	+	22	0	0	1.1	0	0	0.77	2.76	0	1.12	2.06	7.81
ssc-miR-new-100	ACGTGGACAGCAGGATGCTATGA	15	38090695	+	23	0.91	1.2	0	0	2.94	0.77	0	0	0	0	5.82
ssc-miR-new-101	ACTAGGTTGGGAGTTCCTGTTGT	15	85376759	+	23	26.37	26.44	19.86	18.97	30.4	17.04	34.48	26.42	62.51	30.88	293.37
ssc-miR-new-102	TGACGGGAACTCCTTACCATTC	15	85376722	+	22	10.91	19.23	19.86	18.97	22.56	11.62	22.07	17.92	21.21	14.41	178.76
ssc-miR-new-103	TCCCTGGTGGTCTAGTGGTTAGT	15	131696276	+	23	1.82	0	0	1.05	0	9.29	0	0	0	3.09	15.25
ssc-miR-new-104	TATATATATATATGTGCGTAT	15	144988564	+	21	0.91	3.61	0	2.11	2.94	0.77	0	2.83	1.12	2.06	16.35
ssc-miR-new-105	TCACGTCCATGGTCAGCACCGT	15	151712514	+	22	0	4.81	2.21	1.05	1.96	0.77	4.14	0.94	4.46	2.06	22.4
ssc-miR-new-106	GGGACTGAGCATGGAGCGGAG	15	151712477	+	21	0	0	0	0	0	0	1.38	0	0	0	1.38
ssc-miR-new-107	TATATATATATATGTACGTGT	15	155298679	+	21	0.91	4.81	1.1	0	0.98	3.87	0	0.94	3.35	5.15	21.11
ssc-miR-new-108	TCACAGTGAACCGGTCTCTTTT	15	18661625	-	22	17317.4	19509.7	11811.1	9888.97	10874.4	11893.7	15447.3	11153	16831.2	15248	139975
ssc-miR-new-109	TCACCGTGGCCCTGATCCCACT	15	134294634	-	22	3.64	0	2.21	1.05	3.92	2.32	12.41	2.83	4.46	4.12	36.96
ssc-miR-new-110	GTGGGCCAGGGCAGCAGGTGGGA	15	134294692	-	23	0	0	0	0	0	0	0	0	1.12	0	1.12
ssc-miR-new-111	TTGCATAGTCACAAAAGTGAT	15	134369162	-	21	2.73	1.2	5.52	1.05	0.98	10.07	2.76	4.72	1.12	1.03	31.18
ssc-miR-new-112	GAGGGAGGGACGGGGGCTGTGC	15	154447033	-	22	3.64	12.02	20.97	7.38	8.83	6.2	24.83	1.89	21.21	13.38	120.35
ssc-miR-new-113	TGTGACTGTGGTGTACACTAGC	16	29749704	+	22	0.91	1.2	2.21	3.16	0	0	0	0	4.46	0	11.94
ssc-miR-new-114	ATCTGGGGTAGGGCCTGGGAAT	16	18650661	-	22	0.91	2.4	0	1.05	0	0.77	0	0	2.23	0	7.36
ssc-miR-new-115	TCTTGGGCCCCACCCCCGGAA	16	18650702	-	21	0	0	2.21	0	0	0	1.38	0	0	0	3.59
ssc-miR-new-116	TCAGCTAACATGCAACTGCTGTCT	16	36468129	-	24	0	0	0	0	0	0	0	0	0	1.03	1.03
ssc-miR-new-117	TGGCAGTGTATTGTTAGCTGGT	16	36468170	-	22	30.01	37.26	9.93	13.7	8.83	62.73	19.31	33.02	23.44	13.38	251.61
ssc-miR-new-118	TCGGGGCAGCTCAGTACAGGAC	17	12191280	+	22	0	0	1.1	1.05	1.96	0	1.38	0	0	0	5.49
ssc-miR-new-119	CCGGGTACTGAGCTGGCCCGAG	17	12191240	+	22	0.91	3.61	0	1.05	0.98	1.55	2.76	3.77	4.46	2.06	21.15
ssc-miR-new-120	AATGATGCCCCTTAGAGTTGAG	17	39852442	+	22	0.91	3.61	1.1	0	0.98	6.97	2.76	2.83	0	0	19.16
ssc-miR-new-121	AATGATGCCCCTTAGAGTTGAG	17	40148224	+	22	0.91	3.61	1.1	0	0.98	6.97	2.76	2.83	0	0	19.16
ssc-miR-new-122	TCCCGCAGCTCCTGCTCTGGT	17	66352576	+	21	0.91	7.21	0	1.05	0	3.1	1.38	1.89	4.46	0	20
ssc-miR-new-123	AAGAGCGGCGGCGGCGGC	17	66352543	+	18	0	0	1.1	0	0	0	0	0	0	0	1.1
ssc-miR-new-124	AGATCAGAAGGTGATTGTGGCT	17	2603794	-	22	57.29	62.49	55.17	32.68	8.83	25.56	15.17	16.04	14.51	1.03	288.77
ssc-miR-new-125	AGCTTCTTTACAGTGCTGCCTTG	17	36149835	-	23	0.91	1.2	0	1.05	1.96	6.2	2.76	1.89	0	2.06	18.03
ssc-miR-new-126	CGCCCTGTCCCTCCGCCCTCA	17	53672124	-	21	1.82	2.4	2.21	1.05	0.98	0	6.9	0.94	16.74	2.06	35.1
ssc-miR-new-127	TCGGGGTGCAGGGGCAGGAGAGG	17	53672191	-	23	0	0	0	0	0	0	0	0	2.23	0	2.23
ssc-miR-new-128	CAGGCCGGCCAAGACAGGAG	17	69262672	-	20	1.82	6.01	1.1	3.16	5.88	6.97	12.41	2.83	5.58	5.15	50.91
ssc-miR-new-129	CTCGTCCTGCCAGGGCCAGCCCGT	17	69262710	-	24	0	0	0	2.11	1.96	1.55	2.76	0	3.35	0	11.73
ssc-miR-new-130	CCCGACCTCCCGTAGCTCACT	17	69264164	-	21	100.04	225.93	262.62	265.62	475.66	85.19	373.77	100	385.09	323.24	2597.16
ssc-miR-new-131	ATGGGCTACGGGCTGTCCAGG	17	69264200	-	21	1.82	24.04	9.93	11.59	7.85	6.2	13.79	0.94	3.35	5.15	84.66
ssc-miR-new-132	TCCCTGCTCCCTCCTCTGAAA	17	69284856	-	21	6.37	7.21	7.72	9.49	11.77	1.55	26.21	7.55	13.39	10.29	101.55
ssc-miR-new-133	GGTGGTTCTAGACTTGCCAACT	18	20035264	+	22	0.91	2.4	0	2.11	0	1.55	0	1.89	1.12	1.03	11.01
ssc-miR-new-134	TCAAGGAGCTCACAGTCTAGT	18	10313424	-	21	2.73	3.61	6.62	3.16	0.98	3.87	12.41	2.83	2.23	4.12	42.56
ssc-miR-new-135	CACCTGCCCTCTGCACGTGGGC	18	18582985	-	22	0	1.2	1.1	1.05	8.83	2.32	2.76	0.94	2.23	4.12	24.55
ssc-miR-new-136	TTTTTCATTATTGCTCCTGACC	18	19338008	-	22	57.29	163.44	62.9	69.57	41.19	72.02	128.27	110.38	83.72	45.3	834.08
ssc-miR-new-137	TTATGGCCCTTCGGTAATTCACT	18	20030694	-	23	11.82	12.02	16.55	4.22	9.81	11.62	8.28	5.66	5.58	5.15	90.71
ssc-miR-new-138	GTTCTCACCTCGCTGGTGTCC	18	41461091	-	21	1.82	1.2	0	2.11	2.94	0	0	2.83	0	2.06	12.96
ssc-miR-new-139	AGGCCAGCGAGTAGAGAAGCCC	18	41461129	-	22	0	0	0	0	0	0	0	0	3.35	1.03	4.38
ssc-miR-new-140	GTTCTCACCTCGCTGGTGTCC	18	41548365	-	21	1.82	1.2	0	2.11	2.94	0	0	2.83	0	2.06	12.96
ssc-miR-new-141	AGGCCAGCGAGTAGAGAAGCCC	18	41548403	-	22	0	0	0	0	0	0	0	0	3.35	1.03	4.38
ssc-miR-new-142	GACGGGAACTCCAGAGAGTGCT	18	41825728	-	22	0	0	0	0	0	7.74	0	6.6	3.35	7.21	24.9
ssc-miR-new-143	TGAGTGTGTGTGTGTGAGTGTGTG	1	7313480_	+	24	18.19	43.26	9.93	14.76	6.87	12.39	23.45	17.92	13.39	9.26	169.42
ssc-miR-new-144	TCCCAGGTGGTCTAGTGGTTAGG	1	24098787	+	23	0	2.4	1.1	1.05	0	0.77	6.9	2.83	1.12	1.03	17.2
ssc-miR-new-145	CCTATCTGAAAGAGTAGTCTTT	1	80800555	+	22	0	2.4	0	0	1.96	0	1.38	0	0	1.03	6.77
ssc-miR-new-146	AGACTACTCTTTGAGATAGGAT	1	80800516	+	22	0.91	2.4	2.21	4.22	2.94	2.32	5.52	1.89	0	0	22.41
ssc-miR-new-147	TCTGAAATTCAAATGTAAGTGG	1	123050832	+	22	4.55	6.01	4.41	3.16	9.81	3.87	6.9	6.6	7.81	12.35	65.47
ssc-miR-new-148	ACTGAAGGCTGGGCAGGCAGA	1	154994107	+	21	0	0	1.1	1.05	0.98	0	0	0	1.12	1.03	5.28
ssc-miR-new-149	AAACCTGCCCTCTCTGACAGTCC	1	154994061	+	23	0	0	2.21	4.22	3.92	0	0	3.77	12.28	13.38	39.78
ssc-miR-new-150	AACACCATTGTCACACTCCACA	1	179916387	+	22	0.91	2.4	3.31	5.27	2.94	0.77	4.14	1.89	4.46	1.03	27.12
ssc-miR-new-151	TTTAGTGTGATAATGGCGTTTG	1	179916351	+	22	19.1	32.45	13.24	17.92	31.38	8.52	20.69	9.43	20.09	12.35	185.17
ssc-miR-new-152	CCCCTGGTGGTCTAGTGGTTAGGA	1	202915219	+	24	0	1.2	3.31	3.16	0	0	0	3.77	1.12	6.18	18.74
ssc-miR-new-153	ACTCACTGATCAATGAATGCAA	1	299324063	+	22	1.82	13.22	6.62	9.49	13.73	4.65	8.28	12.26	17.86	14.41	102.34
ssc-miR-new-154	GCGCGTCTTTTGGTGCTCTGCA	1	304621149	+	22	1.82	1.2	4.41	2.11	4.9	0.77	1.38	3.77	6.7	3.09	30.15
ssc-miR-new-155	TCCTCTCCTGGGCCTCAGACCT	1	17991662	-	22	0.91	1.2	1.1	3.16	2.94	0.77	4.14	1.89	3.35	0	19.46
ssc-miR-new-156	GCCGGGGGTCCCAGAAGAGCTGAG	1	17991697	-	24	0	1.2	0	0	0	0	0	0	0	0	1.2
ssc-miR-new-157	TCCCTGGCGGTCTAGTGGTTAGG	1	64093080	-	23	0.91	4.81	1.1	0	0.98	4.65	5.52	0.94	3.35	3.09	25.35
ssc-miR-new-158	TCTGCATGGCCCAGGCTCACAGA	1	84435333	-	23	3.64	7.21	11.03	4.22	10.79	10.07	12.41	7.55	4.46	4.12	75.5
ssc-miR-new-159	TCTGCAGCCTTGGCTTGCAGTGTGC	1	84435366	-	25	0	0	1.1	0	0	0	0	0	0	0	1.1
ssc-miR-new-160	CCCTGTGGTCTAGTGGTTAG	1	88425927	-	20	98.22	0	0	105.4	102	162.63	335.15	0	0	106.03	909.43
ssc-miR-new-161	TCCCTGGTGTTCTAGTGGTTAGGA	1	93127554	-	24	3.64	0	2.21	3.16	1.96	0.77	8.28	0	0	3.09	23.11
ssc-miR-new-162	CAATTTAGGTTAATGACTGTCT	1	132806605	-	22	0	4.81	0	1.05	0.98	0	0	0.94	2.23	1.03	11.04
ssc-miR-new-163	GACAGGGAAGAGAGCAAGTAGGC	1	143853844	-	23	2.73	0	1.1	2.11	1.96	0	2.76	0	1.12	0	11.78
ssc-miR-new-164	TCCCTGGTGGTCTAGTGGTTAGGT	1	157829804	-	24	0	0	0	12.65	9.81	0	20.69	14.15	0	0	57.3
ssc-miR-new-165	CACCCCAGACCCAATGGCAAGA	1	182942472	-	22	7.28	4.81	12.14	6.32	30.4	4.65	15.17	6.6	12.28	11.32	110.97
ssc-miR-new-166	CTGCCGTTGGGTCTGGGGTGT	1	182942512	-	21	7.28	14.42	13.24	8.43	18.63	0	0	1.89	3.35	0	67.24
ssc-miR-new-167	CTTATGCAAGATTCCCTTCTAC	1	225810917	-	22	2.73	2.4	1.1	7.38	5.88	9.29	13.79	12.26	4.46	6.18	65.47
ssc-miR-new-168	CAATTTAGTGTGTGTGATATT	1	280645140	-	21	7.28	12.02	9.93	5.27	11.77	8.52	5.52	11.32	13.39	9.26	94.28
ssc-miR-new-169	AGAATTGTGGCTGGACATCTGT	1	302806861	-	22	0	0	1.1	0	0	0	0	0	3.35	0	4.45
ssc-miR-new-170	TGATTGTCCAAACGCAATTCT	1	302806905	-	21	2.73	12.02	1.1	1.05	0	17.04	5.52	5.66	4.46	0	49.58
ssc-miR-new-171	AGCCACTGCCCACCGCACACTGC	2	339083	+	23	3.64	4.81	3.31	1.05	0.98	0	0	0	1.12	0	14.91
ssc-miR-new-172	CCTCTCTTCCCTCACGGTCGCT	2	4567662	+	22	5.46	6.01	12.14	16.86	8.83	1.55	9.65	0.94	10.05	12.35	83.84
ssc-miR-new-173	AGGCCGAGAAAGGAGAAGAGAGACT	2	4567622	+	25	1.82	0	1.1	0	0.98	0	0	0	0	0	3.9
ssc-miR-new-174	ACAGGTACTAGGAAAAGAGCAGA	2	4840547	+	23	3.64	2.4	4.41	6.32	4.9	1.55	16.55	5.66	8.93	9.26	63.62
ssc-miR-new-175	TGCCCTCTTCCAGTACCTGCTG	2	4840510	+	22	0	0	0	0	0	0	0	0.94	0	1.03	1.97
ssc-miR-new-176	CCAGTGGGGCTGCTGTTATCTG	2	6416825	+	22	0	1.2	0	0	0	0.77	1.38	0	1.12	1.03	5.5
ssc-miR-new-177	CTGCCAATTCCATAGGTCACAG	2	6417033	+	22	0	0	0	1.05	0	0.77	0	1.89	0	1.03	4.74
ssc-miR-new-178	CGAGGCAGCGCTGAGGATGAAC	2	9662279	+	22	0.91	2.4	1.1	4.22	2.94	0.77	5.52	0.94	5.58	1.03	25.41
ssc-miR-new-179	CCACCCTCATCGCTGCCTGTGTGT	2	9662242	+	24	0.91	0	2.21	1.05	3.92	0	11.03	0	3.35	4.12	26.59
ssc-miR-new-180	GGGGTTCCTGGGGATGGGATTT	2	65581843	+	22	0	3.61	1.1	3.16	0	5.42	0	0	3.35	1.03	17.67
ssc-miR-new-181	AGGGCTTAGCTGCTTGTGAGCA	2	65582028	+	22	35.47	58.89	18.76	18.97	19.61	93.71	41.38	19.81	59.16	27.79	393.55
ssc-miR-new-182	TGCCCTGTACACCTGCCCTCAG	2	69614340	+	22	0	0	0	0	0	0	0	0	2.23	0	2.23
ssc-miR-new-183	GTAGGGCGGGCTGCACCGGGCA	2	69614268	+	22	0.91	2.4	3.31	3.16	0.98	0	6.9	0.94	5.58	1.03	25.21
ssc-miR-new-184	TGCCCTGTACACCTGCCCTCAG	2	69650771	+	22	0	0	0	0	0	0	0	0	2.23	0	2.23
ssc-miR-new-185	GTAGGGCGGGCTGCACCGGGCA	2	69650699	+	22	0.91	2.4	3.31	3.16	0.98	0	6.9	0.94	5.58	1.03	25.21
ssc-miR-new-186	CTCTGCCCGCTCTCTGTCTTAC	2	73210514	+	22	24.55	21.63	12.14	9.49	10.79	3.87	9.65	2.83	13.39	13.38	121.72
ssc-miR-new-187	TGAGATGAGAGCCCTTGGCCACT	2	76694017	+	23	1.82	20.43	7.72	3.16	0	7.74	5.52	4.72	11.16	10.29	72.56
ssc-miR-new-188	GGTCCAGGGCTTCCCATCCCAG	2	76693981	+	22	0	1.2	0	0	0	0	0	0	0	0	1.2
ssc-miR-new-189	GCAGCACTCTGTCCCCCCCAGT	2	82661329	+	22	0	0	0	0	0	0.77	0	0	0	1.03	1.8
ssc-miR-new-190	TGGGGACATGGTGCTTCTGGGC	2	82661293	+	22	0	0	0	0	0.98	0	0	0	0	0	0.98
ssc-miR-new-191	TCCCCTTTCTAAAAGCACTCAGA	2	83796914	+	23	11.82	31.25	12.14	22.13	28.44	10.84	26.21	26.42	24.56	16.47	210.28
ssc-miR-new-192	CACAGGAAGGCCACGGAGGGG	2	88903034	+	21	0.91	1.2	3.31	5.27	1.96	2.32	4.14	0	3.35	2.06	24.52
ssc-miR-new-193	TGCGTGGCTTCTCTGTGCAGTC	2	88902995	+	22	9.09	34.85	19.86	11.59	6.87	13.94	4.14	5.66	11.16	2.06	119.22
ssc-miR-new-194	TGCTCTGCAGTGCCCCACCTTG	2	149836708	+	22	4.55	6.01	3.31	3.16	2.94	4.65	1.38	5.66	5.58	3.09	40.33
ssc-miR-new-195	CCTCTCTTCCCTCACGGTCGCT	2	4298282	-	22	5.46	6.01	12.14	16.86	8.83	1.55	9.65	0.94	10.05	12.35	83.84
ssc-miR-new-196	AGGCCGAGAAAGGAGAAGAGAGACT	2	4298319	-	25	1.82	0	1.1	0	0.98	0	0	0	0	0	3.9
ssc-miR-new-197	ACAGGTACTAGGAAAAGAGCAGA	2	4935387	-	23	3.64	2.4	4.41	6.32	4.9	1.55	16.55	5.66	8.93	9.26	63.62
ssc-miR-new-198	TGCCCTCTTCCAGTACCTGCTG	2	4935425	-	22	0	0	0	0	0	0	0	0.94	0	1.03	1.97
ssc-miR-new-199	TTTCCTCATATTCATTCAGGAGT	2	20399943	-	23	1.82	10.82	2.21	4.22	1.96	16.26	1.38	5.66	0	5.15	49.48
ssc-miR-new-200	ATCCCTGAGTGTATGTGGTGA	2	20399984	-	21	4.55	2.4	2.21	1.05	0	1.55	2.76	1.89	1.12	0	17.53
ssc-miR-new-201	TGGGGAGCGGCCCCCGGGCGGG	2	28433229	-	22	13.64	14.42	14.34	14.76	9.81	14.71	20.69	6.6	26.79	10.29	146.05
ssc-miR-new-202	TGTGTCTGTGACATCTGCTGGCA	2	50496480	-	23	0	1.2	8.83	1.05	3.92	2.32	1.38	0	0	2.06	20.76
ssc-miR-new-203	CAGTGTAGGTCATAGACTCAGC	2	50496519	-	22	0	0	2.21	0	0	0	0	0	0	0	2.21
ssc-miR-new-204	TGTCCCCAGTCCTCGGCCGCTGC	2	60109920	-	23	1.82	6.01	2.21	7.38	0.98	0.77	9.65	2.83	12.28	2.06	45.99
ssc-miR-new-205	AACATTCAACCTGTCGGTGAGTTT	2	65553713	-	24	426.52	886.91	291.31	577.61	574.71	555.27	721.33	552.84	663.03	373.69	5623.22
ssc-miR-new-206	CATGGCTGTGGTGTAGTCTAGC	2	69467333	-	22	0	0	1.1	1.05	0	0	0	0	0	1.03	3.18
ssc-miR-new-207	AGGATACGTCGCAGACGTGGTT	2	69467370	-	22	10	15.62	25.38	8.43	18.63	10.07	17.93	6.6	14.51	10.29	137.46
ssc-miR-new-208	CTGCCTGGACCCCTGCTCACC	2	69501914	-	21	10	6.01	9.93	5.27	6.87	3.1	12.41	4.72	13.39	16.47	88.17
ssc-miR-new-209	TGGGGCGGGGGTCCTGGGCCGGG	2	69501949	-	23	0	1.2	1.1	0	0	0	0	0	0	0	2.3
ssc-miR-new-210	TCCCTGGCGGTCTAGTGGTTAGG	2	75835659	-	23	0.91	4.81	1.1	0	0.98	4.65	5.52	0.94	3.35	3.09	25.35
ssc-miR-new-211	AGTGCCTGCTATGTGCCAGGCATT	2	83154234	-	24	0	0	1.1	0	0	0	1.38	1.89	0	0	4.37
ssc-miR-new-212	CTTGGCACCTAGTAAGCACTCA	2	83154272	-	22	1616.97	2097.11	1737.9	1766.56	1497.58	917.7	2299.17	1183.04	2418.81	1705.78	17240.6
ssc-miR-new-213	CACGGTGACCCCAGGCTTTGCT	2	91764174	-	22	1.82	0	2.21	0	0	0	0	0	0	2.06	6.09
ssc-miR-new-214	CGAAGGCTGGAGGCCACTGTGG	2	91764205	-	22	0.91	1.2	5.52	0	0	0	0	0	0	2.06	9.69
ssc-miR-new-215	TTGCATGTGGAAATGTCTGC	2	93424802	-	20	0	0	0	1.05	0.98	2.32	4.14	0	0	0	8.49
ssc-miR-new-216	ATAAAGCTAGATAACCGAAAGT	2	98744585	-	22	12.73	21.63	12.14	10.54	11.77	18.59	22.07	14.15	6.7	5.15	135.47
ssc-miR-new-217	TCTGGCATTGCTGCAAGCTGAG	2	101257347	-	22	18.19	13.22	8.83	8.43	12.75	18.59	17.93	11.32	12.28	18.53	140.07
ssc-miR-new-218	TCCCTGGTGGTCTATTGGTTAGG	2	130117983	-	23	0.91	0	1.1	2.11	1.96	0.77	12.41	2.83	0	3.09	25.18
ssc-miR-new-219	CGGCCCCACGCACCAGGGTAAGA	2	145381145	-	23	10	24.04	26.48	12.65	56.88	13.17	35.86	17.92	22.32	14.41	233.73
ssc-miR-new-220	CATGAGCTGTGACGCGGGTTGGA	2	157162740	-	23	0	0	0	1.05	2.94	0.77	2.76	0.94	0	1.03	9.49
ssc-miR-new-221	ACCGATGCCTGGGCCGTCTGG	3	8925238	+	21	1.82	0	1.1	2.11	1.96	3.1	1.38	0.94	0	1.03	13.44
ssc-miR-new-222	GGGTGACCCAGACGTCGTGTCCT	3	8925199	+	23	0	0	0	0	0	0	0	0.94	0	0	0.94
ssc-miR-new-223	TCGGTTCTTGGACTCATTCAG	3	9681144	+	21	0	0	0	0	0.98	0	0	0	0	0	0.98
ssc-miR-new-224	TCGTGAGTGCAGGCGCTGACCT	3	9681107	+	22	0.91	6.01	1.1	0	2.94	0.77	1.38	0.94	2.23	4.12	20.4
ssc-miR-new-225	TCCCTGGTTGTCTAGTGGTTAGGA	3	121035553	+	24	2.73	9.61	6.62	4.22	0.98	0.77	6.9	2.83	2.23	2.06	38.95
ssc-miR-new-226	ACCGATGCCTGGGCCGTCTGG	3	8973702	-	21	1.82	0	1.1	2.11	1.96	3.1	1.38	0.94	0	1.03	13.44
ssc-miR-new-227	GGTGACCCAGACGTCGTGTCCTG	3	8973738	-	23	0	0	0	0	0	0.77	0	0.94	1.12	0	2.83
ssc-miR-new-228	CTGCCCACCTGGGTGAGAAGGA	3	22233420	-	22	10.91	8.41	3.31	6.32	5.88	2.32	0	1.89	8.93	3.09	51.06
ssc-miR-new-229	TTCAACAGGTATTTATTGAGCA	3	23044116	-	22	3.64	8.41	1.1	2.11	0.98	3.1	1.38	1.89	5.58	2.06	30.25
ssc-miR-new-230	CCTGAAAAACGAAGAGCTGCGT	3	36204142	-	22	0	2.4	0	3.16	0	1.55	0	0	1.12	1.03	9.26
ssc-miR-new-231	ACGGCTGTTCTGTTGTTTTGGTTC	3	36204181	-	24	1.82	1.2	3.31	1.05	0	0	0	0	0	1.03	8.41
ssc-miR-new-232	ACGCACACGCGCGTGTGTGTGA	3	74627796	-	22	1.82	0	0	0	0	10.07	0	5.66	0	2.06	19.61
ssc-miR-new-233	GAGCGCACGTGTGTGTGTGTGT	3	74627836	-	22	0	0	0	1.05	0	0	0	1.89	3.35	0	6.29
ssc-miR-new-234	CGCGGGCGCCCGTGCGGCTCCT	4	1049714	+	22	0	0	0	0	0	0	0	0	1.12	0	1.12
ssc-miR-new-235	GCGCCGCGCTGGGAGCCCTGCGGA	4	1049675	+	24	1.82	7.21	1.1	0	0.98	0.77	0	1.89	8.93	3.09	25.79
ssc-miR-new-236	ACTAAATGTCAAACATATTCTT	4	104457857	+	22	0.91	0	0	2.11	0	0	0	0	0	0	3.02
ssc-miR-new-237	TTAGTCCTTCGGAACCCCAAAT	4	110277136	+	22	24.55	20.43	23.17	5.27	17.65	20.14	15.17	17.92	3.35	3.09	150.74
ssc-miR-new-238	TGGGGTTCAAAAGGACTCAAGA	4	110277094	+	22	21.83	24.04	16.55	5.27	8.83	11.62	9.65	5.66	10.05	4.12	117.62
ssc-miR-new-239	TTAGTCCTTCGGAACCCCAAAT	4	111113419	+	22	24.55	20.43	23.17	5.27	17.65	20.14	15.17	17.92	3.35	3.09	150.74
ssc-miR-new-240	TGGGGTTCAAAAGGACTCAAGA	4	111113377	+	22	21.83	24.04	16.55	5.27	8.83	11.62	9.65	5.66	10.05	4.12	117.62
ssc-miR-new-241	TTAGTCCTTCGGAACCCCAAAT	4	111321756	+	22	24.55	20.43	23.17	5.27	17.65	20.14	15.17	17.92	3.35	3.09	150.74
ssc-miR-new-242	TGGGGTTCAAAAGGACTCAAGA	4	111321714	+	22	21.83	24.04	16.55	5.27	8.83	11.62	9.65	5.66	10.05	4.12	117.62
ssc-miR-new-243	TCTGGCTTAGTCTGCAACTAC	4	131749102	+	21	0	0	4.41	1.05	0	0	0	0	1.12	0	6.58
ssc-miR-new-244	TCAGAAGTGGGTCCAGGAATCT	4	132441563	+	22	3.64	9.61	3.31	5.27	8.83	1.55	6.9	5.66	11.16	6.18	62.11
ssc-miR-new-245	CTTCCCAGGCCGCACTTCTAG	4	132441526	+	21	0	0	0	0	0	0	2.76	0	0	0	2.76
ssc-miR-new-246	ATAAAGCTAGATAACCGAAAGT	4	102543223	-	22	12.73	21.63	12.14	10.54	11.77	18.59	22.07	14.15	6.7	5.15	135.47
ssc-miR-new-247	TTGAGTCCTTTTGAACCCCAAA	4	110277092	-	22	0	0	0	1.05	0	0	0	0	0	0	1.05
ssc-miR-new-248	TGGGGTTCCGAAGGACTAAGA	4	110277134	-	21	4.55	0	1.1	1.05	0.98	0.77	8.28	0.94	7.81	3.09	28.57
ssc-miR-new-249	TTGAGTCCTTTTGAACCCCAAA	4	111113375	-	22	0	0	0	1.05	0	0	0	0	0	0	1.05
ssc-miR-new-250	TGGGGTTCCGAAGGACTAAGA	4	111113417	-	21	4.55	0	1.1	1.05	0.98	0.77	8.28	0.94	7.81	3.09	28.57
ssc-miR-new-251	TTGAGTCCTTTTGAACCCCAAA	4	111321712	-	22	0	0	0	1.05	0	0	0	0	0	0	1.05
ssc-miR-new-252	TGGGGTTCCGAAGGACTAAGA	4	111321754	-	21	4.55	0	1.1	1.05	0.98	0.77	8.28	0.94	7.81	3.09	28.57
ssc-miR-new-253	CACGGACCCTTTGGCAGATGAGT	5	9677679	+	23	0	0	0	0	0.98	1.55	1.38	3.77	5.58	2.06	15.32
ssc-miR-new-254	AGTTGCGAGGGCCTCGGGAGCA	5	22655391	+	22	0	1.2	0	0	0	0	0	0	0	0	1.2
ssc-miR-new-255	CCCTCCCGGGCCTCCGGAACTTT	5	22655356	+	23	1.82	0	0	0	0	0.77	0	0	0	0	2.59
ssc-miR-new-256	CTGCGCAAGCTACTGCCTTGCT	5	30021285	+	22	512.01	854.47	578.2	259.29	264.8	947.9	573.76	511.33	438.67	259.42	5199.85
ssc-miR-new-257	TCCCTGTGGTCTAGTGGTTAGGA	5	64578494	+	23	143.69	443.46	354.2	400.53	299.12	216.84	762.71	333.97	304.72	228.53	3487.77
ssc-miR-new-258	CCTCTAGGGAAGAGAAGGTTGG	5	100312302	+	22	0.91	0	0	0	0	0	0	0	0	0	0.91
ssc-miR-new-259	TTTCCTCTCTGCCCCATAGGGT	5	100312266	+	22	1.82	0	0	1.05	2.94	0	0	0.94	0	0	6.75
ssc-miR-new-260	TCCCTGTCCTCTAGGAGCTCA	5	4305237	-	21	5.46	2.4	5.52	3.16	8.83	4.65	4.14	3.77	5.58	4.12	47.63
ssc-miR-new-261	CACTCCTCCCCTGTGTGCCAGGT	5	4411921	-	23	0	8.41	5.52	1.05	3.92	3.87	0	3.77	2.23	5.15	33.92
ssc-miR-new-262	CTGGCTACTCATTCTGCCTCT	5	19023623	-	21	0.91	4.81	1.1	1.05	2.94	3.1	1.38	2.83	1.12	2.06	21.3
ssc-miR-new-263	TCGGCAACAAGAAACTGCCTGA	5	19654984	-	22	4.55	39.66	14.34	20.03	2.94	38.72	15.17	8.49	21.21	22.65	187.76
ssc-miR-new-264	TGCGTTCATTCTGTTTGGCCT	5	22636826	-	21	0.91	7.21	1.1	0	1.96	1.55	6.9	0.94	2.23	0	22.8
ssc-miR-new-265	TCTGAGATGTGACCTGGGCATC	5	30185308	-	22	1.82	0	2.21	1.05	0.98	2.32	1.38	0	6.7	18.53	34.99
ssc-miR-new-266	TGCCTGGGTCCCCTCCCCAGA	5	30185347	-	21	0	0	0	0	0	0	0	0	0	1.03	1.03
ssc-miR-new-267	TAACACTGTCTGGTAAAGATGGC	5	66193718	-	23	1.82	27.64	6.62	7.38	0.98	41.04	2.76	12.26	11.16	3.09	114.75
ssc-miR-new-268	CATCTTCCAGCACAGTGTTGGA	5	66193761	-	22	0	0	0	0	0	0.77	0	0	0	0	0.77
ssc-miR-new-269	TAATACTGCCGGGTAATGATGGA	5	66194132	-	23	1.82	3.61	1.1	2.11	2.94	0	1.38	2.83	8.93	0	24.72
ssc-miR-new-270	GAAGTCAATCCTTTTCGTTTTT	5	77831973	-	22	0	0	0	0	0	0	0	0.94	0	1.03	1.97
ssc-miR-new-271	AAATGAAAAGGATTGGTTTCTC	5	77832010	-	22	10.91	9.61	4.41	3.16	10.79	6.2	23.45	7.55	13.39	17.5	106.97
ssc-miR-new-272	CGGGGGCTGCCCTGGCCCGCTG	6	446832	+	22	0	0	0	0	0	0	0	0	2.23	0	2.23
ssc-miR-new-273	TGAGGGCCTCGCCAGCCCCCGGC	6	446791	+	23	4.55	10.82	8.83	1.05	0	9.29	4.14	6.6	5.58	4.12	54.98
ssc-miR-new-274	CAAGCTCGTGTCTGTGGGTCCGT	6	51858261	+	23	29.1	32.45	14.34	23.19	25.5	6.97	41.38	15.09	26.79	16.47	231.28
ssc-miR-new-275	ACAGGTGAGGTTCTTGGGAGCC	6	51858900	+	22	8.18	6.01	9.93	3.16	2.94	19.36	1.38	7.55	8.93	2.06	69.5
ssc-miR-new-276	TAATACTGCCTGGTAATGATGA	6	58064346	+	22	9.09	60.09	43.03	46.38	6.87	24.01	55.17	2.83	39.07	3.09	289.63
ssc-miR-new-277	ATCTTACTGGGCAGCATTGGA	6	58064311	+	21	0	1.2	0	0	0	0	0	0	2.23	0	3.43
ssc-miR-new-278	GCGACCCACTCTTGGTTTCCA	6	59927747	+	21	2.73	7.21	3.31	2.11	2.94	7.74	5.52	3.77	2.23	1.03	38.59
ssc-miR-new-279	GAAATCCAGAGCGGGTGAGGCCT	6	59927708	+	23	0	0	0	0	0	0	0	0.94	0	0	0.94
ssc-miR-new-280	CAGCTCCGAGAAGGCGGGATGA	6	82017216	+	22	1.82	1.2	2.21	2.11	0.98	2.32	0	0	2.23	0	12.87
ssc-miR-new-281	TGCCCGCACTCTTGGACAGAGCT	6	82017177	+	23	0	0	2.21	0	0.98	0.77	1.38	0	0	1.03	6.37
ssc-miR-new-282	TCTCGGGCCACAACCTTCTCTT	6	154226531	+	22	2.73	4.81	1.1	2.11	0.98	0	1.38	1.89	0	0	15
ssc-miR-new-283	AGGAAGGCTGTGGCCTGATGAGC	6	154226490	+	23	0	2.4	0	0	0	0	0	0.94	0	0	3.34
ssc-miR-new-284	TCTGGCTGTGGTGTAGACCGT	6	4245082	-	21	10	34.85	7.72	6.32	8.83	10.84	13.79	6.6	15.63	12.35	126.93
ssc-miR-new-285	ACTGCTGTGCTTTCTGCCTGC	6	39535618	-	21	1.82	1.2	1.1	2.11	0	2.32	0	0	0	0	8.55
ssc-miR-new-286	TCAGGCTCAAGGACACAGCGACCT	6	39535652	-	24	1.82	3.61	1.1	3.16	0.98	0.77	5.52	0	0	1.03	17.99
ssc-miR-new-287	CTGGTACAGGAATGGGGGGCA	6	50309890	-	21	0.91	1.2	0	1.05	0	1.55	1.38	0	1.12	0	7.21
ssc-miR-new-288	TTCGCCGCGCAGCCTGCTGGGA	6	50436497	-	22	4.55	6.01	3.31	2.11	1.96	4.65	9.65	0.94	6.7	2.06	41.94
ssc-miR-new-289	TGGCGTAGATCACAGACACAGC	6	60130147	-	22	42.74	74.51	93.79	55.86	52.96	33.3	0	45.28	66.97	31.91	497.32
ssc-miR-new-290	TTGGGGAAGAAGAGCTTCTGTGT	6	64137307	-	23	6.37	16.82	4.41	5.27	1.96	10.07	13.79	8.49	14.51	7.21	88.9
ssc-miR-new-291	TGGGCCCGGGGAGAGGAGCCTA	6	70515086	-	22	0.91	6.01	3.31	5.27	3.92	6.2	1.38	0.94	3.35	7.21	38.5
ssc-miR-new-292	GCTCTTCTCTCGGGCCTGAGG	6	70515121	-	21	0	0	2.21	0	0	0	0	0	0	0	2.21
ssc-miR-new-293	GGCTACAACACGGGACTCGGG	6	112191844	-	21	0	0	0	0	0	0	0	0	1.12	0	1.12
ssc-miR-new-294	TCTCGGGCCACAACCTTCTCTT	6	154083394	-	22	2.73	4.81	1.1	2.11	0.98	0	1.38	1.89	0	0	15
ssc-miR-new-295	AGGAAGGCTGTGGCCTGATGAGC	6	154083434	-	23	0	2.4	0	0	0	0	0	0.94	0	0	3.34
ssc-miR-new-296	TCCCTGGTGTTCTAGTGGTTAGGA	7	11862702	+	24	3.64	0	2.21	3.16	1.96	0.77	8.28	0	0	3.09	23.11
ssc-miR-new-297	ATAGCCAGTTTGGGAAGAATGCT	7	22962951	+	23	0	4.81	0	0	0	0	0	0	0	0	4.81
ssc-miR-new-298	TGGTGTCTTCATTGCTGGATCTT	7	26905727	+	23	0	2.4	0	0	0	0	1.38	0.94	1.12	0	5.84
ssc-miR-new-299	CTTCCAGCAAGGAGTCTCAGA	7	26905689	+	21	0	0	0	0	0	0	2.76	2.83	0	0	5.59
ssc-miR-new-300	CTCGGGGTCGAATTGGAGCTAT	7	33404217	+	22	0	1.2	3.31	0	2.94	0	1.38	0	1.12	5.15	15.1
ssc-miR-new-301	GTAGCTCCAGTTTGACCCTAAGGC	7	33404176	+	24	0	3.61	2.21	2.11	0.98	0	0	0	5.58	0	14.49
ssc-miR-new-302	TTTTTTGCTGGAACATTTCTGGT	7	39611578	+	23	0.91	7.21	0	0	0.98	0	1.38	0.94	0	0	11.42
ssc-miR-new-303	TCAGATTCAGTGTTGCCATGGCT	7	52430839	+	23	0	0	0	0	0	0	0	0.94	0	0	0.94
ssc-miR-new-304	TCTGGCATTGCTGCAAGCTGAGA	7	52430797	+	23	54.57	0	55.17	0	83.36	51.11	128.27	54.72	0	52.5	479.7
ssc-miR-new-305	CAGCAACTGTAGTTCCAATTTGA	7	52432192	+	23	0.91	2.4	2.21	7.38	9.81	3.1	4.14	6.6	3.35	3.09	42.99
ssc-miR-new-306	CAAAACAGAGAATCAAGACTGA	7	67901117	+	22	1.82	1.2	1.1	2.11	1.96	1.55	2.76	9.43	4.46	3.09	29.48
ssc-miR-new-307	AGTCTTGATTCTCTGTTTTGTT	7	67901072	+	22	2.73	2.4	2.21	2.11	0	1.55	2.76	1.89	1.12	2.06	18.83
ssc-miR-new-308	ACTGGACTTGGAATCAGAAGG	7	81547145	+	21	34.56	44.47	26.48	7.38	10.79	34.85	41.38	16.04	26.79	16.47	259.21
ssc-miR-new-309	ACACAAAATGCCAGGCATCAGG	7	97192150	+	22	2.73	9.61	3.31	4.22	2.94	2.32	5.52	7.55	6.7	2.06	46.96
ssc-miR-new-310	CTGATGCCTGGCATTTTGTGTGT	7	97192104	+	23	0	0	2.21	1.05	0.98	4.65	1.38	1.89	0	1.03	13.19
ssc-miR-new-311	TATATATATATATATACGTAT	7	121358988	+	21	7.28	22.83	6.62	11.59	12.75	26.33	9.65	11.32	16.74	6.18	131.29
ssc-miR-new-312	ACTGGATGGCTCCTCCATGGCT	7	132079056	+	22	0.91	1.2	1.1	0	0	0.77	0	0.94	1.12	0	6.04
ssc-miR-new-313	TCTTGGAGTAGGTCATTGGGTGG	7	132079009	+	23	153.69	372.55	119.17	108.57	37.27	81.32	187.57	61.32	181.94	91.62	1395.02
ssc-miR-new-314	GTGGGTGCTCGATGCTAGATG	7	4037159	-	21	0	0	0	0	0.98	0	0	0	0	0	0.98
ssc-miR-new-315	ACACTAGTCTTGTGCTCAGAGGT	7	8612950	-	23	2.73	1.2	4.41	1.05	1.96	0.77	1.38	0.94	5.58	0	20.02
ssc-miR-new-316	TGATTGTCCAAACGCAATTCTCG	7	29752751	-	23	10	33.65	7.72	6.32	10.79	53.44	15.17	16.98	15.63	16.47	186.17
ssc-miR-new-317	AAGGTAGATAGAACAGGTCTTGT	7	57683251	-	23	0.91	4.81	1.1	1.05	0	0.77	1.38	0	2.23	0	12.25
ssc-miR-new-318	CAAAACAGAGAATCAAGACTGA	7	67901070	-	22	1.82	1.2	1.1	2.11	1.96	1.55	2.76	9.43	4.46	3.09	29.48
ssc-miR-new-319	AGTCTTGATTCTCTGTTTTG	7	67901117	-	20	0	0	0	1.05	0	0	0	0	0	0	1.05
ssc-miR-new-320	ATAAGACGAGCAAAAAGCTTGT	7	81043857	-	22	0.91	8.41	0	0	0	21.68	0	1.89	0	0	32.89
ssc-miR-new-321	GAGCTTTTGGCCCGGGTTATAC	7	81043892	-	22	0	1.2	0	0	0	0	0	0	0	0	1.2
ssc-miR-new-322	ACACAAAATGCCAGGCATCAGG	7	97192103	-	22	2.73	9.61	3.31	4.22	2.94	2.32	5.52	7.55	6.7	2.06	46.96
ssc-miR-new-323	CTGATGCCTGGCATTTTGTGTGT	7	97192148	-	23	0	0	2.21	1.05	0.98	4.65	1.38	1.89	0	1.03	13.19
ssc-miR-new-324	ATATTGCAAAATGATTATCAT	7	102718628	-	21	0	0	0	0	0	2.32	0	0	0	0	2.32
ssc-miR-new-325	CTGGTAATAATTTTGCAATATAT	7	102718666	-	23	0	0	0	0	0	0	1.38	0	0	0	1.38
ssc-miR-new-326	TTGCGGGGCACGTAGCGTGTG	8	4005403	+	21	0.91	7.21	3.31	0	0.98	3.87	2.76	0.94	3.35	0	23.33
ssc-miR-new-327	CTCAATAAATGTTTGTTGAATT	8	4277251	+	22	0.91	8.41	2.21	2.11	4.9	10.84	8.28	5.66	4.46	3.09	50.87
ssc-miR-new-328	TTAATCCAGTTGTCTATTGAGG	8	60883220	+	22	2.73	1.2	1.1	0	0	2.32	0	0	1.12	0	8.47
ssc-miR-new-329	TCATAAGACAATTGGATTGAGA	8	60883178	+	22	3.64	7.21	5.52	1.05	2.94	0	0	0.94	1.12	1.03	23.45
ssc-miR-new-330	TAAGTGCTTCCATGTTTTAGT	8	115200117	+	21	1.82	1.2	0	3.16	1.96	1.55	2.76	0	0	2.06	14.51
ssc-miR-new-331	AGCTGGACTCCGTCTCTTCCTTT	8	145570448	+	23	0.91	0	0	5.27	0.98	1.55	1.38	2.83	13.39	5.15	31.46
ssc-miR-new-332	AGGAGGAGCAGAGCCCAGATCTT	8	145570415	+	23	0	0	0	0	0	0	0	0	1.12	0	1.12
ssc-miR-new-333	CACTGGAAAGTTTATTGTTAA	8	8772819	-	21	0	0	1.1	0	0	0	0	0	0	0	1.1
ssc-miR-new-334	CAGCAATTTATTTTCCAGTGAT	8	8772855	-	22	1.82	7.21	2.21	1.05	1.96	0.77	2.76	1.89	1.12	3.09	23.88
ssc-miR-new-335	CAACCTCATAGATACTAGTCG	8	35571801	-	21	2.73	2.4	2.21	11.59	6.87	0.77	1.38	0	1.12	0	29.07
ssc-miR-new-336	CCAGACTCCTTGTTCGGCAC	8	117395219	-	20	0	3.61	0	0	0	0	0	0	0	0	3.61
ssc-miR-new-337	CACCAAACCAGGAGTCTAGGT	8	117395257	-	21	4.55	3.61	3.31	1.05	3.92	1.55	0	3.77	7.81	7.21	36.78
ssc-miR-new-338	AGAGGTTTCCAGCTTATAGGAT	8	122371950	-	22	0	1.2	2.21	2.11	0.98	0	1.38	3.77	1.12	4.12	16.89
ssc-miR-new-339	TATATATATATATGTACGTCT	9	20274410	+	21	1.82	7.21	0	0	0	8.52	0	0	7.81	5.15	30.51
ssc-miR-new-340	TATGGCTTTTCATTCCTATGTGA	9	72461654	+	23	3.64	48.07	12.14	21.08	9.81	24.78	11.03	20.76	21.21	9.26	181.78
ssc-miR-new-341	ACGGGTTAGGCTCTTGGGAGCT	9	54334918	-	22	106.4	152.63	93.79	76.94	51.98	53.44	74.48	33.02	71.44	28.82	742.94
ssc-miR-new-342	CAAGCTTGTGTCTATAGGTAT	9	54383391	-	21	10	18.03	14.34	11.59	16.67	24.78	17.93	26.42	5.58	10.29	155.63
ssc-miR-new-343	GGTCGTATGTGTGGCGCCATCT	9	80161871	-	22	0.91	0	0	0	0	1.55	1.38	2.83	0	0	6.67
ssc-miR-new-344	TTGAAAGGCTATTTCTTGGTCA	9	130508350	-	22	0.91	0	0	1.05	0.98	0.77	2.76	1.89	1.12	0	9.48
ssc-miR-new-345	CCCAGATAATGGCACTCTCA	9	130508390	-	20	0	0	0	0	0	0	1.38	0	0	0	1.38
ssc-miR-new-346	ACTGGGATCTCTGGGTTTGGGC	GL892805.1	128532	-	22	0	0	0	0	0	0	0	0	2.23	0	2.23
ssc-miR-new-347	TTGAACCCAGTGAAACCAGGTCT	GL892805.1	128571	-	23	0	0	1.1	0	0	0	0	0.94	22.32	0	24.36
ssc-miR-new-348	CAGGTGCGGCCACTTGTTTT	GL892870.1	4168	+	20	0	0	26.48	0	0	0	42.76	26.42	13.39	0	109.05
ssc-miR-new-349	TTTTACAGTGGCTGTGGCTC	GL892870.1	4119	+	20	0	0	1.1	0	0	0	0	0	0	0	1.1
ssc-miR-new-350	CAGCAATGATGGATCTGAGCCG	GL893233.1	26895	+	22	3.64	9.61	9.93	10.54	0.98	12.39	9.65	5.66	10.05	2.06	74.51
ssc-miR-new-351	GTAGTACCGGAGTTCCCATTGT	GL893654.2	6776	-	22	0.91	1.2	0	0	0	1.55	0	0	0	0	3.66
ssc-miR-new-352	TGGGAACTCTGCTGTTGCTT	GL893654.2	6819	-	20	0	0	1.1	0	0	0.77	1.38	0.94	0	2.06	6.25
ssc-miR-new-353	CACCCCTCCCGCCAGCGATGGA	GL894077.1	126893	+	22	2.73	9.61	12.14	11.59	4.9	3.1	4.14	8.49	6.7	6.18	69.58
ssc-miR-new-354	CCCTTGCTGGGGGAAGGGGAGTG	GL894077.1	126855	+	23	0	0	0	0	0	0	2.76	0	0	0	2.76
ssc-miR-new-355	CTTCACCTGGTCCACTAGCCG	GL894231.1	6731	-	21	4.55	0	2.21	0	0	0	4.14	0.94	0	1.03	12.87
ssc-miR-new-356	TGGTCGACCAGTTGGAAAGTAAT	GL894231.1	6765	-	23	411.06	496.34	313.37	115.94	53.94	267.95	144.82	79.25	146.22	111.18	2140.07
ssc-miR-new-357	TGGTGGGCACAGAATCCGGCCT	GL894231.1	8047	-	22	0	3.61	0	1.05	0	0.77	0	0	0	0	5.43
ssc-miR-new-358	AAAGGATTCTGCTGTCGGTCCCACT	GL894231.1	8088	-	25	30.01	80.52	9.93	9.49	5.88	14.71	13.79	7.55	21.21	5.15	198.24
ssc-miR-new-359	ATCACACAAAGGCAACTTTTGT	GL894231.1	10062	-	22	232.81	418.22	155.58	100.13	69.63	801.53	164.13	227.36	128.36	86.47	2384.22
ssc-miR-new-360	AGAGGTTGCCCTTGGTGAATT	GL894231.1	10101	-	21	6.37	0	3.31	1.05	2.94	8.52	1.38	6.6	3.35	1.03	34.55
ssc-miR-new-361	AATCATACATGGTTGACCTTTTT	GL894231.1	12263	-	23	1.82	2.4	0	0	0.98	7.74	0	0.94	1.12	0	15
ssc-miR-new-362	AGAGGTCTTCCATGGTGCATTCG	GL894231.1	12303	-	23	9.09	12.02	1.1	7.38	1.96	7.74	6.9	2.83	10.05	4.12	63.19
ssc-miR-new-363	AATCATACAGGGACATCCAGTT	GL894231.1	20451	-	22	2.73	8.41	3.31	6.32	1.96	12.39	6.9	2.83	1.12	1.03	47
ssc-miR-new-364	TGGCTAGCCCTGCTGTGTTC	GL894231.1	20488	-	20	0	0	0	0	0	0.77	0	0	0	0	0.77
ssc-miR-new-365	ATAATACATGGTTAACCTCTTT	GL894231.1	23072	-	22	51.84	88.93	27.59	21.08	8.83	138.62	12.41	42.45	26.79	15.44	433.98
ssc-miR-new-366	AGAGGTTATCCGTGTTATGTT	GL894231.1	23111	-	21	7.28	2.4	1.1	1.05	0.98	3.1	4.14	0.94	1.12	2.06	24.17
ssc-miR-new-367	ATTCTGCATTTTTAGCAAGTT	GL894231.1	24224	-	21	22.74	27.64	6.62	8.43	3.92	72.02	12.41	0.94	5.58	4.12	164.42
ssc-miR-new-368	TCTTGTTAAAAGGCAGATTCT	GL894231.1	24260	-	21	86.4	147.82	59.59	35.84	24.52	233.1	51.03	70.76	71.44	31.91	812.41
ssc-miR-new-369	ATCATACAAGGACAATTTCTTT	GL894231.1	25703	-	22	40.92	129.79	26.48	30.57	18.63	99.9	44.14	53.77	35.72	24.71	504.63
ssc-miR-new-370	GGAGAAATTATCCTTGGTGTGT	GL894231.1	25743	-	22	23.65	30.04	29.79	5.27	5.88	34.85	24.83	9.43	4.46	9.26	177.46
ssc-miR-new-371	TATACAAGGACAAGCTCTCTGT	GL894231.1	27148	-	22	28639.8	46638.7	19269.2	13853.2	8789.34	36734.3	26216.3	12786.1	20181	11031.4	224139
ssc-miR-new-372	GCTATTTCACGACACCAGGGTT	GL894339.1	3081	-	22	0	1.2	0	0	0	1.55	0	0	0	0	2.75
ssc-miR-new-373	AGCTGGTGTTGTGAATCAGGCCGA	GL894339.1	3126	-	24	6.37	7.21	9.93	2.11	3.92	11.62	2.76	15.09	2.23	3.09	64.33
ssc-miR-new-374	TGTGACAGGCCAGGGCAGTTCA	GL894542.2	9107	-	22	0	1.2	0	0	0	0	0	0.94	0	1.03	3.17
ssc-miR-new-375	TTTGCTCTGCTCCTGCCACATGC	GL894542.2	9144	-	23	303.75	525.18	735.99	578.67	494.29	148.69	830.29	343.4	709.91	507.51	5177.68
ssc-miR-new-376	ACACTAGTCTTGTGCTCAGAGGT	GL894638.2	70910	-	23	2.73	1.2	4.41	1.05	1.96	0.77	1.38	0.94	5.58	0	20.02
ssc-miR-new-377	TCGGGGCAGCTCAGTACAGGAC	GL894726.2	3517	+	22	0	0	1.1	1.05	1.96	0	1.38	0	0	0	5.49
ssc-miR-new-378	CCGGGTACTGAGCTGGCCCGAG	GL894726.2	3477	+	22	0.91	3.61	0	1.05	0.98	1.55	2.76	3.77	4.46	2.06	21.15
ssc-miR-new-379	CAGGTCGTCTTGCAGGGCTTCT	GL895236.1	19502	-	22	17.28	21.63	8.83	7.38	6.87	11.62	15.17	6.6	13.39	6.18	114.95
ssc-miR-new-380	TGTCTTGCAGGCCGTCATGCA	GL895236.1	19546	-	21	494.73	874.9	239.44	200.27	102	268.73	300.67	114.15	386.21	134.86	3115.96
ssc-miR-new-381	CTTTCAGTCGGATGTTTGCAGCC	GL895276.2	200607	+	23	3.64	0	3.31	4.22	4.9	0.77	9.65	1.89	3.35	2.06	33.79
ssc-miR-new-382	TTCCCATTGAGACTGAGCATCT	GL896017.1	115029	-	22	1.82	1.2	1.1	1.05	0.98	2.32	0	2.83	4.46	1.03	16.79
ssc-miR-new-383	ATCTCAGGTGTGTCAGCCCGA	GL896264.1	37172	-	21	5.46	36.05	9.93	7.38	6.87	13.94	23.45	13.21	20.09	9.26	145.64
ssc-miR-new-384	AGGACTGTCAAACCTGAGAATG	GL896264.1	37210	-	22	2.73	3.61	1.1	1.05	0.98	2.32	5.52	0.94	7.81	2.06	28.12
ssc-miR-new-385	TGGTGCCTGACGTCTTGGCAGT	GL896425.1	1751	-	22	55.48	100.95	99.31	8.43	7.85	161.08	15.17	18.87	34.6	3.09	504.83
ssc-miR-new-386	AGCCAGGGCTGCAGGCACTGACA	GL896425.1	1789	-	23	87.31	287.23	61.79	36.89	21.58	75.89	30.34	2.83	138.41	7.21	749.48
ssc-miR-new-387	TCAAGGAGCTCACAGTCTAGT	JH118453.1	125750	-	21	2.73	3.61	6.62	3.16	0.98	3.87	12.41	2.83	2.23	4.12	42.56
ssc-miR-new-388	TCTGAGATGTGACCTGGGCATC	JH118494.1	36736	-	22	1.82	0	2.21	1.05	0.98	2.32	1.38	0	6.7	18.53	34.99
ssc-miR-new-389	TGCCTGGGTCCCCTCCCCAGA	JH118494.1	36775	-	21	0	0	0	0	0	0	0	0	0	1.03	1.03
ssc-miR-new-390	TCACGTCCATGGTCAGCACCGT	JH118527.1	57035	+	22	0	4.81	2.21	1.05	1.96	0.77	4.14	0.94	4.46	2.06	22.4
ssc-miR-new-391	GGGACTGAGCATGGAGCGGAG	JH118527.1	56998	+	21	0	0	0	0	0	0	1.38	0	0	0	1.38
ssc-miR-new-392	TCCCTGGTGTTCTAGTGGTTAGGA	JH118566.1	3549	-	24	3.64	0	2.21	3.16	1.96	0.77	8.28	0	0	3.09	23.11
ssc-miR-new-393	AATGATGCCCCTTAGAGTTGAG	JH118620.1	126784	+	22	0.91	3.61	1.1	0	0.98	6.97	2.76	2.83	0	0	19.16
ssc-miR-new-394	TGTGTGGCTAAGTGGTAGATTT	JH118647.1	32219	+	22	0	6.01	1.1	1.05	1.96	1.55	0	0	1.12	6.18	18.97
ssc-miR-new-395	CACAGGAAGGCCACGGAGGGG	JH118729.1	81027	+	21	0.91	1.2	3.31	5.27	1.96	2.32	4.14	0	3.35	2.06	24.52
ssc-miR-new-396	TGCGTGGCTTCTCTGTGCAGTC	JH118729.1	80988	+	22	9.09	34.85	19.86	11.59	6.87	13.94	4.14	5.66	11.16	2.06	119.22
ssc-miR-new-397	CTCCTACATGTTAGCATTAACA	JH118804.1	133193	-	22	0	0	0	0	0	0.77	0	0.94	1.12	0	2.83
ssc-miR-new-398	TTAATGCTAATTGTGATAGGGGT	JH118804.1	133231	-	23	269.19	566.04	297.93	277.21	181.44	189.74	377.91	228.31	434.2	204.86	3026.83
ssc-miR-new-399	CCTGAAAAACGAAGAGCTGCGT	JH118807.1	4159	-	22	0	2.4	0	3.16	0	1.55	0	0	1.12	1.03	9.26
ssc-miR-new-400	ACGGCTGTTCTGTTGTTTTGGTTC	JH118807.1	4198	-	24	1.82	1.2	3.31	1.05	0	0	0	0	0	1.03	8.41
ssc-miR-new-401	GCCGCCCGCGGCGGAGGAGGAG	X	44338507	+	22	0	0	1.1	0	0	0.77	0	0	0	0	1.87
ssc-miR-new-402	ACCTTCACCGCCGCCGCGTTGG	X	44338471	+	22	1.82	1.2	1.1	1.05	0.98	0	1.38	0	3.35	7.21	18.09
ssc-miR-new-403	GCCGCCCGCGGCGGAGGAGGAG	X	44504596	+	22	0	0	1.1	0	0	0.77	0	0	0	0	1.87
ssc-miR-new-404	ACCTTCACCGCCGCCGCGTTGG	X	44504560	+	22	1.82	1.2	1.1	1.05	0.98	0	1.38	0	3.35	7.21	18.09
ssc-miR-new-405	CTCCCACGTGCAGGGTTTGC	X	48632434	+	20	37.29	32.45	46.34	7.38	5.88	43.37	40	15.09	3.35	20.59	251.74
ssc-miR-new-406	CATCCCTTGCATGGTGGAGGG	X	48632395	+	21	60.93	209.11	65.1	59.03	57.86	161.86	115.85	91.51	109.39	45.3	975.94
ssc-miR-new-407	TAATCCTTGCTACCTGGGTGAGA	X	48638002	+	23	5422.03	9041	4517.44	3582.67	2617.58	5096.52	7565.04	3581.2	4954.83	2943.16	49321.5
ssc-miR-new-408	AATGGTGCTCCAGGGTTGTAC	X	53138359	+	21	0	0	0	0	0	0	0	1.89	0	0	1.89
ssc-miR-new-409	CACAACTCTGGGAAGTACCATTT	X	53138319	+	23	51.84	68.5	37.52	50.59	57.86	44.92	79.99	61.32	60.28	51.47	564.29
ssc-miR-new-410	TTACAATACAACCTGATAAGTG	X	67530382	+	22	8.18	2.4	4.41	7.38	0.98	11.62	1.38	13.21	4.46	7.21	61.23
ssc-miR-new-411	ATTCCTAGAAATTGTTCACAAT	X	69515882	+	22	3.64	4.81	3.31	0	2.94	7.74	1.38	2.83	3.35	1.03	31.03
ssc-miR-new-412	TGTAAACAATTCCTAGGTAATGT	X	69515841	+	23	0.91	3.61	1.1	0	1.96	0	0	0.94	0	0	8.52
ssc-miR-new-413	TCAGCAATTCTTGGTTCTCATT	X	94852445	+	22	0.91	3.61	3.31	2.11	0.98	6.2	5.52	5.66	3.35	7.21	38.86
ssc-miR-new-414	AGGGAACCTGGAAAAGCTGAAG	X	94852407	+	22	0.91	2.4	1.1	2.11	0.98	0	2.76	3.77	7.81	2.06	23.9
ssc-miR-new-415	AAAGACTATAAAATAAAAAGGA	X	94853373	+	22	0	0	0	0	0	1.55	4.14	7.55	2.23	6.18	21.65
ssc-miR-new-416	TTTTTATTTTATAGTTTTGCT	X	94853338	+	21	0	0	0	0	0	0	0	1.89	0	0	1.89
ssc-miR-new-417	AACCAGACTCTGAGAGCAGGAC	X	8905463	-	22	0.91	3.61	2.21	6.32	6.87	4.65	23.45	11.32	30.14	164.71	254.19
ssc-miR-new-418	TCGTTGCCCTCTCTGTCTTGGTCT	X	8905496	-	24	0	0	0	0	0	0	0	0	2.23	0	2.23
ssc-miR-new-419	AGAAACTAAATGCCTCCATGGA	X	21570210	-	22	1.82	1.2	1.1	0	0	0.77	0	0	2.23	0	7.12
ssc-miR-new-420	GGTGGAGGCATGTAGTTCC	X	21570253	-	19	0	0	0	0	0	0	2.76	0	0	0	2.76
ssc-miR-new-421	CTATACAACTTACTACTTTCC	X	51800862	-	21	6.37	8.41	4.41	2.11	11.77	29.43	4.14	17.92	2.23	11.32	98.11
ssc-miR-new-422	TGGGGGTCAGATCAGAGCTGT	X	112871403	-	21	1.82	0	5.52	0	0	0.77	1.38	0.94	0	0	10.43
ssc-miR-new-423	CGGGTGGATCACGATGCAATTTT	X	126199396	-	23	0.91	2.4	1.1	0	0.98	1.55	0	0	1.12	0	8.06
ssc-miR-new-424	ACTGCAATGCAAGCACTTCTTA	X	126200194	-	22	0.91	7.21	2.21	0	0	2.32	0	3.77	0	1.03	17.45
ssc-miR-new-425	GGGAGCCAGGAAGTATTGATGT	X	130835689	-	22	2.73	2.4	9.93	6.32	2.94	3.87	2.76	8.49	5.58	1.03	46.05
ssc-miR-new-426	TCAGTCTCAACTGCAAAGAAGT	X	140861122	-	22	26.37	105.76	93.79	42.16	70.61	49.56	42.76	35.85	34.6	19.56	521.02
