# Supplementary material for: Comparative Analyses between Skeletal Muscle miRNAomes from Large White and Min Pigs Revealed MicroRNAs Associated with Postnatal Muscle Hypertrophy
Source: PLoS One. 2016 Jun 2;11(6):e0156780. doi: 10.1371/journal.pone.0156780 (PMC4890935; doi:10.1371/journal.pone.0156780)
Supplement: S3 Table — (XLSX) [file pone.0156780.s007.xlsx]

## Sheet: Sheet1
Table S3 Differential expressed miRNAs in skeletal muscle between LW pig and M pig at each developmental stage
Name	logFC	logCPM	P-Value	60LW	60M	Up-Down
ssc-miR-140-5p	6.23967	1.43436	0.00242129	0	3.48783	Up
ssc-miR-499-3p	4.04869	4.00696	1.39688e-12	1.62732	27.6581	Up
ssc-miR-new-320	3.95246	2.25399	0.00041343	0.406829	6.97565	Up
ssc-miR-new-267	3.94496	3.0435	3.36881e-07	0.813658	13.2048	Up
ssc-miR-29b	3.06023	10.1395	3.68115e-41	241.098	2011.35	Up
ssc-miR-144	3.00415	5.82707	8.61596e-21	12.1959	98.1772	Up
ssc-miR-new-27	2.64365	3.11479	2.71364e-05	2.03415	12.9571	Up
ssc-miR-new-263	2.58723	3.07049	4.17025e-05	2.03415	12.4584	Up
ssc-miR-451	2.40698	11.771	9.96634e-29	1108.32	5878.32	Up
ssc-miR-new-340	2.2602	2.54657	0.00281319	1.62732	7.97309	Up
ssc-miR-15a	2.16959	9.54542	9.35804e-23	271.185	1220.22	Up
ssc-miR-34a	2.12207	7.8932	2.34403e-19	88.2283	384.23	Up
ssc-miR-1277	2.10874	6.14238	8.49886e-14	26.0192	112.379	Up
ssc-miR-new-316	1.9323	3.5833	0.000156542	4.47065	17.1946	Up
ssc-miR-142-5p	1.89845	9.82945	1.58848e-18	384.212	1432.52	Up
ssc-miR-503	1.83507	7.17464	5.67687e-14	62.6115	223.51	Up
ssc-miR-32	1.71839	6.99892	3.86582e-12	58.9545	194.108	Up
ssc-miR-new-421	1.71701	2.84516	0.00582377	2.8478	9.46925	Up
ssc-miR-335	1.69427	7.04779	5.0501e-12	61.7978	200.09	Up
ssc-miR-214	1.63723	4.23091	4.93146e-05	8.53894	26.6606	Up
ssc-miR-129a-5p	1.62924	3.5812	0.00104138	5.28431	16.4449	Up
ssc-miR-129b	1.62924	3.5812	0.00104138	5.28431	16.4449	Up
ssc-miR-148a-3p	1.4913	12.5433	1.06464e-12	3131.44	8803.9	Up
ssc-miR-758	1.47971	7.5993	1.91449e-10	101.645	283.563	Up
ssc-miR-24-3p	1.41706	10.864	1.70646e-11	1014.81	2710.04	Up
ssc-miR-381	1.4037	4.94818	2.08936e-05	16.2642	43.1088	Up
ssc-miR-218b	1.38063	4.89656	3.13473e-05	15.8574	41.3648	Up
ssc-miR-new-359	1.3087	7.50973	1.68801e-08	104.081	257.896	Up
ssc-miR-17-5p	1.30329	6.63315	1.97431e-07	56.5135	139.539	Up
ssc-miR-17-3p	1.29101	4.76039	0.000160262	15.0437	36.8796	Up
ssc-miR-142-3p	1.2693	10.5662	1.5916e-09	888.367	2141.42	Up
ssc-miR-374b-5p	1.2581	7.17674	1.29004e-07	84.5668	202.333	Up
ssc-miR-208b	1.24875	5.17764	5.90773e-05	20.7349	49.3379	Up
ssc-miR-450a	1.24087	7.79073	4.89857e-08	130.919	309.477	Up
ssc-miR-671-5p	1.21023	5.12326	0.000118789	20.328	47.0953	Up
ssc-miR-new-367	1.18493	4.1488	0.00337949	10.1663	23.1728	Up
ssc-miR-365-3p	1.13768	10.5167	5.86398e-08	914.794	2012.85	Up
ssc-miR-545-3p	1.13745	4.83069	0.000696347	17.0779	37.626	Up
ssc-miR-296-5p	1.12843	5.03907	0.000466832	19.9212	43.6075	Up
ssc-miR-22-5p	1.10177	9.25291	2.51383e-07	387.06	830.756	Up
ssc-miR-450c-5p	1.09853	8.6405	4.69032e-07	253.298	542.457	Up
ssc-miR-338	1.06921	8.58081	9.34945e-07	246.387	517.041	Up
ssc-miR-new-385	1.0618	5.30098	0.000479246	24.8032	51.8283	Up
ssc-miR-7137-3p	1.05413	4.44094	0.00337854	13.4164	27.909	Up
ssc-miR-196b-5p	1.04757	8.22208	2.16319e-06	193.937	400.926	Up
ssc-miR-874	1.02641	5.13215	0.00104267	22.3622	45.5991	Up
ssc-miR-545-5p	1.01902	6.71617	3.37981e-05	68.7094	139.291	Up
ssc-miR-new-28	1.01189	5.01687	0.0015149	20.7349	41.8603	Up
ssc-miR-16	0.999782	10.4169	1.80187e-06	910.73	1821.23	Up
ssc-miR-27a	0.983158	10.5899	2.54577e-06	1034.73	2045.49	Up
ssc-miR-new-368	0.956478	5.85573	0.000458532	38.6264	75.0011	Up
ssc-miR-193a-3p	0.949932	4.80157	0.00448859	18.2939	35.3834	Up
ssc-miR-new-365	0.94308	5.1273	0.0022609	23.1759	44.6017	Up
ssc-miR-22-3p	0.942741	13.6039	4.94212e-06	8520.59	16378.1	Up
ssc-miR-new-406	0.93382	5.34799	0.00162847	27.2397	52.0793	Up
ssc-miR-new-181	0.925069	4.58708	0.00992	15.8574	30.1517	Up
ssc-miR-455-5p	0.920247	6.44244	0.000259738	59.3613	112.379	Up
ssc-miR-374b-3p	0.920048	4.75088	0.00667852	17.8871	33.8873	Up
ssc-miR-218	0.911574	8.16469	3.66064e-05	198.407	373.265	Up
ssc-miR-218-5p	0.911574	8.16469	3.66064e-05	198.407	373.265	Up
ssc-miR-425-3p	0.901819	5.12487	0.0037569	23.5827	44.103	Up
ssc-miR-499-5p	0.899665	12.2109	1.36037e-05	3307.89	6171.35	Up
ssc-miR-186	0.869442	10.6786	3.01804e-05	1158.74	2117	Up
ssc-miR-143-5p	0.83663	5.58704	0.00327537	33.7445	60.3001	Up
ssc-miR-374a-5p	0.82738	11.5499	6.45738e-05	2160.54	3833.83	Up
ssc-miR-199a-3p	0.821662	10.5683	8.07827e-05	1096.53	1938.1	Up
ssc-miR-23a	0.797925	8.84147	0.000204113	334.204	581.08	Up
ssc-miR-195	0.786203	9.23502	0.000215742	441.539	761.482	Up
ssc-miR-126-3p	0.74892	13.7732	0.00027215	10445.3	17553.7	Up
ssc-miR-126-5p	0.684665	12.9423	0.000876934	6036.82	9703.18	Up
ssc-miR-20a	0.681115	9.79191	0.00117942	680.201	1090.65	Up
ssc-miR-30b-5p	0.676277	12.0559	0.00103947	3276.99	5236.69	Up
ssc-miR-424-5p	0.675483	10.5384	0.00116734	1144.51	1827.96	Up
ssc-miR-423-5p	0.652933	7.35452	0.00456047	126.443	198.841	Up
ssc-miR-133a-5p	0.616226	12.682	0.00273763	5188.3	7952.97	Up
ssc-miR-190a	0.604493	8.08505	0.00621361	214.672	326.421	Up
ssc-miR-136	0.580329	12.29	0.00480735	4013.3	6000.67	Up
ssc-miR-148b-3p	0.569813	9.31935	0.0070632	513.503	762.232	Up
ssc-miR-199a-5p	-0.537204	13.2094	0.00887788	11214.1	7727.71	Down
ssc-miR-new-407	-0.563829	10.989	0.0064296	2424	1639.83	Down
ssc-miR-532-3p	-0.605149	7.57635	0.00741033	229.715	151	Down
ssc-miR-30d	-0.642271	12.719	0.0017952	8218.1	5265.35	Down
ssc-miR-181d-5p	-0.684493	6.78075	0.00440161	134.982	83.9717	Down
ssc-let-7i	-0.684844	14.1378	0.000858173	22225	13825.6	Down
ssc-miR-542-5p	-0.708715	10.2138	0.000681314	1473.02	901.272	Down
ssc-miR-149	-0.746589	7.01397	0.00147608	161.408	96.1823	Down
ssc-let-7d-5p	-0.763007	12.2926	0.000216064	6312.89	3719.96	Down
ssc-miR-378b-3p	-0.763664	9.0057	0.000338194	646.456	380.743	Down
ssc-miR-30e-3p	-0.798256	9.59435	0.000150806	981.066	564.137	Down
ssc-miR-486	-0.875819	11.9333	2.29125e-05	5062.27	2758.63	Down
ssc-miR-1343	-0.882729	6.97142	0.000182772	162.222	87.9582	Down
ssc-miR-99a	-0.882794	13.7234	1.84877e-05	17538.8	9511.57	Down
ssc-miR-361-3p	-0.908032	6.0679	0.00050929	87.0078	46.3456	Down
ssc-miR-425-5p	-0.929703	9.78819	9.94581e-06	1159.15	608.491	Down
ssc-miR-7134-5p	-0.943954	4.73851	0.00399406	34.5581	17.9411	Down
ssc-miR-28-3p	-0.959245	9.28619	6.25066e-06	824.129	423.848	Down
ssc-miR-new-398	-0.978578	6.5089	7.73103e-05	120.345	61.0498	Down
ssc-miR-193a-5p	-0.984643	8.41076	6.46162e-06	451.706	228.247	Down
ssc-miR-140-3p	-0.987268	8.39028	5.95457e-06	445.608	224.756	Down
ssc-miR-new-108	-1.01654	12.498	9.10298e-07	7742	3826.85	Down
ssc-miR-191	-1.02996	11.624	7.04002e-07	4236.92	2074.89	Down
ssc-miR-139-3p	-1.04021	4.56563	0.00270553	31.308	15.1997	Down
ssc-miR-181a	-1.04156	12.792	4.86604e-07	9545.97	4637.43	Down
ssc-miR-493-5p	-1.04189	7.29805	6.93719e-06	211.417	102.659	Down
ssc-miR-885-3p	-1.05273	5.09286	0.000767184	45.538	21.9276	Down
ssc-miR-628	-1.05318	3.98302	0.0098652	20.7349	9.96798	Down
ssc-miR-378	-1.06354	16.7315	2.63052e-07	147200	70429	Down
ssc-miR-new-356	-1.09149	7.08016	3.47591e-06	183.771	86.2143	Down
ssc-miR-323	-1.10849	7.09996	2.69148e-06	187.025	86.713	Down
ssc-miR-181b	-1.11759	11.1714	8.26537e-08	3157.05	1454.94	Down
ssc-miR-new-68	-1.11898	7.17574	1.83481e-06	197.594	90.9505	Down
ssc-miR-125b	-1.12244	15.0342	5.80917e-08	45986.9	21122.4	Down
ssc-miR-26a	-1.16422	16.7258	1.87061e-08	149892	66882.5	Down
ssc-let-7d-3p	-1.17823	6.94364	8.05499e-07	170.354	75.2521	Down
ssc-miR-155-5p	-1.22501	6.85167	3.84853e-07	161.408	69.0229	Down
ssc-miR-29a	-1.2457	6.83455	2.74256e-07	160.192	67.5268	Down
ssc-miR-10a-5p	-1.25211	10.2118	2.774e-09	1670.21	701.182	Down
ssc-miR-676-3p	-1.2621	7.7393	2.59779e-08	301.273	125.584	Down
ssc-miR-new-81	-1.26925	3.67697	0.00366341	17.4847	7.22662	Down
ssc-miR-30c-1-3p	-1.28723	4.20355	0.000907958	25.6124	10.4667	Down
ssc-miR-125a	-1.29029	11.0186	7.2451e-10	2944.82	1204.02	Down
ssc-miR-new-212	-1.29158	8.99241	2.193e-09	722.891	295.275	Down
ssc-miR-new-93	-1.30579	5.24726	1.81295e-05	53.6657	21.6799	Down
ssc-miR-new-380	-1.35453	7.26723	7.72918e-09	221.177	86.4653	Down
ssc-miR-500	-1.35571	6.48948	7.61523e-08	128.884	50.3322	Down
ssc-miR-92a	-1.37553	13.0368	4.175e-11	12131.4	4675.55	Down
ssc-miR-new-313	-1.39127	5.57605	9.86031e-07	68.7094	26.1651	Down
ssc-miR-210	-1.42826	7.43974	7.38982e-10	252.891	93.9396	Down
ssc-miR-new-341	-1.46553	5.02936	4.32045e-06	47.5677	17.1946	Down
ssc-miR-7134-3p	-1.46904	10.9592	2.94332e-12	2924.9	1056.51	Down
ssc-let-7f	-1.48229	15.6544	1.22112e-12	75960	27187.7	Down
ssc-miR-new-358	-1.494	3.24894	0.00440277	13.4164	4.73302	Down
ssc-miR-new-56	-1.50419	6.52379	2.46443e-09	135.796	47.8418	Down
ssc-miR-664-5p	-1.50438	4.90466	3.29065e-06	43.9107	15.4475	Down
ssc-miR-30a-3p	-1.62643	8.24644	3.73486e-13	458.617	148.509	Down
ssc-miR-new-124	-1.63337	4.1068	4.92515e-05	25.6124	8.22406	Down
ssc-miR-206	-1.66699	17.3832	1.89141e-15	260011	81879.9	Down
ssc-miR-574	-1.70575	7.31226	6.24454e-13	243.132	74.5024	Down
ssc-miR-1306-5p	-1.70947	7.73095	1.13688e-13	325.258	99.4223	Down
ssc-miR-99b	-1.72605	8.73034	4.76232e-15	652.147	197.098	Down
ssc-miR-328	-1.76041	7.63369	3.09257e-14	306.557	90.4518	Down
ssc-miR-30c-3p	-1.77356	5.81653	2.76083e-10	87.0078	25.4154	Down
ssc-miR-100	-1.7976	11.2411	2.35315e-17	3759.6	1081.43	Down
ssc-let-7a	-1.85187	16.0933	1.66336e-18	109491	30332.8	Down
ssc-miR-1306-3p	-1.91784	3.47382	7.28479e-05	17.0779	4.48527	Down
ssc-miR-342	-1.93731	3.94254	3.29063e-06	23.9895	6.22918	Down
ssc-miR-new-10	-1.95048	2.71227	0.00188767	9.75943	2.49039	Down
ssc-let-7e	-1.99692	11.5141	7.54586e-21	4677.64	1171.88	Down
ssc-miR-1468	-2.07666	8.56395	2.80619e-20	611.894	145.021	Down
ssc-let-7c	-2.33222	13.318	1.89363e-27	17040.4	3383.82	Down
ssc-miR-new-313	-2.37519	7.03457	2.67159e-21	219.956	42.3591	Down
ssc-miR-new-274	-2.51171	2.98967	2.14197e-05	13.0096	2.24263	Down
ssc-miR-new-186	-3.09277	2.6841	1.73427e-05	10.9754	1.24519	Down
ssc-miR-new-166	-6.14121	1.11692	0.00894141	3.25463	0	Down
