# Supplementary material for: Comparative Analyses between Skeletal Muscle miRNAomes from Large White and Min Pigs Revealed MicroRNAs Associated with Postnatal Muscle Hypertrophy
Source: PLoS One. 2016 Jun 2;11(6):e0156780. doi: 10.1371/journal.pone.0156780 (PMC4890935; doi:10.1371/journal.pone.0156780)
Supplement: S4 Table — (XLSX) [file pone.0156780.s008.xlsx]

## Sheet: Sheet1
Table S4 Differential expressed miRNAs in every intersection of five developmental stages between Large White and Min pig
Names	Total	Elements
60D 120D 150D 180D 210D	1	ssc-miR-204
120D 150D 180D 60D	3	ssc-miR-195
		ssc-miR-new-124
		ssc-miR-374a-5p
120D 150D 210D 60D	3	ssc-miR-144
		ssc-miR-new-356
		ssc-miR-196b-5p
120D 150D 60D	14	ssc-miR-186
		ssc-miR-628
		ssc-miR-new-28
		ssc-miR-148b-3p
		ssc-miR-16
		ssc-miR-335
		ssc-miR-199a-3p
		ssc-miR-24-3p
		ssc-miR-885-3p
		ssc-miR-27a
		ssc-miR-148a-3p
		ssc-miR-365-3p
		ssc-miR-new-385
		ssc-miR-1468
120D 210D 60D	4	ssc-miR-29b
		ssc-miR-new-313
		ssc-miR-181b
		ssc-miR-425-3p
150D 210D 60D	1	ssc-miR-new-166
120D 150D 180D	3	ssc-miR-new-164
		ssc-miR-122
		ssc-miR-new-386
120D 150D 210D	2	ssc-miR-new-417
		ssc-miR-196a
120D 60D	50	ssc-miR-378
		ssc-miR-23a
		ssc-miR-423-5p
		ssc-miR-new-341
		ssc-miR-199a-5p
		ssc-miR-34a
		ssc-miR-450a
		ssc-miR-451
		ssc-miR-29a
		ssc-let-7c
		ssc-miR-32
		ssc-miR-338
		ssc-miR-99b
		ssc-miR-new-27
		ssc-miR-22-5p
		ssc-miR-new-68
		ssc-miR-374b-3p
		ssc-let-7e
		ssc-miR-450c-5p
		ssc-miR-new-407
		ssc-miR-676-3p
		ssc-miR-542-5p
		ssc-let-7a
		ssc-let-7i
		ssc-miR-574
		ssc-miR-374b-5p
		ssc-miR-499-5p
		ssc-miR-208b
		ssc-miR-129b
		ssc-miR-15a
		ssc-miR-155-5p
		ssc-miR-new-380
		ssc-miR-30e-3p
		ssc-miR-493-5p
		ssc-miR-new-421
		ssc-miR-126-5p
		ssc-miR-136
		ssc-miR-323
		ssc-miR-149
		ssc-miR-214
		ssc-miR-22-3p
		ssc-miR-new-367
		ssc-miR-99a
		ssc-miR-133a-5p
		ssc-miR-100
		ssc-miR-129a-5p
		ssc-miR-30b-5p
		ssc-miR-7134-5p
		ssc-miR-432-5p
		ssc-miR-new-358
150D 60D	13	ssc-miR-10a-5p
		ssc-miR-new-365
		ssc-miR-17-5p
		ssc-miR-1306-3p
		ssc-miR-218-5p
		ssc-miR-671-5p
		ssc-miR-424-5p
		ssc-miR-218
		ssc-miR-218b
		ssc-miR-455-5p
		ssc-miR-20a
		ssc-miR-758
		ssc-miR-874
210D 60D	6	ssc-miR-486
		ssc-miR-new-263
		ssc-miR-193a-5p
		ssc-miR-500
		ssc-miR-143-5p
		ssc-miR-181a
120D 150D	11	ssc-miR-27b-3p
		ssc-miR-708-5p
		ssc-miR-497
		ssc-miR-769-5p
		ssc-miR-21
		ssc-miR-151-5p
		ssc-miR-new-37
		ssc-miR-new-193
		ssc-miR-7
		ssc-miR-new-396
		ssc-miR-345-5p
120D 210D	6	ssc-miR-615
		ssc-miR-29c
		ssc-miR-143-3p
		ssc-miR-4334-3p
		ssc-miR-331-3p
		ssc-miR-345-3p
150D 180D	1	ssc-miR-new-160
150D 210D	1	ssc-miR-new-426
180D 210D	1	ssc-miR-181c
60D	61	ssc-miR-new-398
		ssc-miR-378b-3p
		ssc-miR-142-3p
		ssc-miR-139-3p
		ssc-miR-1306-5p
		ssc-miR-30a-3p
		ssc-miR-140-3p
		ssc-miR-1343
		ssc-miR-new-108
		ssc-miR-new-186
		ssc-miR-126-3p
		ssc-miR-532-3p
		ssc-miR-328
		ssc-miR-181d-5p
		ssc-miR-125a
		ssc-miR-92a
		ssc-miR-17-3p
		ssc-miR-new-212
		ssc-miR-545-3p
		ssc-miR-new-316
		ssc-let-7d-5p
		ssc-miR-191
		ssc-miR-new-320
		ssc-miR-30c-1-3p
		ssc-miR-new-56
		ssc-miR-142-5p
		ssc-let-7d-3p
		ssc-miR-499-3p
		ssc-miR-new-181
		ssc-miR-7137-3p
		ssc-miR-193a-3p
		ssc-miR-new-93
		ssc-miR-30d
		ssc-miR-26a
		ssc-miR-125b
		ssc-miR-new-368
		ssc-miR-new-81
		ssc-miR-545-5p
		ssc-miR-503
		ssc-miR-1277
		ssc-miR-7134-3p
		ssc-miR-206
		ssc-miR-30c-3p
		ssc-miR-new-359
		ssc-miR-new-267
		ssc-miR-140-5p
		ssc-miR-342
		ssc-miR-new-406
		ssc-let-7f
		ssc-miR-381
		ssc-miR-425-5p
		ssc-miR-190a
		ssc-miR-new-340
		ssc-miR-28-3p
		ssc-miR-new-10
		ssc-miR-296-5p
		ssc-miR-210
		ssc-miR-361-3p
		ssc-miR-664-5p
		ssc-miR-new-375
		ssc-miR-new-274
120D	55	ssc-miR-339
		ssc-miR-133a-3p
		ssc-miR-130a
		ssc-miR-new-410
		ssc-miR-1296-5p
		ssc-miR-15b
		ssc-miR-new-131
		ssc-miR-101
		ssc-miR-new-88
		ssc-miR-new-306
		ssc-miR-new-167
		ssc-miR-184
		ssc-miR-127
		ssc-miR-new-74
		ssc-miR-new-43
		ssc-miR-new-276
		ssc-miR-361-5p
		ssc-miR-new-342
		ssc-miR-370
		ssc-miR-491
		ssc-miR-133b
		ssc-miR-23b
		ssc-miR-129a-3p
		ssc-miR-221-3p
		ssc-miR-340
		ssc-miR-493-3p
		ssc-miR-new-373
		ssc-miR-new-29
		ssc-miR-432-5p
		ssc-miR-30c-5p
		ssc-miR-185
		ssc-miR-885-5p
		ssc-miR-new-348
		ssc-miR-new-415
		ssc-miR-new-62
		ssc-miR-182
		ssc-miR-708-3p
		ssc-miR-28-5p
		ssc-miR-new-19
		ssc-miR-new-304
		ssc-miR-30b-3p
		ssc-miR-664-3p
		ssc-miR-339-5p
		ssc-miR-new-371
		ssc-miR-532-5p
		ssc-miR-new-23
		ssc-miR-107
		ssc-miR-183
		ssc-miR-new-360
		ssc-miR-new-49
		ssc-miR-423-3p
		ssc-miR-new-142
		ssc-miR-new-45
		ssc-miR-new-318
		ssc-miR-221-5p
150D	18	ssc-miR-new-205
		ssc-miR-9-1
		ssc-miR-30e-5p
		ssc-miR-542-3p
		ssc-miR-199b-3p
		ssc-miR-96-5p
		ssc-miR-935
		ssc-miR-new-11
		ssc-miR-150
		ssc-miR-19a
		ssc-miR-299
		ssc-miR-320
		ssc-miR-new-289
		ssc-miR-744
		ssc-miR-10b
		ssc-miR-18a
		ssc-miR-152
		ssc-miR-7142-3p
180D	2	ssc-miR-new-257
		ssc-miR-new-347
210D	7	ssc-miR-new-219
		ssc-miR-new-265
		ssc-miR-145-3p
		ssc-miR-103
		ssc-miR-30a-5p
		ssc-miR-10a-3p
		ssc-miR-new-388
