# Supplementary material for: Comparative Analyses between Skeletal Muscle miRNAomes from Large White and Min Pigs Revealed MicroRNAs Associated with Postnatal Muscle Hypertrophy
Source: PLoS One. 2016 Jun 2;11(6):e0156780. doi: 10.1371/journal.pone.0156780 (PMC4890935; doi:10.1371/journal.pone.0156780)
Supplement: S5 Table — (XLS) [file pone.0156780.s009.xls]

## Sheet: GO-miR-204
GO categories of target genes of miR-204
Category	Term	Count	%	PValue	Genes	List Total	Pop Hits	Pop Total	Fold Enrichment	Bonferroni	Benjamini	FDR
GOTERM_BP_FAT	GO:0045449~regulation of transcription	118	23.0019	4.90001e-08	NM_000901, NM_003146, NM_004161, NM_001009899, NM_015898, NM_031283, NM_024721, NM_005603, NM_001130916, NM_033129, NM_015630, NM_000176, NM_000514, NM_024019, NM_007249, NM_133328, NM_004973, NM_004972, NM_002398, NM_014409, NM_024408, NM_015124, NM_001113178, NM_001164766, NM_001077397, NM_000461, NM_005359, NM_006315, NM_001005360, NM_001130059, NM_004514, NM_001032280, NM_001127392, NM_001042…	384	2601	13528	1.59825	0.000109313	0.000109313	8.53218e-05
GOTERM_BP_FAT	GO:0006350~transcription	100	19.4932	8.82548e-08	NM_000901, NM_003146, NM_015898, NM_031283, NM_024721, NM_033129, NM_015630, NM_000176, NM_024019, NM_007249, NM_004973, NM_133328, NM_002398, NM_014409, NM_024408, NM_001113178, NM_001164766, NM_000461, NM_001077397, NM_005359, NM_006315, NM_001130059, NM_004514, NM_001032280, NM_001042681, NM_001042413, NM_022658, NM_003658, NM_015651, NM_021974, NM_001880, NM_152414, NM_001453, NM_001083962, N…	384	2101	13528	1.67678	0.000196877	9.84434e-05	0.000153675
GOTERM_BP_FAT	GO:0051252~regulation of RNA metabolic process	78	15.2047	0.000140031	NM_000901, NM_004161, NM_021964, NM_001159673, NM_003575, NM_001079526, NM_003109, NM_018942, NM_003108, NM_001003698, NM_003107, NM_003924, NM_015898, NM_031283, NM_024721, NM_005650, NM_001164749, NM_014112, NM_000125, NM_004423, NM_003483, NM_000332, NM_000176, NM_000514, NM_000551, NM_024019, NM_007249, NM_004529, NM_013449, NM_003482, NM_006965, NM_003601, NM_001172173, NM_004973, NM_013261,…	384	1813	13528	1.51565	0.268334	0.00914708	0.243551
GOTERM_BP_FAT	GO:0006355~regulation of transcription, DNA-dependent	75	14.6199	0.00033442	NM_000901, NM_004161, NM_021964, NM_003575, NM_001079526, NM_003109, NM_018942, NM_003108, NM_001003698, NM_003107, NM_003924, NM_015898, NM_031283, NM_024721, NM_005650, NM_001164749, NM_014112, NM_000125, NM_004423, NM_003483, NM_000332, NM_000176, NM_000514, NM_000551, NM_024019, NM_007249, NM_004529, NM_013449, NM_003482, NM_006965, NM_003601, NM_001172173, NM_004973, NM_013261, NM_002398, NM…	384	1773	13528	1.49024	0.525842	0.0157516	0.580717
GOTERM_BP_FAT	GO:0007242~intracellular signaling cascade	52	10.1365	0.00535126	NM_001142314, NM_004161, NM_001136554, NM_014598, NM_020673, NM_019096, NM_001003698, NM_002401, NM_044472, NM_018184, NM_182663, NM_001130916, NM_000908, NM_000125, NM_004423, NM_016131, NM_000176, NM_006822, NM_002562, NM_005207, NM_001080744, NM_182691, NM_133328, NM_004972, NM_013261, NM_031296, NM_001010848, NM_004096, NM_001039936, NM_021183, NM_053056, NM_178815, NM_004755, NM_004232, NM_0…	384	1256	13528	1.45853	0.999994	0.134308	8.91979
GOTERM_BP_FAT	GO:0010604~positive regulation of macromolecule metabolic process	48	9.35673	9.55768e-06	NM_001113178, NM_001113347, NM_053056, NM_001759, NM_021964, NM_000461, NM_005359, NM_004555, NM_003109, NM_001079526, NM_152756, NM_003108, NM_003107, NM_004379, NM_001011666, NM_004329, NM_031283, NM_001127392, NM_001130916, NM_001042413, NM_003658, NM_000125, NM_004423, NM_001128128, NM_022898, NM_000332, NM_000551, NM_000514, NM_007249, NM_024019, NM_000633, NM_001161576, NM_002745, NM_002562…	384	857	13528	1.97316	0.0210975	0.00425557	0.0166411
GOTERM_BP_FAT	GO:0006793~phosphorus metabolic process	47	9.16179	0.000400033	NM_006742, NM_001396, NM_001142314, NM_053056, NM_004755, NM_015026, NM_003718, NM_001136554, NM_001145001, NM_005232, NM_001042555, NM_004685, NM_004379, NM_014911, NM_002401, NM_004560, NM_002843, NM_020791, NM_004329, NM_001130916, NM_004442, NM_001136138, NM_152542, NM_004440, NM_001040712, NM_003656, NM_004119, NM_001134419, NM_001142386, NM_004690, NM_000633, NM_000838, NM_002609, NM_018238…	384	973	13528	1.70172	0.590432	0.0180524	0.694279
GOTERM_BP_FAT	GO:0006796~phosphate metabolic process	47	9.16179	0.000400033	NM_006742, NM_001396, NM_001142314, NM_053056, NM_004755, NM_015026, NM_003718, NM_001136554, NM_001145001, NM_005232, NM_001042555, NM_004685, NM_004379, NM_014911, NM_002401, NM_004560, NM_002843, NM_020791, NM_004329, NM_001130916, NM_004442, NM_001136138, NM_152542, NM_004440, NM_001040712, NM_003656, NM_004119, NM_001134419, NM_001142386, NM_004690, NM_000633, NM_000838, NM_002609, NM_018238…	384	973	13528	1.70172	0.590432	0.0180524	0.694279
GOTERM_BP_FAT	GO:0042127~regulation of cell proliferation	45	8.77193	1.17183e-05	NM_053056, NM_001759, NM_003718, NM_001142498, NM_000264, NM_005359, NM_003107, NM_003873, NM_000599, NM_004329, NM_139058, NM_000787, NM_001130916, NM_145307, NM_004119, NM_001128128, NM_003118, NM_022898, NM_001134419, NM_000551, NM_004747, NM_014909, NM_000633, NM_002609, NM_002745, NM_199262, NM_001024847, NM_001143805, NM_001559, NM_004973, NM_001164617, NM_001130040, NM_005314, NM_001030055…	384	787	13528	2.01437	0.0258048	0.00372784	0.0204026
GOTERM_BP_FAT	GO:0008104~protein localization	42	8.18713	0.00117105	NM_004161, NM_015026, NM_022459, NM_001136554, NM_001142281, NM_001142628, NM_020673, NM_033028, NM_001162429, NM_032970, NM_044472, NM_006267, NM_001098794, NM_001128159, NM_001042681, NM_014112, NM_022340, NM_001283, NM_024989, NM_001135699, NM_015132, NM_025074, NM_012288, NM_032410, NM_016131, NM_001111077, NM_006822, NM_001005753, NM_001122772, NM_004525, NM_002745, NM_016322, NM_001039569, …	384	882	13528	1.67758	0.92677	0.0433404	2.01963
GOTERM_BP_FAT	GO:0016310~phosphorylation	40	7.79727	0.00063401	NM_006742, NM_001396, NM_053056, NM_004755, NM_015026, NM_003718, NM_001136554, NM_001145001, NM_005232, NM_001042555, NM_004379, NM_014911, NM_002401, NM_004560, NM_020791, NM_004329, NM_001130916, NM_004442, NM_001136138, NM_004440, NM_003656, NM_004119, NM_001134419, NM_001142386, NM_004690, NM_000633, NM_000838, NM_002609, NM_018238, NM_002745, NM_002562, NM_001024847, NM_032538, NM_058243, N…	384	800	13528	1.76146	0.757056	0.0273623	1.09825
GOTERM_BP_FAT	GO:0006357~regulation of transcription from RNA polymerase II promoter	39	7.60234	0.000192574	NM_001113178, NM_001164766, NM_001142498, NM_021964, NM_000461, NM_005359, NM_004555, NM_003109, NM_001079526, NM_018942, NM_003108, NM_004379, NM_012476, NM_004514, NM_015898, NM_001032280, NM_031283, NM_001042413, NM_003658, NM_022658, NM_001128128, NM_000332, NM_022898, NM_000551, NM_000514, NM_007249, NM_024019, NM_001453, NM_001083962, NM_003601, NM_006186, NM_001172173, NM_030809, NM_004973…	384	727	13528	1.88987	0.349279	0.0106844	0.334793
GOTERM_BP_FAT	GO:0006468~protein amino acid phosphorylation	38	7.40741	7.03137e-05	NM_006742, NM_001396, NM_053056, NM_004755, NM_003718, NM_001136554, NM_001145001, NM_005232, NM_001042555, NM_004379, NM_014911, NM_002401, NM_004560, NM_020791, NM_004329, NM_001130916, NM_004442, NM_001136138, NM_004440, NM_003656, NM_004119, NM_001134419, NM_001142386, NM_004690, NM_000633, NM_000838, NM_002609, NM_002745, NM_002562, NM_001024847, NM_032538, NM_058243, NM_001559, NM_182691, N…	384	667	13528	2.00706	0.145189	0.00651516	0.122364
GOTERM_BP_FAT	GO:0031328~positive regulation of cellular biosynthetic process	38	7.40741	0.000121547	NM_001113178, NM_021964, NM_000461, NM_005359, NM_004555, NM_003109, NM_001079526, NM_003108, NM_003107, NM_004379, NM_001011666, NM_031283, NM_001127392, NM_001130916, NM_001042413, NM_003658, NM_001128128, NM_004423, NM_000332, NM_022898, NM_000551, NM_000514, NM_007249, NM_024019, NM_001161576, NM_002745, NM_001453, NM_001083962, NM_015069, NM_006186, NM_001172173, NM_030809, NM_001130040, NM_…	384	685	13528	1.95432	0.237528	0.00843884	0.211435
GOTERM_BP_FAT	GO:0009891~positive regulation of biosynthetic process	38	7.40741	0.000165311	NM_001113178, NM_021964, NM_000461, NM_005359, NM_004555, NM_003109, NM_001079526, NM_003108, NM_003107, NM_004379, NM_001011666, NM_031283, NM_001127392, NM_001130916, NM_001042413, NM_003658, NM_001128128, NM_004423, NM_000332, NM_022898, NM_000551, NM_000514, NM_007249, NM_024019, NM_001161576, NM_002745, NM_001453, NM_001083962, NM_015069, NM_006186, NM_001172173, NM_030809, NM_001130040, NM_…	384	695	13528	1.9262	0.308464	0.00965935	0.28746
GOTERM_BP_FAT	GO:0015031~protein transport	38	7.40741	0.000943663	NM_004161, NM_015026, NM_022459, NM_001136554, NM_001142281, NM_001142628, NM_020673, NM_001162429, NM_032970, NM_006267, NM_001098794, NM_001128159, NM_001042681, NM_014112, NM_022340, NM_001283, NM_024989, NM_001135699, NM_015132, NM_025074, NM_012288, NM_032410, NM_016131, NM_006822, NM_001005753, NM_001122772, NM_004525, NM_002745, NM_016322, NM_001039569, NM_007107, NM_001136031, NM_004972, …	384	762	13528	1.75684	0.878313	0.0362783	1.6305
GOTERM_BP_FAT	GO:0045184~establishment of protein localization	38	7.40741	0.00112278	NM_004161, NM_015026, NM_022459, NM_001136554, NM_001142281, NM_001142628, NM_020673, NM_001162429, NM_032970, NM_006267, NM_001098794, NM_001128159, NM_001042681, NM_014112, NM_022340, NM_001283, NM_024989, NM_001135699, NM_015132, NM_025074, NM_012288, NM_032410, NM_016131, NM_006822, NM_001005753, NM_001122772, NM_004525, NM_002745, NM_016322, NM_001039569, NM_007107, NM_001136031, NM_004972, …	384	769	13528	1.74084	0.918433	0.0422922	1.93714
GOTERM_BP_FAT	GO:0010557~positive regulation of macromolecule biosynthetic process	37	7.21248	0.000104623	NM_001113178, NM_021964, NM_000461, NM_005359, NM_004555, NM_003109, NM_001079526, NM_003108, NM_003107, NM_004379, NM_001011666, NM_031283, NM_001127392, NM_001130916, NM_001042413, NM_003658, NM_001128128, NM_004423, NM_000332, NM_022898, NM_000551, NM_000514, NM_007249, NM_024019, NM_001161576, NM_002745, NM_001453, NM_001083962, NM_015069, NM_006186, NM_001172173, NM_030809, NM_001130040, NM_…	384	654	13528	1.99309	0.208184	0.00775069	0.18202
GOTERM_BP_FAT	GO:0051173~positive regulation of nitrogen compound metabolic process	36	7.01754	0.000167608	NM_001113178, NM_021964, NM_000461, NM_005359, NM_004555, NM_003109, NM_001079526, NM_003108, NM_003107, NM_004379, NM_001011666, NM_031283, NM_001127392, NM_001130916, NM_001042413, NM_003658, NM_001128128, NM_004423, NM_000332, NM_022898, NM_000551, NM_000514, NM_007249, NM_024019, NM_002745, NM_001453, NM_001083962, NM_015069, NM_006186, NM_001172173, NM_030809, NM_001130040, NM_004972, NM_013…	384	644	13528	1.96933	0.311998	0.00954299	0.291447
GOTERM_BP_FAT	GO:0042981~regulation of apoptosis	36	7.01754	0.0074019	NM_001142498, NM_000903, NM_000945, NM_003107, NM_001005360, NM_004379, NM_000787, NM_000961, NM_001130916, NM_001135699, NM_004440, NM_000125, NM_022898, NM_000176, NM_000551, NM_001135155, NM_000514, NM_004747, NM_177551, NM_000633, NM_002745, NM_001130006, NM_002562, NM_001453, NM_001143805, NM_006186, NM_001172173, NM_133328, NM_004972, NM_005215, NM_000565, NM_001243, NM_016252, NM_024408, N…	384	804	13528	1.57743	1	0.155604	12.1347
GOTERM_BP_FAT	GO:0043067~regulation of programmed cell death	36	7.01754	0.00862754	NM_001142498, NM_000903, NM_000945, NM_003107, NM_001005360, NM_004379, NM_000787, NM_000961, NM_001130916, NM_001135699, NM_004440, NM_000125, NM_022898, NM_000176, NM_000551, NM_001135155, NM_000514, NM_004747, NM_177551, NM_000633, NM_002745, NM_001130006, NM_002562, NM_001453, NM_001143805, NM_006186, NM_001172173, NM_133328, NM_004972, NM_005215, NM_000565, NM_001243, NM_016252, NM_024408, N…	384	812	13528	1.56188	1	0.172648	14.0049
GOTERM_BP_FAT	GO:0010941~regulation of cell death	36	7.01754	0.00915124	NM_001142498, NM_000903, NM_000945, NM_003107, NM_001005360, NM_004379, NM_000787, NM_000961, NM_001130916, NM_001135699, NM_004440, NM_000125, NM_022898, NM_000176, NM_000551, NM_001135155, NM_000514, NM_004747, NM_177551, NM_000633, NM_002745, NM_001130006, NM_002562, NM_001453, NM_001143805, NM_006186, NM_001172173, NM_133328, NM_004972, NM_005215, NM_000565, NM_001243, NM_016252, NM_024408, N…	384	815	13528	1.55613	1	0.175926	14.7925
GOTERM_BP_FAT	GO:0010628~positive regulation of gene expression	35	6.82261	4.96856e-05	NM_001113178, NM_021964, NM_000461, NM_005359, NM_004555, NM_003109, NM_001079526, NM_003108, NM_003107, NM_004379, NM_001011666, NM_031283, NM_001127392, NM_001130916, NM_001042413, NM_003658, NM_000125, NM_001128128, NM_004423, NM_000332, NM_022898, NM_000514, NM_000551, NM_007249, NM_024019, NM_002745, NM_001453, NM_001083962, NM_015069, NM_006186, NM_001172173, NM_030809, NM_013261, NM_001015…	384	581	13528	2.12224	0.104928	0.00581729	0.0864803
GOTERM_BP_FAT	GO:0045935~positive regulation of nucleobase, nucleoside, nucleotide and nucleic acid metabolic process	35	6.82261	0.000197536	NM_001113178, NM_021964, NM_000461, NM_005359, NM_004555, NM_003109, NM_001079526, NM_003108, NM_003107, NM_004379, NM_001011666, NM_031283, NM_001127392, NM_001130916, NM_001042413, NM_003658, NM_001128128, NM_004423, NM_000332, NM_022898, NM_000514, NM_000551, NM_007249, NM_024019, NM_002745, NM_001453, NM_001083962, NM_015069, NM_006186, NM_001172173, NM_030809, NM_001130040, NM_013261, NM_001…	384	624	13528	1.97599	0.356444	0.0106923	0.343404
GOTERM_BP_FAT	GO:0010605~negative regulation of macromolecule metabolic process	35	6.82261	0.00320995	NM_001164766, NM_001142498, NM_021964, NM_000461, NM_005359, NM_018942, NM_012476, NM_000599, NM_015898, NM_031283, NM_005603, NM_014112, NM_001042413, NM_003658, NM_022658, NM_006559, NM_001128128, NM_000332, NM_000551, NM_007249, NM_013449, NM_001024843, NM_001024808, NM_001083962, NM_006965, NM_015069, NM_133328, NM_004973, NM_001015051, NM_000565, NM_001145357, NM_001012329, NM_006547, NM_004…	384	734	13528	1.67986	0.999233	0.0923816	5.44452
GOTERM_BP_FAT	GO:0010558~negative regulation of macromolecule biosynthetic process	34	6.62768	3.56387e-05	NM_001164766, NM_001142498, NM_021964, NM_000461, NM_005359, NM_018942, NM_012476, NM_000599, NM_015898, NM_031283, NM_005603, NM_014112, NM_001042413, NM_003658, NM_022658, NM_006559, NM_001128128, NM_000332, NM_000551, NM_007249, NM_013449, NM_001024808, NM_001083962, NM_006965, NM_015069, NM_133328, NM_004973, NM_001015051, NM_000565, NM_001145357, NM_001012329, NM_006547, NM_004096, NM_013286	384	547	13528	2.18975	0.0764326	0.0060976	0.0620382
GOTERM_BP_FAT	GO:0045941~positive regulation of transcription	34	6.62768	6.46514e-05	NM_001113178, NM_021964, NM_000461, NM_005359, NM_004555, NM_003109, NM_001079526, NM_003108, NM_003107, NM_004379, NM_001011666, NM_031283, NM_001127392, NM_001130916, NM_001042413, NM_003658, NM_001128128, NM_004423, NM_000332, NM_022898, NM_000514, NM_000551, NM_007249, NM_024019, NM_002745, NM_001453, NM_001083962, NM_015069, NM_006186, NM_001172173, NM_030809, NM_013261, NM_001015051, NM_016…	384	564	13528	2.12374	0.134322	0.00684513	0.112515
GOTERM_BP_FAT	GO:0009890~negative regulation of biosynthetic process	34	6.62768	8.74916e-05	NM_001164766, NM_001142498, NM_021964, NM_000461, NM_005359, NM_018942, NM_012476, NM_000599, NM_015898, NM_031283, NM_005603, NM_014112, NM_001042413, NM_003658, NM_022658, NM_006559, NM_001128128, NM_000332, NM_000551, NM_007249, NM_013449, NM_001024808, NM_001083962, NM_006965, NM_015069, NM_133328, NM_004973, NM_001015051, NM_000565, NM_001145357, NM_001012329, NM_006547, NM_004096, NM_013286	384	573	13528	2.09039	0.177332	0.00720364	0.152236
GOTERM_BP_FAT	GO:0031327~negative regulation of cellular biosynthetic process	33	6.43275	0.000132889	NM_001164766, NM_001142498, NM_021964, NM_000461, NM_005359, NM_018942, NM_012476, NM_000599, NM_015898, NM_031283, NM_005603, NM_014112, NM_001042413, NM_003658, NM_022658, NM_006559, NM_001128128, NM_000332, NM_000551, NM_007249, NM_013449, NM_001024808, NM_001083962, NM_006965, NM_015069, NM_004973, NM_133328, NM_001015051, NM_001145357, NM_001012329, NM_006547, NM_004096, NM_013286	384	561	13528	2.0723	0.256581	0.00894446	0.231142
GOTERM_BP_FAT	GO:0046907~intracellular transport	33	6.43275	0.00198066	NM_015026, NM_001136554, NM_001142281, NM_001142628, NM_033028, NM_004041, NM_032970, NM_001005360, NM_006267, NM_001098794, NM_001042681, NM_022340, NM_014112, NM_001283, NM_024989, NM_001135699, NM_003656, NM_032410, NM_000332, NM_001031711, NM_000633, NM_004525, NM_002745, NM_016322, NM_001039569, NM_001033566, NM_007107, NM_004972, NM_014899, NM_014820, NM_016932, NM_013286, NM_015044	384	657	13528	1.7695	0.988005	0.0648222	3.39335
GOTERM_BP_FAT	GO:0010629~negative regulation of gene expression	31	6.04288	0.000102672	NM_001164766, NM_021964, NM_001142498, NM_000461, NM_005359, NM_018942, NM_012476, NM_015898, NM_031283, NM_005603, NM_014112, NM_001042413, NM_003658, NM_022658, NM_006559, NM_001128128, NM_000332, NM_000551, NM_007249, NM_013449, NM_001024843, NM_001024808, NM_001083962, NM_006965, NM_015069, NM_004973, NM_133328, NM_001015051, NM_001145357, NM_001012329, NM_013286	384	504	13528	2.16687	0.204729	0.00786794	0.178628
GOTERM_BP_FAT	GO:0007049~cell cycle	31	6.04288	0.0512766	NM_001042550, NM_053056, NM_001100399, NM_001759, NM_001136554, NM_001241, NM_001145001, NM_033028, NM_001162429, NM_001005360, NM_015384, NM_006559, NM_003483, NM_001134419, NM_001040167, NM_004690, NM_014909, NM_001005753, NM_000633, NM_001142326, NM_001143826, NM_002745, NM_001130006, NM_001042549, NM_018243, NM_001127208, NM_004358, NM_001079872, NM_024408, NM_194292, NM_001221	384	776	13528	1.40735	1	0.444106	60.011
GOTERM_BP_FAT	GO:0030182~neuron differentiation	30	5.84795	1.99564e-05	NM_005359, NM_033028, NM_006876, NM_003873, NM_004379, NM_012476, NM_044472, NM_001962, NM_139058, NM_001130916, NM_001012393, NM_004442, NM_022658, NM_004440, NM_022898, NM_000514, NM_024019, NM_000633, NM_003728, NM_152414, NM_001080744, NM_001143805, NM_014141, NM_006186, NM_033133, NM_004972, NM_002834, NM_005215, NM_001406, NM_001407	384	438	13528	2.41296	0.0435466	0.00444242	0.0347436
GOTERM_BP_FAT	GO:0016481~negative regulation of transcription	30	5.84795	4.69263e-05	NM_001164766, NM_021964, NM_001142498, NM_000461, NM_005359, NM_018942, NM_012476, NM_015898, NM_031283, NM_005603, NM_014112, NM_001042413, NM_003658, NM_022658, NM_006559, NM_001128128, NM_000332, NM_000551, NM_007249, NM_013449, NM_001024808, NM_001083962, NM_006965, NM_015069, NM_004973, NM_133328, NM_001015051, NM_001145357, NM_001012329, NM_013286	384	459	13528	2.30256	0.0994009	0.00579951	0.0816795
GOTERM_BP_FAT	GO:0045893~positive regulation of transcription, DNA-dependent	30	5.84795	9.19953e-05	NM_001113178, NM_021964, NM_000461, NM_005359, NM_004555, NM_003109, NM_001079526, NM_003108, NM_003107, NM_004379, NM_001011666, NM_031283, NM_001127392, NM_001042413, NM_003658, NM_001128128, NM_004423, NM_000332, NM_022898, NM_000514, NM_007249, NM_024019, NM_001453, NM_001083962, NM_006186, NM_001172173, NM_030809, NM_013261, NM_001015051, NM_016932	384	477	13528	2.21567	0.185557	0.00730359	0.160067
GOTERM_BP_FAT	GO:0051254~positive regulation of RNA metabolic process	30	5.84795	0.000108487	NM_001113178, NM_021964, NM_000461, NM_005359, NM_004555, NM_003109, NM_001079526, NM_003108, NM_003107, NM_004379, NM_001011666, NM_031283, NM_001127392, NM_001042413, NM_003658, NM_001128128, NM_004423, NM_000332, NM_022898, NM_000514, NM_007249, NM_024019, NM_001453, NM_001083962, NM_006186, NM_001172173, NM_030809, NM_013261, NM_001015051, NM_016932	384	481	13528	2.19725	0.214982	0.0077776	0.188736
GOTERM_BP_FAT	GO:0045934~negative regulation of nucleobase, nucleoside, nucleotide and nucleic acid metabolic process	30	5.84795	0.000310588	NM_001164766, NM_021964, NM_001142498, NM_000461, NM_005359, NM_018942, NM_012476, NM_015898, NM_031283, NM_005603, NM_014112, NM_001042413, NM_003658, NM_022658, NM_006559, NM_001128128, NM_000332, NM_000551, NM_007249, NM_013449, NM_001024808, NM_001083962, NM_006965, NM_015069, NM_004973, NM_133328, NM_001015051, NM_001145357, NM_001012329, NM_013286	384	512	13528	2.06421	0.499942	0.0152827	0.539439
GOTERM_BP_FAT	GO:0051172~negative regulation of nitrogen compound metabolic process	30	5.84795	0.000387525	NM_001164766, NM_021964, NM_001142498, NM_000461, NM_005359, NM_018942, NM_012476, NM_015898, NM_031283, NM_005603, NM_014112, NM_001042413, NM_003658, NM_022658, NM_006559, NM_001128128, NM_000332, NM_000551, NM_007249, NM_013449, NM_001024808, NM_001083962, NM_006965, NM_015069, NM_004973, NM_133328, NM_001015051, NM_001145357, NM_001012329, NM_013286	384	519	13528	2.03637	0.578837	0.017854	0.672641
GOTERM_BP_FAT	GO:0010033~response to organic substance	29	5.65302	0.0557464	NM_053056, NM_001759, NM_014598, NM_000264, NM_004379, NM_000787, NM_000478, NM_001130916, NM_000125, NM_000834, NM_004790, NM_000176, NM_004690, NM_000633, NM_014674, NM_002745, NM_001024847, NM_002562, NM_001005353, NM_001146, NM_006145, NM_001559, NM_006186, NM_001130040, NM_004972, NM_002834, NM_000565, NM_006644, NM_004096	384	721	13528	1.41698	1	0.465974	63.1678
GOTERM_BP_FAT	GO:0016192~vesicle-mediated transport	28	5.45809	0.00715442	NM_004161, NM_015026, NM_001142281, NM_178450, NM_020673, NM_004041, NM_032970, NM_001005360, NM_001018054, NM_001098794, NM_022340, NM_001283, NM_001135699, NM_015635, NM_032410, NM_001008220, NM_001031711, NM_007236, NM_004525, NM_002562, NM_001024847, NM_016322, NM_001039569, NM_014325, NM_000084, NM_014899, NM_024832, NM_015044	384	576	13528	1.71253	1	0.153685	11.7525
GOTERM_BP_FAT	GO:0007267~cell-cell signaling	28	5.45809	0.0120303	NM_000902, NM_005458, NM_000903, NM_001042555, NM_003873, NM_001962, NM_002843, NM_000787, NM_002522, NM_020309, NM_001135699, NM_030761, NM_000217, NM_000834, NM_004588, NM_000332, NM_000514, NM_000838, NM_000814, NM_021977, NM_004525, NM_002745, NM_002562, NM_016322, NM_001143805, NM_033133, NM_002515, NM_001406	384	600	13528	1.64403	1	0.200013	19.0023
GOTERM_BP_FAT	GO:0000902~cell morphogenesis	26	5.06823	2.83818e-05	NM_033028, NM_001098424, NM_006876, NM_003873, NM_004379, NM_012476, NM_001962, NM_044472, NM_139058, NM_004442, NM_004440, NM_022898, NM_001111077, NM_000551, NM_024019, NM_000633, NM_003728, NM_002562, NM_001143805, NM_006186, NM_033133, NM_004972, NM_002834, NM_005215, NM_001406, NM_001407	384	356	13528	2.57292	0.0613576	0.00526283	0.0494086
GOTERM_BP_FAT	GO:0032989~cellular component morphogenesis	26	5.06823	0.000165136	NM_033028, NM_001098424, NM_006876, NM_003873, NM_004379, NM_012476, NM_001962, NM_044472, NM_139058, NM_004442, NM_004440, NM_022898, NM_001111077, NM_000551, NM_024019, NM_000633, NM_003728, NM_002562, NM_001143805, NM_006186, NM_033133, NM_004972, NM_002834, NM_005215, NM_001406, NM_001407	384	397	13528	2.3072	0.308194	0.00990867	0.287156
GOTERM_BP_FAT	GO:0042325~regulation of phosphorylation	26	5.06823	0.00169972	NM_053056, NM_001142314, NM_001241, NM_001759, NM_005359, NM_001042555, NM_152756, NM_044472, NM_004329, NM_001018054, NM_001130916, NM_000332, NM_004690, NM_000633, NM_000838, NM_152594, NM_018238, NM_002609, NM_002562, NM_001024847, NM_001080744, NM_001130040, NM_004972, NM_002834, NM_000565, NM_004358	384	466	13528	1.96558	0.977524	0.058464	2.91872
GOTERM_BP_FAT	GO:0006928~cell motion	26	5.06823	0.0021666	NM_006876, NM_003873, NM_001962, NM_003901, NM_003924, NM_001018054, NM_139058, NM_000787, NM_001130916, NM_004442, NM_004440, NM_000514, NM_000551, NM_024019, NM_003728, NM_002609, NM_001453, NM_001143805, NM_006186, NM_001792, NM_004972, NM_005215, NM_000565, NM_001113490, NM_001406, NM_025179	384	475	13528	1.92833	0.992084	0.0677268	3.70628
GOTERM_BP_FAT	GO:0051174~regulation of phosphorus metabolic process	26	5.06823	0.00291564	NM_053056, NM_001142314, NM_001241, NM_001759, NM_005359, NM_001042555, NM_152756, NM_044472, NM_004329, NM_001018054, NM_001130916, NM_000332, NM_004690, NM_000633, NM_000838, NM_152594, NM_018238, NM_002609, NM_002562, NM_001024847, NM_001080744, NM_001130040, NM_004972, NM_002834, NM_000565, NM_004358	384	485	13528	1.88857	0.998518	0.086504	4.95722
GOTERM_BP_FAT	GO:0019220~regulation of phosphate metabolic process	26	5.06823	0.00291564	NM_053056, NM_001142314, NM_001241, NM_001759, NM_005359, NM_001042555, NM_152756, NM_044472, NM_004329, NM_001018054, NM_001130916, NM_000332, NM_004690, NM_000633, NM_000838, NM_152594, NM_018238, NM_002609, NM_002562, NM_001024847, NM_001080744, NM_001130040, NM_004972, NM_002834, NM_000565, NM_004358	384	485	13528	1.88857	0.998518	0.086504	4.95722
GOTERM_BP_FAT	GO:0048666~neuron development	25	4.87329	3.59152e-05	NM_033028, NM_006876, NM_003873, NM_004379, NM_012476, NM_001962, NM_139058, NM_001012393, NM_004442, NM_004440, NM_022898, NM_000514, NM_024019, NM_000633, NM_003728, NM_001080744, NM_001143805, NM_014141, NM_006186, NM_033133, NM_004972, NM_002834, NM_005215, NM_001406, NM_001407	384	339	13528	2.59802	0.0770021	0.0057071	0.0625193
GOTERM_BP_FAT	GO:0007167~enzyme linked receptor protein signaling pathway	25	4.87329	4.1509e-05	NM_004755, NM_014598, NM_005359, NM_005232, NM_001042555, NM_003873, NM_004379, NM_003901, NM_004560, NM_002843, NM_004329, NM_001130916, NM_004442, NM_004440, NM_001040712, NM_004119, NM_002609, NM_001024847, NM_001453, NM_001146, NM_001130040, NM_004972, NM_002834, NM_001406, NM_004096	384	342	13528	2.57523	0.0884497	0.00543275	0.0722533
GOTERM_BP_FAT	GO:0045944~positive regulation of transcription from RNA polymerase II promoter	25	4.87329	0.000147078	NM_001113178, NM_021964, NM_000461, NM_005359, NM_004555, NM_001079526, NM_003109, NM_003108, NM_004379, NM_031283, NM_001042413, NM_003658, NM_001128128, NM_000332, NM_022898, NM_000514, NM_024019, NM_007249, NM_001453, NM_006186, NM_001172173, NM_030809, NM_013261, NM_001015051, NM_016932	384	371	13528	2.37393	0.279749	0.00933206	0.255793
GOTERM_BP_FAT	GO:0008284~positive regulation of cell proliferation	25	4.87329	0.000735559	NM_053056, NM_003718, NM_001759, NM_003107, NM_003873, NM_004329, NM_145307, NM_001130916, NM_004119, NM_001134419, NM_000633, NM_002609, NM_199262, NM_001024847, NM_002745, NM_001559, NM_001130040, NM_001030055, NM_004972, NM_001015051, NM_004358, NM_006902, NM_000565, NM_016252, NM_001221	384	414	13528	2.12737	0.806337	0.0299432	1.2731
GOTERM_BP_FAT	GO:0001501~skeletal system development	24	4.67836	3.94916e-05	NM_001128128, NM_003118, NM_000633, NM_002609, NM_001024847, NM_002562, NM_054027, NM_003109, NM_001453, NM_000599, NM_003901, NM_004560, NM_004329, NM_001032280, NM_001015051, NM_006902, NM_002056, NM_000478, NM_001130916, NM_016932, NM_000908, NM_014112, NM_003658, NM_022658	384	319	13528	2.65047	0.0843376	0.00585662	0.0687429
GOTERM_BP_FAT	GO:0030030~cell projection organization	24	4.67836	0.000331002	NM_022898, NM_000514, NM_024019, NM_000633, NM_003728, NM_033028, NM_002562, NM_006876, NM_003873, NM_004379, NM_001143805, NM_012476, NM_044472, NM_006186, NM_001962, NM_033133, NM_004972, NM_139058, NM_002834, NM_005215, NM_001406, NM_004442, NM_004440, NM_001407	384	368	13528	2.29755	0.522212	0.015928	0.574798
GOTERM_BP_FAT	GO:0048598~embryonic morphogenesis	23	4.48343	6.35444e-05	NM_001128128, NM_001113347, NM_000264, NM_005359, NM_033028, NM_001024847, NM_001042555, NM_003109, NM_001453, NM_021038, NM_012476, NM_004560, NM_004329, NM_001999, NM_001032280, NM_006902, NM_002056, NM_001098816, NM_024408, NM_001130916, NM_016932, NM_001113490, NM_030761	384	307	13528	2.63932	0.132181	0.00706353	0.11059
GOTERM_BP_FAT	GO:0031175~neuron projection development	22	4.2885	1.27415e-05	NM_022898, NM_000514, NM_024019, NM_000633, NM_003728, NM_033028, NM_006876, NM_003873, NM_004379, NM_001143805, NM_012476, NM_006186, NM_001962, NM_033133, NM_004972, NM_139058, NM_002834, NM_005215, NM_001406, NM_004442, NM_004440, NM_001407	384	256	13528	3.02751	0.0280262	0.003547	0.0221839
GOTERM_BP_FAT	GO:0007264~small GTPase mediated signal transduction	22	4.2885	0.000162674	NM_021183, NM_016131, NM_178815, NM_006822, NM_004161, NM_007236, NM_001122772, NM_019096, NM_020673, NM_002745, NM_005207, NM_016322, NM_001003698, NM_001033566, NM_044472, NM_018184, NM_001130040, NM_001030055, NM_005737, NM_001037174, NM_031296, NM_004815	384	305	13528	2.54112	0.304382	0.0100314	0.282879
GOTERM_BP_FAT	GO:0040008~regulation of growth	22	4.2885	0.000720669	NM_003483, NM_001123066, NM_004232, NM_000633, NM_014598, NM_000264, NM_005359, NM_001024847, NM_022477, NM_001453, NM_003873, NM_004379, NM_000599, NM_003901, NM_001130040, NM_001164617, NM_139058, NM_002834, NM_001130916, NM_001010848, NM_001221, NM_173475	384	341	13528	2.27285	0.799791	0.0304571	1.24748
GOTERM_BP_FAT	GO:0007610~behavior	22	4.2885	0.0262344	NM_000834, NM_000332, NM_000514, NM_000838, NM_000633, NM_033028, NM_002609, NM_002745, NM_054027, NM_004458, NM_001143805, NM_006186, NM_033133, NM_005314, NM_000787, NM_000565, NM_002515, NM_001113490, NM_002359, NM_001164749, NM_001406, NM_004442	384	469	13528	1.65254	1	0.308151	37.055
GOTERM_BP_FAT	GO:0048858~cell projection morphogenesis	21	4.09357	2.19856e-05	NM_022898, NM_024019, NM_000633, NM_003728, NM_033028, NM_006876, NM_003873, NM_004379, NM_001143805, NM_012476, NM_006186, NM_001962, NM_033133, NM_004972, NM_139058, NM_002834, NM_005215, NM_001406, NM_004442, NM_004440, NM_001407	384	245	13528	3.01964	0.0478668	0.0044492	0.0382757
GOTERM_BP_FAT	GO:0032990~cell part morphogenesis	21	4.09357	4.12131e-05	NM_022898, NM_024019, NM_000633, NM_003728, NM_033028, NM_006876, NM_003873, NM_004379, NM_001143805, NM_012476, NM_006186, NM_001962, NM_033133, NM_004972, NM_139058, NM_002834, NM_005215, NM_001406, NM_004442, NM_004440, NM_001407	384	256	13528	2.88989	0.0878476	0.00573028	0.0717384
GOTERM_BP_FAT	GO:0043065~positive regulation of apoptosis	21	4.09357	0.0207435	NM_000176, NM_001135155, NM_177551, NM_000633, NM_000903, NM_000945, NM_002745, NM_002562, NM_001005360, NM_003107, NM_001172173, NM_133328, NM_004972, NM_005215, NM_001243, NM_000961, NM_024408, NM_001130916, NM_006018, NM_173475, NM_014207, NM_004440	384	430	13528	1.72049	1	0.278939	30.5802
GOTERM_BP_FAT	GO:0043068~positive regulation of programmed cell death	21	4.09357	0.0216244	NM_000176, NM_001135155, NM_177551, NM_000633, NM_000903, NM_000945, NM_002745, NM_002562, NM_001005360, NM_003107, NM_001172173, NM_133328, NM_004972, NM_005215, NM_001243, NM_000961, NM_024408, NM_001130916, NM_006018, NM_173475, NM_014207, NM_004440	384	433	13528	1.70857	1	0.280752	31.6595
GOTERM_BP_FAT	GO:0010942~positive regulation of cell death	21	4.09357	0.022863	NM_000176, NM_001135155, NM_177551, NM_000633, NM_000903, NM_000945, NM_002745, NM_002562, NM_001005360, NM_003107, NM_001172173, NM_133328, NM_004972, NM_005215, NM_001243, NM_000961, NM_024408, NM_001130916, NM_006018, NM_173475, NM_014207, NM_004440	384	435	13528	1.70072	1	0.287852	33.1505
GOTERM_BP_FAT	GO:0032268~regulation of cellular protein metabolic process	21	4.09357	0.0503578	NM_053056, NM_015143, NM_001759, NM_001161576, NM_000633, NM_001024843, NM_005801, NM_005359, NM_002609, NM_002745, NM_002562, NM_152756, NM_000599, NM_001136031, NM_004972, NM_004329, NM_013261, NM_000565, NM_001130916, NM_006547, NM_004096	384	474	13528	1.56079	1	0.442981	59.3312
GOTERM_BP_FAT	GO:0007409~axonogenesis	20	3.89864	2.38767e-06	NM_022898, NM_024019, NM_000633, NM_003728, NM_006876, NM_003873, NM_004379, NM_001143805, NM_012476, NM_006186, NM_001962, NM_033133, NM_004972, NM_139058, NM_002834, NM_005215, NM_001406, NM_004442, NM_004440, NM_001407	384	193	13528	3.65069	0.00531274	0.00177406	0.00415748
GOTERM_BP_FAT	GO:0048667~cell morphogenesis involved in neuron differentiation	20	3.89864	7.68615e-06	NM_022898, NM_024019, NM_000633, NM_003728, NM_006876, NM_003873, NM_004379, NM_001143805, NM_012476, NM_006186, NM_001962, NM_033133, NM_004972, NM_139058, NM_002834, NM_005215, NM_001406, NM_004442, NM_004440, NM_001407	384	209	13528	3.37121	0.0170017	0.00427779	0.0133827
GOTERM_BP_FAT	GO:0048812~neuron projection morphogenesis	20	3.89864	1.01209e-05	NM_022898, NM_024019, NM_000633, NM_003728, NM_006876, NM_003873, NM_004379, NM_001143805, NM_012476, NM_006186, NM_001962, NM_033133, NM_004972, NM_139058, NM_002834, NM_005215, NM_001406, NM_004442, NM_004440, NM_001407	384	213	13528	3.3079	0.0223269	0.00375624	0.0176217
GOTERM_BP_FAT	GO:0000904~cell morphogenesis involved in differentiation	20	3.89864	6.68514e-05	NM_022898, NM_024019, NM_000633, NM_003728, NM_006876, NM_003873, NM_004379, NM_001143805, NM_012476, NM_006186, NM_001962, NM_033133, NM_004972, NM_139058, NM_002834, NM_005215, NM_001406, NM_004442, NM_004440, NM_001407	384	244	13528	2.88764	0.138561	0.00675664	0.116342
GOTERM_BP_FAT	GO:0045892~negative regulation of transcription, DNA-dependent	20	3.89864	0.00616218	NM_001128128, NM_001164766, NM_000551, NM_007249, NM_013449, NM_001142498, NM_021964, NM_005359, NM_018942, NM_001083962, NM_012476, NM_004973, NM_015898, NM_031283, NM_001145357, NM_001012329, NM_014112, NM_001042413, NM_003658, NM_022658	384	356	13528	1.97917	0.999999	0.142064	10.2042
GOTERM_BP_FAT	GO:0051253~negative regulation of RNA metabolic process	20	3.89864	0.00736064	NM_001128128, NM_001164766, NM_000551, NM_007249, NM_013449, NM_001142498, NM_021964, NM_005359, NM_018942, NM_001083962, NM_012476, NM_004973, NM_015898, NM_031283, NM_001145357, NM_001012329, NM_014112, NM_001042413, NM_003658, NM_022658	384	362	13528	1.94636	1	0.156268	12.0711
GOTERM_BP_FAT	GO:0016044~membrane organization	20	3.89864	0.0123026	NM_000514, NM_000633, NM_001142281, NM_178450, NM_020673, NM_004525, NM_001024847, NM_004041, NM_002562, NM_001039569, NM_001005360, NM_001136031, NM_000084, NM_014325, NM_001164730, NM_001018054, NM_001283, NM_015635, NM_024832, NM_012269	384	381	13528	1.8493	1	0.20111	19.3901
GOTERM_BP_FAT	GO:0009719~response to endogenous stimulus	20	3.89864	0.0219353	NM_053056, NM_004690, NM_001759, NM_000633, NM_014598, NM_000264, NM_002745, NM_001024847, NM_001005353, NM_001146, NM_006186, NM_001130040, NM_004972, NM_002834, NM_000787, NM_000565, NM_000478, NM_001130916, NM_004096, NM_000125	384	405	13528	1.73971	1	0.280991	32.0366
GOTERM_BP_FAT	GO:0007169~transmembrane receptor protein tyrosine kinase signaling pathway	19	3.7037	6.88609e-05	NM_004119, NM_004755, NM_014598, NM_005232, NM_002609, NM_001042555, NM_001453, NM_001146, NM_003873, NM_003901, NM_004560, NM_002843, NM_001130040, NM_004972, NM_002834, NM_001406, NM_004442, NM_004096, NM_004440	384	224	13528	2.98819	0.142414	0.00665748	0.119837
GOTERM_BP_FAT	GO:0051301~cell division	19	3.7037	0.00187553	NM_001042550, NM_003483, NM_053056, NM_001134419, NM_001100399, NM_001005753, NM_004690, NM_001759, NM_001241, NM_003718, NM_001145001, NM_001143826, NM_033028, NM_001162429, NM_001157, NM_044472, NM_001042549, NM_018243, NM_004358	384	295	13528	2.269	0.984827	0.0633458	3.216
GOTERM_BP_FAT	GO:0043009~chordate embryonic development	19	3.7037	0.00629705	NM_001128128, NM_001113347, NM_000834, NM_003482, NM_000264, NM_033028, NM_002609, NM_001024847, NM_003109, NM_001453, NM_021038, NM_004560, NM_001032280, NM_006902, NM_002056, NM_016932, NM_001130916, NM_001113490, NM_002359	384	331	13528	2.02222	0.999999	0.14203	10.4161
GOTERM_BP_FAT	GO:0009792~embryonic development ending in birth or egg hatching	19	3.7037	0.00687053	NM_001128128, NM_001113347, NM_000834, NM_003482, NM_000264, NM_033028, NM_002609, NM_001024847, NM_003109, NM_001453, NM_021038, NM_004560, NM_001032280, NM_006902, NM_002056, NM_016932, NM_001130916, NM_001113490, NM_002359	384	334	13528	2.00405	1	0.150942	11.3121
GOTERM_BP_FAT	GO:0019226~transmission of nerve impulse	19	3.7037	0.0108596	NM_000217, NM_000834, NM_004588, NM_000332, NM_005458, NM_000838, NM_000903, NM_000814, NM_021977, NM_002745, NM_002562, NM_016322, NM_014141, NM_033133, NM_000787, NM_001127392, NM_002522, NM_002515, NM_020309	384	350	13528	1.91244	1	0.190896	17.3146
GOTERM_BP_FAT	GO:0043549~regulation of kinase activity	19	3.7037	0.013009	NM_001142314, NM_053056, NM_004690, NM_001759, NM_001241, NM_000838, NM_152594, NM_018238, NM_001042555, NM_002562, NM_001024847, NM_001080744, NM_044472, NM_001130040, NM_004972, NM_001018054, NM_002834, NM_004358, NM_001130916	384	357	13528	1.87494	1	0.209897	20.3881
GOTERM_BP_FAT	GO:0051338~regulation of transferase activity	19	3.7037	0.0193467	NM_001142314, NM_053056, NM_004690, NM_001759, NM_001241, NM_000838, NM_152594, NM_018238, NM_001042555, NM_002562, NM_001024847, NM_001080744, NM_044472, NM_001130040, NM_004972, NM_001018054, NM_002834, NM_004358, NM_001130916	384	372	13528	1.79934	1	0.267525	28.8357
GOTERM_BP_FAT	GO:0034613~cellular protein localization	19	3.7037	0.0453019	NM_001136554, NM_001142628, NM_001142281, NM_033028, NM_002745, NM_001039569, NM_044472, NM_007107, NM_001164730, NM_004972, NM_006267, NM_016932, NM_001042681, NM_014820, NM_014112, NM_001283, NM_001135699, NM_024989, NM_015044	384	411	13528	1.6286	1	0.424835	55.3917
GOTERM_BP_FAT	GO:0070727~cellular macromolecule localization	19	3.7037	0.0477124	NM_001136554, NM_001142628, NM_001142281, NM_033028, NM_002745, NM_001039569, NM_044472, NM_007107, NM_001164730, NM_004972, NM_006267, NM_016932, NM_001042681, NM_014820, NM_014112, NM_001283, NM_001135699, NM_024989, NM_015044	384	414	13528	1.6168	1	0.430054	57.3128
GOTERM_BP_FAT	GO:0007389~pattern specification process	18	3.50877	0.00160276	NM_001128128, NM_001040167, NM_004529, NM_000264, NM_005359, NM_001042555, NM_001024847, NM_005207, NM_003873, NM_012476, NM_004560, NM_004329, NM_031283, NM_012433, NM_024408, NM_001130916, NM_001012329, NM_022658	384	267	13528	2.375	0.972086	0.0569783	2.75442
GOTERM_BP_FAT	GO:0016477~cell migration	18	3.50877	0.00225108	NM_000514, NM_000551, NM_024019, NM_002609, NM_001453, NM_003873, NM_003901, NM_006186, NM_001792, NM_003924, NM_001018054, NM_139058, NM_000787, NM_000565, NM_005215, NM_001130916, NM_001113490, NM_025179	384	276	13528	2.29755	0.993447	0.0693072	3.84814
GOTERM_BP_FAT	GO:0048870~cell motility	18	3.50877	0.00655936	NM_000514, NM_000551, NM_024019, NM_002609, NM_001453, NM_003873, NM_003901, NM_006186, NM_001792, NM_003924, NM_001018054, NM_139058, NM_000787, NM_000565, NM_005215, NM_001130916, NM_001113490, NM_025179	384	307	13528	2.06555	1	0.146041	10.827
GOTERM_BP_FAT	GO:0051674~localization of cell	18	3.50877	0.00655936	NM_000514, NM_000551, NM_024019, NM_002609, NM_001453, NM_003873, NM_003901, NM_006186, NM_001792, NM_003924, NM_001018054, NM_139058, NM_000787, NM_000565, NM_005215, NM_001130916, NM_001113490, NM_025179	384	307	13528	2.06555	1	0.146041	10.827
GOTERM_BP_FAT	GO:0045859~regulation of protein kinase activity	18	3.50877	0.0190835	NM_001142314, NM_053056, NM_004690, NM_001759, NM_001241, NM_000838, NM_152594, NM_018238, NM_001042555, NM_002562, NM_001024847, NM_001080744, NM_001130040, NM_004972, NM_001018054, NM_002834, NM_004358, NM_001130916	384	345	13528	1.83804	1	0.267651	28.5023
GOTERM_BP_FAT	GO:0022403~cell cycle phase	18	3.50877	0.0807266	NM_003483, NM_001042550, NM_053056, NM_001134419, NM_001040167, NM_001100399, NM_004690, NM_001759, NM_000633, NM_001145001, NM_001143826, NM_001130006, NM_001005360, NM_001042549, NM_015384, NM_004358, NM_001221, NM_006559	384	414	13528	1.5317	1	0.561163	76.9072
GOTERM_BP_FAT	GO:0045596~negative regulation of cell differentiation	17	3.31384	0.000430923	NM_004119, NM_001128128, NM_001164766, NM_053056, NM_004416, NM_001142498, NM_002745, NM_172071, NM_003873, NM_001143805, NM_003924, NM_004329, NM_024408, NM_016932, NM_001130916, NM_004442, NM_030761	384	216	13528	2.77267	0.617718	0.0190482	0.747701
GOTERM_BP_FAT	GO:0051094~positive regulation of developmental process	17	3.31384	0.00572803	NM_001123066, NM_001164766, NM_000551, NM_000633, NM_000461, NM_005359, NM_002562, NM_001024847, NM_001143805, NM_003924, NM_004972, NM_004329, NM_001015051, NM_000565, NM_001113490, NM_004442, NM_003656	384	278	13528	2.1543	0.999997	0.13996	9.51868
GOTERM_BP_FAT	GO:0006351~transcription, DNA-dependent	17	3.31384	0.0090406	NM_001113178, NM_001164766, NM_004416, NM_000176, NM_001241, NM_021974, NM_000461, NM_004555, NM_001003698, NM_004379, NM_001011666, NM_003601, NM_013261, NM_012081, NM_014409, NM_014112, NM_000125	384	292	13528	2.05101	1	0.175489	14.6267
GOTERM_BP_FAT	GO:0032774~RNA biosynthetic process	17	3.31384	0.0102138	NM_001113178, NM_001164766, NM_004416, NM_000176, NM_001241, NM_021974, NM_000461, NM_004555, NM_001003698, NM_004379, NM_001011666, NM_003601, NM_013261, NM_012081, NM_014409, NM_014112, NM_000125	384	296	13528	2.0233	1	0.187972	16.3697
GOTERM_BP_FAT	GO:0007268~synaptic transmission	17	3.31384	0.0108465	NM_000217, NM_000834, NM_004588, NM_000332, NM_005458, NM_000838, NM_000903, NM_000814, NM_021977, NM_002745, NM_002562, NM_016322, NM_033133, NM_000787, NM_002522, NM_002515, NM_020309	384	298	13528	2.00972	1	0.19219	17.2957
GOTERM_BP_FAT	GO:0008285~negative regulation of cell proliferation	17	3.31384	0.0522213	NM_001128128, NM_004119, NM_022898, NM_000551, NM_004747, NM_014909, NM_000633, NM_000264, NM_005359, NM_001024847, NM_001143805, NM_000599, NM_001164617, NM_004973, NM_004972, NM_001243, NM_024408	384	361	13528	1.65899	1	0.446983	60.6987
GOTERM_BP_FAT	GO:0009725~response to hormone stimulus	17	3.31384	0.0573804	NM_053056, NM_004690, NM_001759, NM_000633, NM_014598, NM_000264, NM_002745, NM_001024847, NM_001146, NM_001130040, NM_004972, NM_002834, NM_000565, NM_000478, NM_001130916, NM_004096, NM_000125	384	367	13528	1.63187	1	0.471063	64.2619
GOTERM_BP_FAT	GO:0007243~protein kinase cascade	17	3.31384	0.0611518	NM_001142314, NM_004755, NM_004232, NM_000838, NM_152594, NM_002745, NM_001042555, NM_002562, NM_005207, NM_002401, NM_004560, NM_182691, NM_001130040, NM_004972, NM_002834, NM_001130916, NM_001010848	384	370	13528	1.61864	1	0.486857	66.6716
GOTERM_BP_FAT	GO:0000278~mitotic cell cycle	17	3.31384	0.0611518	NM_001042550, NM_003483, NM_053056, NM_001134419, NM_001100399, NM_004690, NM_001759, NM_000633, NM_001145001, NM_001143826, NM_001130006, NM_001005360, NM_001042549, NM_015384, NM_004358, NM_001221, NM_006559	384	370	13528	1.61864	1	0.486857	66.6716
GOTERM_BP_FAT	GO:0009967~positive regulation of signal transduction	16	3.11891	0.0208232	NM_001113347, NM_001145001, NM_005359, NM_002562, NM_152756, NM_003107, NM_002401, NM_001164617, NM_004329, NM_004972, NM_002834, NM_000565, NM_006902, NM_024408, NM_001130916, NM_000125	384	295	13528	1.91073	1	0.276585	30.6784
GOTERM_BP_FAT	GO:0010647~positive regulation of cell communication	16	3.11891	0.0483496	NM_001113347, NM_001145001, NM_005359, NM_002562, NM_152756, NM_003107, NM_002401, NM_001164617, NM_004329, NM_004972, NM_002834, NM_000565, NM_006902, NM_024408, NM_001130916, NM_000125	384	329	13528	1.71327	1	0.43277	57.8075
GOTERM_BP_FAT	GO:0035295~tube development	15	2.92398	0.00399982	NM_000514, NM_000633, NM_000264, NM_005359, NM_033028, NM_001024847, NM_003109, NM_001453, NM_003873, NM_001143805, NM_001164617, NM_004329, NM_001032280, NM_001130916, NM_030761	384	220	13528	2.40199	0.999869	0.110994	6.74075
GOTERM_BP_FAT	GO:0007423~sensory organ development	15	2.92398	0.0056801	NM_001128128, NM_001113347, NM_000834, NM_022898, NM_000633, NM_033028, NM_001042555, NM_152414, NM_001453, NM_003109, NM_001143805, NM_012476, NM_006902, NM_016932, NM_004442	384	229	13528	2.30759	0.999997	0.140402	9.44269
GOTERM_BP_FAT	GO:0045597~positive regulation of cell differentiation	15	2.92398	0.0056801	NM_001123066, NM_001164766, NM_000551, NM_000633, NM_000461, NM_005359, NM_001024847, NM_001143805, NM_003924, NM_004972, NM_004329, NM_001015051, NM_000565, NM_004442, NM_003656	384	229	13528	2.30759	0.999997	0.140402	9.44269
GOTERM_BP_FAT	GO:0033674~positive regulation of kinase activity	15	2.92398	0.00612045	NM_053056, NM_001759, NM_000838, NM_018238, NM_001042555, NM_002562, NM_001024847, NM_001080744, NM_044472, NM_001130040, NM_001018054, NM_004972, NM_002834, NM_004358, NM_001130916	384	231	13528	2.28761	0.999999	0.142638	10.1385
GOTERM_BP_FAT	GO:0051347~positive regulation of transferase activity	15	2.92398	0.00845661	NM_053056, NM_001759, NM_000838, NM_018238, NM_001042555, NM_002562, NM_001024847, NM_001080744, NM_044472, NM_001130040, NM_001018054, NM_004972, NM_002834, NM_004358, NM_001130916	384	240	13528	2.20182	1	0.171048	13.7463
GOTERM_BP_FAT	GO:0048534~hemopoietic or lymphoid organ development	15	2.92398	0.0161535	NM_004119, NM_022898, NM_000633, NM_022893, NM_001024847, NM_005207, NM_003109, NM_003107, NM_003901, NM_044472, NM_004973, NM_004972, NM_145307, NM_001130916, NM_024408	384	260	13528	2.03245	1	0.23749	24.691
GOTERM_BP_FAT	GO:0000122~negative regulation of transcription from RNA polymerase II promoter	15	2.92398	0.0192841	NM_001128128, NM_001164766, NM_000551, NM_007249, NM_021964, NM_018942, NM_001083962, NM_012476, NM_004973, NM_015898, NM_001145357, NM_001012329, NM_001042413, NM_003658, NM_022658	384	266	13528	1.98661	1	0.268414	28.7565
GOTERM_BP_FAT	GO:0002520~immune system development	15	2.92398	0.0254821	NM_004119, NM_022898, NM_000633, NM_022893, NM_001024847, NM_005207, NM_003109, NM_003107, NM_003901, NM_044472, NM_004973, NM_004972, NM_145307, NM_001130916, NM_024408	384	276	13528	1.91463	1	0.303847	36.2028
GOTERM_BP_FAT	GO:0051726~regulation of cell cycle	15	2.92398	0.0875895	NM_053056, NM_001134419, NM_004690, NM_001759, NM_000633, NM_003718, NM_001241, NM_001145001, NM_001031716, NM_001098424, NM_001453, NM_044472, NM_002834, NM_001221, NM_173475	384	331	13528	1.59649	1	0.582702	79.7321
GOTERM_BP_FAT	GO:0048705~skeletal system morphogenesis	14	2.72904	1.64857e-05	NM_001128128, NM_002609, NM_001024847, NM_002562, NM_003901, NM_004560, NM_001032280, NM_001015051, NM_006902, NM_002056, NM_001130916, NM_016932, NM_022658, NM_003658	384	112	13528	4.40365	0.0361118	0.00407832	0.0287021
GOTERM_BP_FAT	GO:0003002~regionalization	14	2.72904	0.00402225	NM_001040167, NM_004529, NM_000264, NM_005359, NM_001042555, NM_005207, NM_012476, NM_004560, NM_004329, NM_031283, NM_012433, NM_001130916, NM_001012329, NM_022658	384	197	13528	2.5036	0.999876	0.110215	6.77731
GOTERM_BP_FAT	GO:0010608~posttranscriptional regulation of gene expression	14	2.72904	0.00709283	NM_000514, NM_000551, NM_015143, NM_001161576, NM_000633, NM_005801, NM_001024843, NM_001159673, NM_002745, NM_003107, NM_000599, NM_013261, NM_006547, NM_004096	384	211	13528	2.33748	1	0.153938	11.6571
GOTERM_BP_FAT	GO:0007507~heart development	14	2.72904	0.00824752	NM_004423, NM_001113347, NM_145260, NM_000264, NM_033028, NM_004555, NM_001024847, NM_005207, NM_001453, NM_003873, NM_003107, NM_002843, NM_004329, NM_001130916	384	215	13528	2.29399	1	0.168701	13.4291
GOTERM_BP_FAT	GO:0009991~response to extracellular stimulus	14	2.72904	0.00988917	NM_053056, NM_000633, NM_001142498, NM_000264, NM_021977, NM_004525, NM_002562, NM_001024847, NM_181672, NM_001146, NM_006186, NM_013261, NM_000478, NM_002153	384	220	13528	2.24186	1	0.184063	15.8907
GOTERM_BP_FAT	GO:0045860~positive regulation of protein kinase activity	14	2.72904	0.0109946	NM_053056, NM_000838, NM_001759, NM_018238, NM_001024847, NM_001042555, NM_002562, NM_001080744, NM_001130040, NM_001018054, NM_004972, NM_002834, NM_004358, NM_001130916	384	223	13528	2.2117	1	0.190072	17.5109
GOTERM_BP_FAT	GO:0032270~positive regulation of cellular protein metabolic process	14	2.72904	0.0153842	NM_053056, NM_001759, NM_000633, NM_001161576, NM_005359, NM_002562, NM_002745, NM_152756, NM_001136031, NM_004329, NM_004972, NM_013261, NM_000565, NM_001130916	384	233	13528	2.11677	1	0.230517	23.6591
GOTERM_BP_FAT	GO:0051247~positive regulation of protein metabolic process	14	2.72904	0.0209761	NM_053056, NM_001759, NM_000633, NM_001161576, NM_005359, NM_002562, NM_002745, NM_152756, NM_001136031, NM_004329, NM_004972, NM_013261, NM_000565, NM_001130916	384	243	13528	2.02966	1	0.276708	30.8667
GOTERM_BP_FAT	GO:0007626~locomotory behavior	14	2.72904	0.0471187	NM_006186, NM_000332, NM_000514, NM_033133, NM_000838, NM_000787, NM_000565, NM_002609, NM_002745, NM_002515, NM_001113490, NM_001164749, NM_054027, NM_001406	384	274	13528	1.80003	1	0.427603	56.847
GOTERM_BP_FAT	GO:0000165~MAPKKK cascade	13	2.53411	0.00619237	NM_002401, NM_004560, NM_001142314, NM_001130040, NM_004972, NM_000838, NM_002834, NM_152594, NM_001130916, NM_002562, NM_002745, NM_001042555, NM_005207	384	184	13528	2.48902	0.999999	0.141258	10.2516
GOTERM_BP_FAT	GO:0051270~regulation of cell motion	13	2.53411	0.00885629	NM_000599, NM_014909, NM_000633, NM_004972, NM_001030055, NM_003728, NM_000565, NM_033028, NM_002609, NM_001130916, NM_002745, NM_001113490, NM_003873	384	193	13528	2.37295	1	0.173728	14.3497
GOTERM_BP_FAT	GO:0010324~membrane invagination	13	2.53411	0.0227158	NM_014325, NM_000084, NM_001018054, NM_178450, NM_020673, NM_004525, NM_002562, NM_001024847, NM_001283, NM_001039569, NM_015635, NM_024832, NM_001005360	384	220	13528	2.08172	1	0.287869	32.9749
GOTERM_BP_FAT	GO:0006897~endocytosis	13	2.53411	0.0227158	NM_014325, NM_000084, NM_001018054, NM_178450, NM_020673, NM_004525, NM_002562, NM_001024847, NM_001283, NM_001039569, NM_015635, NM_024832, NM_001005360	384	220	13528	2.08172	1	0.287869	32.9749
GOTERM_BP_FAT	GO:0006366~transcription from RNA polymerase II promoter	13	2.53411	0.0342973	NM_001113178, NM_004416, NM_000176, NM_001164766, NM_021974, NM_001241, NM_004555, NM_001003698, NM_001011666, NM_013261, NM_012081, NM_014409, NM_014112	384	234	13528	1.95718	1	0.360758	45.5391
GOTERM_BP_FAT	GO:0001568~blood vessel development	13	2.53411	0.0460173	NM_003901, NM_001792, NM_002843, NM_000551, NM_000787, NM_006902, NM_001130916, NM_001113490, NM_001024847, NM_005207, NM_001453, NM_001146, NM_003873	384	245	13528	1.8693	1	0.426556	55.9702
GOTERM_BP_FAT	GO:0001944~vasculature development	13	2.53411	0.0531391	NM_003901, NM_001792, NM_002843, NM_000551, NM_000787, NM_006902, NM_001130916, NM_001113490, NM_001024847, NM_005207, NM_001453, NM_001146, NM_003873	384	251	13528	1.82462	1	0.451241	61.3561
GOTERM_BP_FAT	GO:0003006~reproductive developmental process	13	2.53411	0.0689121	NM_004560, NM_053056, NM_001040167, NM_001759, NM_004329, NM_000633, NM_001142498, NM_145260, NM_004358, NM_033028, NM_001453, NM_030761, NM_001146	384	262	13528	1.74801	1	0.518438	71.1566
GOTERM_BP_FAT	GO:0032535~regulation of cellular component size	13	2.53411	0.0840749	NM_001123066, NM_004690, NM_001030055, NM_000633, NM_024408, NM_001130916, NM_005359, NM_001113490, NM_022477, NM_152756, NM_173475, NM_003873, NM_004379	384	271	13528	1.68996	1	0.570235	78.3288
GOTERM_BP_FAT	GO:0001822~kidney development	12	2.33918	8.27885e-05	NM_003901, NM_000514, NM_001164617, NM_000633, NM_145260, NM_002609, NM_005359, NM_016932, NM_001130916, NM_001453, NM_003108, NM_001143805	384	96	13528	4.40365	0.168654	0.00707901	0.144058
GOTERM_BP_FAT	GO:0001655~urogenital system development	12	2.33918	0.000281246	NM_003901, NM_000514, NM_001164617, NM_000633, NM_145260, NM_002609, NM_005359, NM_016932, NM_001130916, NM_001453, NM_003108, NM_001143805	384	110	13528	3.84318	0.4661	0.0141612	0.488594
GOTERM_BP_FAT	GO:0009952~anterior/posterior pattern formation	12	2.33918	0.00210701	NM_004560, NM_001040167, NM_004529, NM_004329, NM_031283, NM_012433, NM_005359, NM_001130916, NM_001012329, NM_001042555, NM_005207, NM_022658	384	140	13528	3.01964	0.990956	0.0668612	3.60609
GOTERM_BP_FAT	GO:0048729~tissue morphogenesis	12	2.33918	0.0135445	NM_001164617, NM_004329, NM_000633, NM_001032280, NM_031283, NM_000264, NM_033028, NM_005359, NM_024408, NM_001453, NM_030761, NM_025074	384	180	13528	2.34861	1	0.213027	21.1369
GOTERM_BP_FAT	GO:0031401~positive regulation of protein modification process	12	2.33918	0.0175405	NM_001136031, NM_053056, NM_001759, NM_004329, NM_000633, NM_004972, NM_013261, NM_000565, NM_005359, NM_001130916, NM_002562, NM_152756	384	187	13528	2.2607	1	0.251958	26.5185
GOTERM_BP_FAT	GO:0031667~response to nutrient levels	12	2.33918	0.0244826	NM_053056, NM_000633, NM_001142498, NM_013261, NM_000264, NM_021977, NM_000478, NM_002153, NM_004525, NM_001024847, NM_181672, NM_001146	384	197	13528	2.14594	1	0.298468	35.0538
GOTERM_BP_FAT	GO:0060284~regulation of cell development	12	2.33918	0.031512	NM_001123066, NM_001792, NM_001164766, NM_004416, NM_003924, NM_001759, NM_004329, NM_000633, NM_005359, NM_004442, NM_003873, NM_001143805	384	205	13528	2.0622	1	0.344719	42.7383
GOTERM_BP_FAT	GO:0048514~blood vessel morphogenesis	12	2.33918	0.0376328	NM_003901, NM_001792, NM_002843, NM_000551, NM_000787, NM_006902, NM_001130916, NM_001113490, NM_001024847, NM_001453, NM_001146, NM_003873	384	211	13528	2.00355	1	0.378389	48.7233
GOTERM_BP_FAT	GO:0009968~negative regulation of signal transduction	12	2.33918	0.0496189	NM_000599, NM_053056, NM_000332, NM_004232, NM_001142498, NM_001015051, NM_014598, NM_001012329, NM_002562, NM_002928, NM_015132, NM_030761	384	221	13528	1.9129	1	0.439703	58.7767
GOTERM_BP_FAT	GO:0030097~hemopoiesis	12	2.33918	0.0718207	NM_004119, NM_003901, NM_044472, NM_022898, NM_000633, NM_004972, NM_022893, NM_024408, NM_145307, NM_001024847, NM_003109, NM_003107	384	236	13528	1.79131	1	0.530368	72.6859
GOTERM_BP_FAT	GO:0010648~negative regulation of cell communication	12	2.33918	0.0941331	NM_000599, NM_053056, NM_000332, NM_004232, NM_001142498, NM_001015051, NM_014598, NM_001012329, NM_002562, NM_002928, NM_015132, NM_030761	384	248	13528	1.70464	1	0.598046	82.1195
GOTERM_BP_FAT	GO:0060341~regulation of cellular localization	12	2.33918	0.0941331	NM_000834, NM_000514, NM_177551, NM_001142498, NM_005359, NM_002562, NM_004379, NM_004972, NM_004329, NM_002834, NM_001130916, NM_006018, NM_006559	384	248	13528	1.70464	1	0.598046	82.1195
GOTERM_BP_FAT	GO:0007411~axon guidance	11	2.14425	0.000900289	NM_001962, NM_024019, NM_139058, NM_003728, NM_005215, NM_006876, NM_004442, NM_001406, NM_003873, NM_004440, NM_001143805	384	107	13528	3.62169	0.865938	0.0358761	1.55611
GOTERM_BP_FAT	GO:0048562~embryonic organ morphogenesis	11	2.14425	0.00453232	NM_012476, NM_001128128, NM_004560, NM_001032280, NM_002056, NM_006902, NM_016932, NM_001130916, NM_001042555, NM_001024847, NM_003109	384	133	13528	2.91369	0.99996	0.118987	7.60514
GOTERM_BP_FAT	GO:0032880~regulation of protein localization	11	2.14425	0.00586786	NM_001792, NM_004329, NM_000633, NM_001142498, NM_004972, NM_002834, NM_005359, NM_001130916, NM_002562, NM_016322, NM_015635	384	138	13528	2.80812	0.999998	0.140081	9.73999
GOTERM_BP_FAT	GO:0007548~sex differentiation	11	2.14425	0.0107887	NM_004560, NM_053056, NM_001040167, NM_001759, NM_004329, NM_000633, NM_001142498, NM_145260, NM_001453, NM_030761, NM_001146	384	151	13528	2.56636	1	0.192784	17.2115
GOTERM_BP_FAT	GO:0048568~embryonic organ development	11	2.14425	0.0246181	NM_012476, NM_001128128, NM_004560, NM_001032280, NM_002056, NM_006902, NM_016932, NM_001130916, NM_001042555, NM_001024847, NM_003109	384	172	13528	2.25303	1	0.29827	35.2107
GOTERM_BP_FAT	GO:0001932~regulation of protein amino acid phosphorylation	11	2.14425	0.0254978	NM_053056, NM_001759, NM_004329, NM_000633, NM_004972, NM_000565, NM_002609, NM_005359, NM_001130916, NM_002562, NM_152756	384	173	13528	2.24	1	0.302425	36.2207
GOTERM_BP_FAT	GO:0051960~regulation of nervous system development	11	2.14425	0.0463265	NM_001123066, NM_001792, NM_004416, NM_003924, NM_001759, NM_004329, NM_000633, NM_001127392, NM_004442, NM_003873, NM_001143805	384	192	13528	2.01834	1	0.42706	56.218
GOTERM_BP_FAT	GO:0040012~regulation of locomotion	11	2.14425	0.0463265	NM_000599, NM_014909, NM_000633, NM_004972, NM_001030055, NM_003728, NM_000565, NM_033028, NM_002609, NM_002745, NM_001113490	384	192	13528	2.01834	1	0.42706	56.218
GOTERM_BP_FAT	GO:0048545~response to steroid hormone stimulus	11	2.14425	0.0463265	NM_053056, NM_001759, NM_000633, NM_000565, NM_000264, NM_000478, NM_001130916, NM_002745, NM_001024847, NM_001146, NM_000125	384	192	13528	2.01834	1	0.42706	56.218
GOTERM_BP_FAT	GO:0008361~regulation of cell size	11	2.14425	0.0678114	NM_001123066, NM_000633, NM_001030055, NM_005359, NM_024408, NM_001130916, NM_001113490, NM_022477, NM_173475, NM_003873, NM_004379	384	206	13528	1.88117	1	0.514191	70.557
GOTERM_BP_FAT	GO:0001934~positive regulation of protein amino acid phosphorylation	10	1.94932	0.000917608	NM_053056, NM_001759, NM_004329, NM_000633, NM_004972, NM_000565, NM_005359, NM_001130916, NM_002562, NM_152756	384	89	13528	3.95833	0.871023	0.0359129	1.58582
GOTERM_BP_FAT	GO:0042327~positive regulation of phosphorylation	10	1.94932	0.00169322	NM_053056, NM_001759, NM_004329, NM_000633, NM_004972, NM_000565, NM_005359, NM_001130916, NM_002562, NM_152756	384	97	13528	3.63187	0.977195	0.0591581	2.90772
GOTERM_BP_FAT	GO:0045937~positive regulation of phosphate metabolic process	10	1.94932	0.00209302	NM_053056, NM_001759, NM_004329, NM_000633, NM_004972, NM_000565, NM_005359, NM_001130916, NM_002562, NM_152756	384	100	13528	3.52292	0.990669	0.0673893	3.58256
GOTERM_BP_FAT	GO:0010562~positive regulation of phosphorus metabolic process	10	1.94932	0.00209302	NM_053056, NM_001759, NM_004329, NM_000633, NM_004972, NM_000565, NM_005359, NM_001130916, NM_002562, NM_152756	384	100	13528	3.52292	0.990669	0.0673893	3.58256
GOTERM_BP_FAT	GO:0016055~Wnt receptor signaling pathway	10	1.94932	0.0133357	NM_004326, NM_004423, NM_004560, NM_053056, NM_001039570, NM_031283, NM_001029871, NM_001012329, NM_030761, NM_003107	384	133	13528	2.64881	1	0.211573	20.8458
GOTERM_BP_FAT	GO:0050767~regulation of neurogenesis	10	1.94932	0.0466426	NM_001123066, NM_001792, NM_004416, NM_003924, NM_001759, NM_004329, NM_000633, NM_004442, NM_003873, NM_001143805	384	166	13528	2.12224	1	0.425942	56.47
GOTERM_BP_FAT	GO:0030334~regulation of cell migration	10	1.94932	0.0511958	NM_000599, NM_014909, NM_000633, NM_004972, NM_001030055, NM_003728, NM_000565, NM_002609, NM_002745, NM_001113490	384	169	13528	2.08457	1	0.445214	59.9516
GOTERM_BP_FAT	GO:0051130~positive regulation of cellular component organization	10	1.94932	0.0722754	NM_044472, NM_001123066, NM_013261, NM_007030, NM_033028, NM_005359, NM_001130916, NM_002562, NM_001113490, NM_152756	384	181	13528	1.94636	1	0.529482	72.918
GOTERM_BP_FAT	GO:0001558~regulation of cell growth	10	1.94932	0.0989748	NM_000599, NM_001123066, NM_000633, NM_005359, NM_001130916, NM_022477, NM_001010848, NM_001221, NM_173475, NM_003873	384	194	13528	1.81594	1	0.609908	83.7126
GOTERM_BP_FAT	GO:0043523~regulation of neuron apoptosis	9	1.75439	0.00394094	NM_006186, NM_000176, NM_000514, NM_000633, NM_004972, NM_000903, NM_004440, NM_000125, NM_001143805	384	90	13528	3.52292	0.999851	0.110825	6.64471
GOTERM_BP_FAT	GO:0002009~morphogenesis of an epithelium	9	1.75439	0.00786761	NM_001164617, NM_000633, NM_001032280, NM_000264, NM_033028, NM_005359, NM_024408, NM_030761, NM_025074	384	101	13528	3.13923	1	0.163058	12.8498
GOTERM_BP_FAT	GO:0051329~interphase of mitotic cell cycle	9	1.75439	0.00881878	NM_053056, NM_001134419, NM_004690, NM_001759, NM_000633, NM_001130006, NM_001221, NM_001005360, NM_006559	384	103	13528	3.07828	1	0.174581	14.2933
GOTERM_BP_FAT	GO:0043627~response to estrogen stimulus	9	1.75439	0.00985339	NM_053056, NM_001759, NM_000633, NM_000264, NM_001130916, NM_002745, NM_001024847, NM_001146, NM_000125	384	105	13528	3.01964	1	0.18499	15.8378
GOTERM_BP_FAT	GO:0051325~interphase	9	1.75439	0.0104033	NM_053056, NM_001134419, NM_004690, NM_001759, NM_000633, NM_001130006, NM_001221, NM_001005360, NM_006559	384	106	13528	2.99116	1	0.189572	16.648
GOTERM_BP_FAT	GO:0008406~gonad development	9	1.75439	0.014192	NM_053056, NM_001040167, NM_001759, NM_000633, NM_001142498, NM_145260, NM_001453, NM_030761, NM_001146	384	112	13528	2.83092	1	0.219017	22.0334
GOTERM_BP_FAT	GO:0014070~response to organic cyclic substance	9	1.75439	0.0216291	NM_004790, NM_053056, NM_001759, NM_000633, NM_000264, NM_001130916, NM_002562, NM_001024847, NM_001005353	384	121	13528	2.62035	1	0.279211	31.6652
GOTERM_BP_FAT	GO:0048608~reproductive structure development	9	1.75439	0.0267815	NM_053056, NM_001040167, NM_001759, NM_000633, NM_001142498, NM_145260, NM_001453, NM_030761, NM_001146	384	126	13528	2.51637	1	0.311922	37.6679
GOTERM_BP_FAT	GO:0035239~tube morphogenesis	9	1.75439	0.027906	NM_001164617, NM_000633, NM_001032280, NM_000264, NM_033028, NM_005359, NM_001024847, NM_030761, NM_003873	384	127	13528	2.49656	1	0.319564	38.9102
GOTERM_BP_FAT	GO:0045137~development of primary sexual characteristics	9	1.75439	0.027906	NM_053056, NM_001040167, NM_001759, NM_000633, NM_001142498, NM_145260, NM_001453, NM_030761, NM_001146	384	127	13528	2.49656	1	0.319564	38.9102
GOTERM_BP_FAT	GO:0048193~Golgi vesicle transport	9	1.75439	0.0327309	NM_001031711, NM_015026, NM_001142281, NM_004041, NM_032970, NM_001283, NM_001039569, NM_016322, NM_001005360	384	131	13528	2.42032	1	0.352203	43.9803
GOTERM_BP_FAT	GO:0001654~eye development	9	1.75439	0.0340206	NM_012476, NM_001128128, NM_022898, NM_033028, NM_001042555, NM_152414, NM_004442, NM_003109, NM_001453	384	132	13528	2.40199	1	0.36005	45.2668
GOTERM_BP_FAT	GO:0006470~protein amino acid dephosphorylation	9	1.75439	0.0353445	NM_001142314, NM_002843, NM_000633, NM_002834, NM_004358, NM_004686, NM_004685, NM_152542, NM_001040712	384	133	13528	2.38393	1	0.36464	46.5583
GOTERM_BP_FAT	GO:0045664~regulation of neuron differentiation	9	1.75439	0.0353445	NM_001123066, NM_001792, NM_004416, NM_003924, NM_001759, NM_000633, NM_004442, NM_003873, NM_001143805	384	133	13528	2.38393	1	0.36464	46.5583
GOTERM_BP_FAT	GO:0045165~cell fate commitment	9	1.75439	0.044021	NM_044472, NM_000514, NM_024019, NM_000633, NM_001015051, NM_005359, NM_024408, NM_001130916, NM_001042555	384	139	13528	2.28103	1	0.417246	54.338
GOTERM_BP_FAT	GO:0007584~response to nutrient	9	1.75439	0.045592	NM_053056, NM_000633, NM_000264, NM_000478, NM_002153, NM_004525, NM_001024847, NM_181672, NM_001146	384	140	13528	2.26473	1	0.425217	55.6272
GOTERM_BP_FAT	GO:0033365~protein localization in organelle	9	1.75439	0.055789	NM_004972, NM_006267, NM_033028, NM_001042681, NM_014820, NM_016932, NM_002745, NM_014112, NM_001135699	384	146	13528	2.17166	1	0.4646	63.1966
GOTERM_BP_FAT	GO:0007346~regulation of mitotic cell cycle	9	1.75439	0.0673346	NM_044472, NM_053056, NM_000633, NM_003718, NM_001145001, NM_001098424, NM_001221, NM_001453, NM_173475	384	152	13528	2.08594	1	0.513248	70.2937
GOTERM_BP_FAT	GO:0016311~dephosphorylation	9	1.75439	0.0714873	NM_001142314, NM_002843, NM_000633, NM_002834, NM_004358, NM_004686, NM_004685, NM_152542, NM_001040712	384	154	13528	2.05885	1	0.530271	72.5146
GOTERM_BP_FAT	GO:0006913~nucleocytoplasmic transport	9	1.75439	0.0757929	NM_000332, NM_004972, NM_006267, NM_001042681, NM_016932, NM_002745, NM_014112, NM_013286, NM_003656	384	156	13528	2.03245	1	0.545494	74.6514
GOTERM_BP_FAT	GO:0051169~nuclear transport	9	1.75439	0.0802516	NM_000332, NM_004972, NM_006267, NM_001042681, NM_016932, NM_002745, NM_014112, NM_013286, NM_003656	384	158	13528	2.00672	1	0.560527	76.6985
GOTERM_BP_FAT	GO:0001656~metanephros development	8	1.55945	0.000214104	NM_000514, NM_001164617, NM_000633, NM_145260, NM_005359, NM_016932, NM_001453, NM_001143805	384	44	13528	6.4053	0.379802	0.0113098	0.372156
GOTERM_BP_FAT	GO:0048706~embryonic skeletal system development	8	1.55945	0.00606035	NM_001128128, NM_001032280, NM_002056, NM_006902, NM_016932, NM_001130916, NM_001024847, NM_003109	384	77	13528	3.66017	0.999999	0.142823	10.0438
GOTERM_BP_FAT	GO:0030534~adult behavior	8	1.55945	0.0109216	NM_006186, NM_000332, NM_000514, NM_033133, NM_000787, NM_033028, NM_002359, NM_001406	384	86	13528	3.27713	1	0.190394	17.4049
GOTERM_BP_FAT	GO:0051272~positive regulation of cell motion	8	1.55945	0.0211452	NM_000633, NM_004972, NM_001030055, NM_000565, NM_002609, NM_001130916, NM_002745, NM_001113490	384	98	13528	2.87585	1	0.27701	31.0744
GOTERM_BP_FAT	GO:0051789~response to protein stimulus	8	1.55945	0.0322242	NM_006186, NM_000176, NM_053056, NM_000633, NM_014674, NM_002562, NM_006644, NM_006145	384	107	13528	2.63396	1	0.349399	43.4671
GOTERM_BP_FAT	GO:0043010~camera-type eye development	8	1.55945	0.0322242	NM_012476, NM_001128128, NM_022898, NM_001042555, NM_152414, NM_004442, NM_003109, NM_001453	384	107	13528	2.63396	1	0.349399	43.4671
GOTERM_BP_FAT	GO:0051223~regulation of protein transport	8	1.55945	0.0431338	NM_004329, NM_001142498, NM_004972, NM_002834, NM_005359, NM_001130916, NM_002562, NM_015635	384	114	13528	2.47222	1	0.414103	53.5945
GOTERM_BP_FAT	GO:0070201~regulation of establishment of protein localization	8	1.55945	0.0561864	NM_004329, NM_001142498, NM_004972, NM_002834, NM_005359, NM_001130916, NM_002562, NM_015635	384	121	13528	2.3292	1	0.465417	63.4654
GOTERM_BP_FAT	GO:0017038~protein import	8	1.55945	0.0786846	NM_004972, NM_006267, NM_001042681, NM_014820, NM_016932, NM_002745, NM_014112, NM_001135699	384	131	13528	2.1514	1	0.556301	75.9975
GOTERM_BP_FAT	GO:0001666~response to hypoxia	8	1.55945	0.0863247	NM_001113347, NM_006186, NM_000551, NM_000633, NM_005359, NM_001130916, NM_001221, NM_001146	384	134	13528	2.10323	1	0.578713	79.2373
GOTERM_BP_FAT	GO:0048732~gland development	8	1.55945	0.0889623	NM_000176, NM_000633, NM_000264, NM_001130916, NM_005207, NM_001010848, NM_001453, NM_004379	384	135	13528	2.08765	1	0.587092	80.2566
GOTERM_BP_FAT	GO:0006417~regulation of translation	8	1.55945	0.0943727	NM_000599, NM_015143, NM_001161576, NM_005801, NM_001024843, NM_002745, NM_006547, NM_004096	384	137	13528	2.05718	1	0.597514	82.2017
GOTERM_BP_FAT	GO:0008037~cell recognition	7	1.36452	0.00445431	NM_014141, NM_001406, NM_001012393, NM_003873, NM_014207, NM_001407, NM_001143805	384	55	13528	4.48371	0.999953	0.118449	7.47898
GOTERM_BP_FAT	GO:0048704~embryonic skeletal system morphogenesis	7	1.36452	0.00531901	NM_001128128, NM_001032280, NM_002056, NM_006902, NM_016932, NM_001130916, NM_001024847	384	57	13528	4.32639	0.999993	0.135066	8.86834
GOTERM_BP_FAT	GO:0016197~endosome transport	7	1.36452	0.00579466	NM_015026, NM_014899, NM_004525, NM_001098794, NM_022340, NM_016322, NM_032410	384	58	13528	4.2518	0.999998	0.139947	9.6242
GOTERM_BP_FAT	GO:0046822~regulation of nucleocytoplasmic transport	7	1.36452	0.00579466	NM_004329, NM_001142498, NM_004972, NM_002834, NM_005359, NM_001130916, NM_006559	384	58	13528	4.2518	0.999998	0.139947	9.6242
GOTERM_BP_FAT	GO:0008585~female gonad development	7	1.36452	0.00932224	NM_001040167, NM_001759, NM_000633, NM_001142498, NM_001453, NM_030761, NM_001146	384	64	13528	3.85319	1	0.1774	15.0482
GOTERM_BP_FAT	GO:0033273~response to vitamin	7	1.36452	0.0107799	NM_053056, NM_000633, NM_000264, NM_000478, NM_002153, NM_004525, NM_001146	384	66	13528	3.73643	1	0.194182	17.1986
GOTERM_BP_FAT	GO:0060562~epithelial tube morphogenesis	7	1.36452	0.0115662	NM_001164617, NM_000633, NM_001032280, NM_000264, NM_033028, NM_005359, NM_030761	384	67	13528	3.68066	1	0.194497	18.3372
GOTERM_BP_FAT	GO:0046545~development of primary female sexual characteristics	7	1.36452	0.0132586	NM_001040167, NM_001759, NM_000633, NM_001142498, NM_001453, NM_030761, NM_001146	384	69	13528	3.57397	1	0.211972	20.7379
GOTERM_BP_FAT	GO:0046660~female sex differentiation	7	1.36452	0.0132586	NM_001040167, NM_001759, NM_000633, NM_001142498, NM_001453, NM_030761, NM_001146	384	69	13528	3.57397	1	0.211972	20.7379
GOTERM_BP_FAT	GO:0031099~regeneration	7	1.36452	0.0132586	NM_053056, NM_000633, NM_004972, NM_004525, NM_024408, NM_001130916, NM_001146	384	69	13528	3.57397	1	0.211972	20.7379
GOTERM_BP_FAT	GO:0048592~eye morphogenesis	7	1.36452	0.0132586	NM_012476, NM_001128128, NM_033028, NM_001042555, NM_152414, NM_004442, NM_003109	384	69	13528	3.57397	1	0.211972	20.7379
GOTERM_BP_FAT	GO:0007369~gastrulation	7	1.36452	0.0141666	NM_004329, NM_001098816, NM_033028, NM_005359, NM_001042555, NM_001113490, NM_001453	384	70	13528	3.52292	1	0.220174	21.9984
GOTERM_BP_FAT	GO:0032386~regulation of intracellular transport	7	1.36452	0.015117	NM_004329, NM_001142498, NM_004972, NM_002834, NM_005359, NM_001130916, NM_006559	384	71	13528	3.4733	1	0.230037	23.2976
GOTERM_BP_FAT	GO:0051216~cartilage development	7	1.36452	0.0182321	NM_001128128, NM_004560, NM_004329, NM_001015051, NM_002056, NM_006902, NM_003658	384	74	13528	3.33249	1	0.258917	27.4139
GOTERM_BP_FAT	GO:0030278~regulation of ossification	7	1.36452	0.023032	NM_004329, NM_000633, NM_001015051, NM_000565, NM_000461, NM_002562, NM_054027	384	78	13528	3.16159	1	0.288069	33.3516
GOTERM_BP_FAT	GO:0046777~protein amino acid autophosphorylation	7	1.36452	0.0333431	NM_004119, NM_002401, NM_001396, NM_004972, NM_002609, NM_001130916, NM_001221	384	85	13528	2.90123	1	0.355877	44.5944
GOTERM_BP_FAT	GO:0030335~positive regulation of cell migration	7	1.36452	0.0403936	NM_000633, NM_004972, NM_001030055, NM_000565, NM_002609, NM_002745, NM_001113490	384	89	13528	2.77083	1	0.398438	51.2253
GOTERM_BP_FAT	GO:0031344~regulation of cell projection organization	7	1.36452	0.0403936	NM_044472, NM_001123066, NM_001792, NM_033028, NM_001130916, NM_004442, NM_003873	384	89	13528	2.77083	1	0.398438	51.2253
GOTERM_BP_FAT	GO:0034504~protein localization in nucleus	7	1.36452	0.0504448	NM_004972, NM_006267, NM_033028, NM_001042681, NM_016932, NM_002745, NM_014112	384	94	13528	2.62345	1	0.441909	59.396
GOTERM_BP_FAT	GO:0040017~positive regulation of locomotion	7	1.36452	0.0594972	NM_000633, NM_004972, NM_001030055, NM_000565, NM_002609, NM_002745, NM_001113490	384	98	13528	2.51637	1	0.478826	65.6339
GOTERM_BP_FAT	GO:0035107~appendage morphogenesis	7	1.36452	0.0619021	NM_001113347, NM_004329, NM_001999, NM_006902, NM_000264, NM_024408, NM_021038	384	99	13528	2.49095	1	0.489552	67.1324
GOTERM_BP_FAT	GO:0035108~limb morphogenesis	7	1.36452	0.0619021	NM_001113347, NM_004329, NM_001999, NM_006902, NM_000264, NM_024408, NM_021038	384	99	13528	2.49095	1	0.489552	67.1324
GOTERM_BP_FAT	GO:0060173~limb development	7	1.36452	0.0720895	NM_001113347, NM_004329, NM_001999, NM_006902, NM_000264, NM_024408, NM_021038	384	103	13528	2.39422	1	0.530135	72.8233
GOTERM_BP_FAT	GO:0048736~appendage development	7	1.36452	0.0720895	NM_001113347, NM_004329, NM_001999, NM_006902, NM_000264, NM_024408, NM_021038	384	103	13528	2.39422	1	0.530135	72.8233
GOTERM_BP_FAT	GO:0051047~positive regulation of secretion	7	1.36452	0.0890641	NM_000834, NM_000514, NM_004972, NM_177551, NM_002834, NM_002562, NM_006018, NM_004379	384	109	13528	2.26242	1	0.585979	80.295
GOTERM_BP_FAT	GO:0045926~negative regulation of growth	7	1.36452	0.0920883	NM_001164617, NM_000633, NM_000264, NM_005359, NM_022477, NM_173475, NM_003873	384	110	13528	2.24186	1	0.594166	81.4036
GOTERM_BP_FAT	GO:0007611~learning or memory	7	1.36452	0.0951675	NM_000834, NM_000332, NM_005314, NM_000787, NM_004442, NM_004458, NM_001143805	384	111	13528	2.22166	1	0.599241	82.4717
GOTERM_BP_FAT	GO:0008038~neuron recognition	6	1.16959	0.000247924	NM_014141, NM_001406, NM_001012393, NM_003873, NM_001407, NM_001143805	384	21	13528	10.0655	0.424886	0.0127824	0.430824
GOTERM_BP_FAT	GO:0060021~palate development	6	1.16959	0.0019	NM_003901, NM_004329, NM_006902, NM_005359, NM_001130916, NM_001024847	384	32	13528	6.60547	0.985635	0.063191	3.25731
GOTERM_BP_FAT	GO:0001657~ureteric bud development	6	1.16959	0.00285765	NM_000514, NM_001164617, NM_000633, NM_005359, NM_001453, NM_001143805	384	35	13528	6.03929	0.998313	0.0859986	4.86092
GOTERM_BP_FAT	GO:0021953~central nervous system neuron differentiation	6	1.16959	0.00516162	NM_006186, NM_022898, NM_024019, NM_139058, NM_005215, NM_004442	384	40	13528	5.28437	0.99999	0.132843	8.61694
GOTERM_BP_FAT	GO:0033157~regulation of intracellular protein transport	6	1.16959	0.0167163	NM_004329, NM_001142498, NM_004972, NM_002834, NM_005359, NM_001130916	384	53	13528	3.98821	1	0.243147	25.4376
GOTERM_BP_FAT	GO:0000082~G1/S transition of mitotic cell cycle	6	1.16959	0.0207833	NM_053056, NM_001134419, NM_001759, NM_000633, NM_001130006, NM_001221	384	56	13528	3.77455	1	0.277754	30.6292
GOTERM_BP_FAT	GO:0006892~post-Golgi vesicle-mediated transport	6	1.16959	0.0238245	NM_015026, NM_004041, NM_001283, NM_001039569, NM_016322, NM_001005360	384	58	13528	3.6444	1	0.293245	34.2867
GOTERM_BP_FAT	GO:0010212~response to ionizing radiation	6	1.16959	0.0271389	NM_053056, NM_000633, NM_000565, NM_001031716, NM_004525, NM_173475	384	60	13528	3.52292	1	0.3138	38.0653
GOTERM_BP_FAT	GO:0022602~ovulation cycle process	6	1.16959	0.030733	NM_001040167, NM_001759, NM_000633, NM_001142498, NM_001453, NM_001146	384	62	13528	3.40927	1	0.340987	41.9309
GOTERM_BP_FAT	GO:0045471~response to ethanol	6	1.16959	0.0346126	NM_000834, NM_053056, NM_001759, NM_000633, NM_000787, NM_000565	384	64	13528	3.30273	1	0.361784	45.8479
GOTERM_BP_FAT	GO:0042698~ovulation cycle	6	1.16959	0.0409772	NM_001040167, NM_001759, NM_000633, NM_001142498, NM_001453, NM_001146	384	67	13528	3.15485	1	0.399557	51.7392
GOTERM_BP_FAT	GO:0001763~morphogenesis of a branching structure	6	1.16959	0.0584196	NM_001164617, NM_000633, NM_005359, NM_001024847, NM_003873, NM_004440	384	74	13528	2.85642	1	0.474059	64.9418
GOTERM_BP_FAT	GO:0045927~positive regulation of growth	6	1.16959	0.0762696	NM_001123066, NM_000633, NM_139058, NM_001130916, NM_001024847, NM_004379	384	80	13528	2.64219	1	0.546229	74.8781
GOTERM_BP_FAT	GO:0007059~chromosome segregation	6	1.16959	0.0795016	NM_001042550, NM_001042549, NM_018184, NM_015384, NM_004690, NM_001145001	384	81	13528	2.60957	1	0.558585	76.3654
GOTERM_BP_FAT	GO:0048871~multicellular organismal homeostasis	6	1.16959	0.0931471	NM_000633, NM_013261, NM_000787, NM_033028, NM_002609, NM_002562	384	85	13528	2.48676	1	0.597033	81.7776
GOTERM_BP_FAT	GO:0006606~protein import into nucleus	6	1.16959	0.0967349	NM_004972, NM_006267, NM_001042681, NM_016932, NM_002745, NM_014112	384	86	13528	2.45785	1	0.604043	82.993
GOTERM_BP_FAT	GO:0033158~regulation of protein import into nucleus, translocation	5	0.974659	7.11954e-05	NM_004329, NM_001142498, NM_004972, NM_005359, NM_001130916	384	9	13528	19.5718	0.146869	0.00633356	0.123897
GOTERM_BP_FAT	GO:0010464~regulation of mesenchymal cell proliferation	5	0.974659	0.00141226	NM_001128128, NM_004329, NM_001030055, NM_006902, NM_001024847	384	18	13528	9.78588	0.957275	0.0511928	2.43082
GOTERM_BP_FAT	GO:0048701~embryonic cranial skeleton morphogenesis	5	0.974659	0.00141226	NM_001032280, NM_002056, NM_006902, NM_001130916, NM_001024847	384	18	13528	9.78588	0.957275	0.0511928	2.43082
GOTERM_BP_FAT	GO:0048538~thymus development	5	0.974659	0.0030874	NM_022898, NM_004973, NM_000633, NM_001130916, NM_005207	384	22	13528	8.00663	0.998991	0.0901741	5.2419
GOTERM_BP_FAT	GO:0021954~central nervous system neuron development	5	0.974659	0.0121577	NM_006186, NM_024019, NM_139058, NM_005215, NM_004442	384	32	13528	5.50456	1	0.200436	19.184
GOTERM_BP_FAT	GO:0001541~ovarian follicle development	5	0.974659	0.0280982	NM_001040167, NM_001759, NM_000633, NM_001453, NM_001146	384	41	13528	4.29624	1	0.319795	39.1202
GOTERM_BP_FAT	GO:0042306~regulation of protein import into nucleus	5	0.974659	0.0352794	NM_004329, NM_001142498, NM_004972, NM_005359, NM_001130916	384	44	13528	4.00331	1	0.365733	46.4955
GOTERM_BP_FAT	GO:0048593~camera-type eye morphogenesis	5	0.974659	0.0352794	NM_001128128, NM_001042555, NM_152414, NM_004442, NM_003109	384	44	13528	4.00331	1	0.365733	46.4955
GOTERM_BP_FAT	GO:0018108~peptidyl-tyrosine phosphorylation	5	0.974659	0.0406038	NM_001559, NM_001396, NM_004972, NM_002609, NM_004442	384	46	13528	3.82926	1	0.398373	51.411
GOTERM_BP_FAT	GO:0018212~peptidyl-tyrosine modification	5	0.974659	0.0463593	NM_001559, NM_001396, NM_004972, NM_002609, NM_004442	384	48	13528	3.6697	1	0.425617	56.2442
GOTERM_BP_FAT	GO:0045444~fat cell differentiation	5	0.974659	0.0626214	NM_053056, NM_001142498, NM_013261, NM_014598, NM_033028	384	53	13528	3.32351	1	0.492036	67.5685
GOTERM_BP_FAT	GO:0008344~adult locomotory behavior	5	0.974659	0.0661905	NM_006186, NM_000332, NM_000514, NM_033133, NM_001406	384	54	13528	3.26196	1	0.508665	69.6528
GOTERM_BP_FAT	GO:0007179~transforming growth factor beta receptor signaling pathway	5	0.974659	0.0897423	NM_004329, NM_005359, NM_001130916, NM_001024847, NM_004379	384	60	13528	2.93576	1	0.587339	80.5489
GOTERM_BP_FAT	GO:0040014~regulation of multicellular organism growth	5	0.974659	0.0940119	NM_003901, NM_000633, NM_002834, NM_000264, NM_004379	384	61	13528	2.88764	1	0.599067	82.0778
GOTERM_BP_FAT	GO:0033160~positive regulation of protein import into nucleus, translocation	4	0.779727	0.000723987	NM_004329, NM_004972, NM_005359, NM_001130916	384	7	13528	20.131	0.801269	0.0300268	1.25319
GOTERM_BP_FAT	GO:0048048~embryonic eye morphogenesis	4	0.779727	0.00409478	NM_012476, NM_001128128, NM_001042555, NM_003109	384	12	13528	11.7431	0.999894	0.110736	6.89545
GOTERM_BP_FAT	GO:0002053~positive regulation of mesenchymal cell proliferation	4	0.779727	0.0113972	NM_004329, NM_001030055, NM_006902, NM_001024847	384	17	13528	8.28922	1	0.193378	18.0937
GOTERM_BP_FAT	GO:0042596~fear response	4	0.779727	0.0155776	NM_000834, NM_000633, NM_000787, NM_001143805	384	19	13528	7.41667	1	0.231536	23.9197
GOTERM_BP_FAT	GO:0001702~gastrulation with mouth forming second	4	0.779727	0.0205102	NM_001098816, NM_005359, NM_001042555, NM_001113490	384	21	13528	6.71032	1	0.2779	30.2916
GOTERM_BP_FAT	GO:0045930~negative regulation of mitotic cell cycle	4	0.779727	0.0232612	NM_000633, NM_001098424, NM_001453, NM_173475	384	22	13528	6.4053	1	0.288917	33.6232
GOTERM_BP_FAT	GO:0045778~positive regulation of ossification	4	0.779727	0.0293325	NM_004329, NM_001015051, NM_000461, NM_002562	384	24	13528	5.87153	1	0.32976	40.4525
GOTERM_BP_FAT	GO:0031100~organ regeneration	4	0.779727	0.0361573	NM_053056, NM_004525, NM_001130916, NM_001146	384	26	13528	5.41987	1	0.369714	47.337
GOTERM_BP_FAT	GO:0009798~axis specification	4	0.779727	0.0520104	NM_012476, NM_004329, NM_031283, NM_001042555	384	30	13528	4.69722	1	0.447247	60.5461
GOTERM_BP_FAT	GO:0032388~positive regulation of intracellular transport	4	0.779727	0.0520104	NM_004329, NM_004972, NM_005359, NM_001130916	384	30	13528	4.69722	1	0.447247	60.5461
GOTERM_BP_FAT	GO:0046887~positive regulation of hormone secretion	4	0.779727	0.0809493	NM_004972, NM_177551, NM_002834, NM_006018, NM_004379	384	36	13528	3.91435	1	0.56062	77.0044
GOTERM_BP_FAT	GO:0033555~multicellular organismal response to stress	4	0.779727	0.0975193	NM_000834, NM_000633, NM_000787, NM_001143805	384	39	13528	3.61325	1	0.605668	83.2483
GOTERM_BP_FAT	GO:0051147~regulation of muscle cell differentiation	4	0.779727	0.0975193	NM_001128128, NM_001164766, NM_000633, NM_003656	384	39	13528	3.61325	1	0.605668	83.2483
GOTERM_BP_FAT	GO:0060390~regulation of SMAD protein nuclear translocation	3	0.584795	0.01112	NM_004329, NM_005359, NM_001130916	384	6	13528	17.6146	1	0.190566	17.6928
GOTERM_BP_FAT	GO:0060391~positive regulation of SMAD protein nuclear translocation	3	0.584795	0.01112	NM_004329, NM_005359, NM_001130916	384	6	13528	17.6146	1	0.190566	17.6928
GOTERM_BP_FAT	GO:0002320~lymphoid progenitor cell differentiation	3	0.584795	0.0152783	NM_004119, NM_000633, NM_003107	384	7	13528	15.0982	1	0.230648	23.516
GOTERM_BP_FAT	GO:0048013~ephrin receptor signaling pathway	3	0.584795	0.0152783	NM_005232, NM_004442, NM_001406	384	7	13528	15.0982	1	0.230648	23.516
GOTERM_BP_FAT	GO:0030857~negative regulation of epithelial cell differentiation	3	0.584795	0.0199931	NM_001128128, NM_053056, NM_001130916	384	8	13528	13.2109	1	0.273524	29.648
GOTERM_BP_FAT	GO:0048596~embryonic camera-type eye morphogenesis	3	0.584795	0.0199931	NM_001128128, NM_001042555, NM_003109	384	8	13528	13.2109	1	0.273524	29.648
GOTERM_BP_FAT	GO:0031076~embryonic camera-type eye development	3	0.584795	0.0252295	NM_001128128, NM_001042555, NM_003109	384	9	13528	11.7431	1	0.302894	35.9143
GOTERM_BP_FAT	GO:0051149~positive regulation of muscle cell differentiation	3	0.584795	0.0309545	NM_001164766, NM_000633, NM_003656	384	10	13528	10.5687	1	0.341351	42.1616
GOTERM_BP_FAT	GO:0002244~hemopoietic progenitor cell differentiation	3	0.584795	0.0371363	NM_004119, NM_000633, NM_003107	384	11	13528	9.60795	1	0.37604	48.2607
GOTERM_BP_FAT	GO:0048010~vascular endothelial growth factor receptor signaling pathway	3	0.584795	0.0371363	NM_002609, NM_001453, NM_003873	384	11	13528	9.60795	1	0.37604	48.2607
GOTERM_BP_FAT	GO:0021952~central nervous system projection neuron axonogenesis	3	0.584795	0.0437446	NM_006186, NM_005215, NM_004442	384	12	13528	8.80729	1	0.416915	54.1076
GOTERM_BP_FAT	GO:0010862~positive regulation of pathway-restricted SMAD protein phosphorylation	3	0.584795	0.0581261	NM_004329, NM_005359, NM_001130916	384	14	13528	7.54911	1	0.473926	64.7511
GOTERM_BP_FAT	GO:0048844~artery morphogenesis	3	0.584795	0.0581261	NM_006902, NM_001130916, NM_001453	384	14	13528	7.54911	1	0.473926	64.7511
GOTERM_BP_FAT	GO:0035265~organ growth	3	0.584795	0.0581261	NM_000633, NM_002834, NM_001453	384	14	13528	7.54911	1	0.473926	64.7511
GOTERM_BP_FAT	GO:0021955~central nervous system neuron axonogenesis	3	0.584795	0.0658453	NM_006186, NM_005215, NM_004442	384	15	13528	7.04583	1	0.508403	69.4568
GOTERM_BP_FAT	GO:0007032~endosome organization	3	0.584795	0.0658453	NM_020673, NM_001098794, NM_032410	384	15	13528	7.04583	1	0.508403	69.4568
GOTERM_BP_FAT	GO:0002444~myeloid leukocyte mediated immunity	3	0.584795	0.0658453	NM_001008220, NM_000565, NM_001135699	384	15	13528	7.04583	1	0.508403	69.4568
GOTERM_BP_FAT	GO:0031290~retinal ganglion cell axon guidance	3	0.584795	0.0658453	NM_001962, NM_004442, NM_004440	384	15	13528	7.04583	1	0.508403	69.4568
GOTERM_BP_FAT	GO:0060393~regulation of pathway-restricted SMAD protein phosphorylation	3	0.584795	0.082214	NM_004329, NM_005359, NM_001130916	384	17	13528	6.21691	1	0.564897	77.5492
GOTERM_BP_FAT	GO:0008589~regulation of smoothened signaling pathway	3	0.584795	0.082214	NM_001015051, NM_006902, NM_000264	384	17	13528	6.21691	1	0.564897	77.5492
GOTERM_BP_FAT	GO:0060491~regulation of cell projection assembly	3	0.584795	0.0908164	NM_044472, NM_033028, NM_001130916	384	18	13528	5.87153	1	0.59036	80.9447
GOTERM_BP_FAT	GO:0018107~peptidyl-threonine phosphorylation	3	0.584795	0.0908164	NM_000633, NM_001130916, NM_001024847	384	18	13528	5.87153	1	0.59036	80.9447
GOTERM_BP_FAT	GO:0048008~platelet-derived growth factor receptor signaling pathway	3	0.584795	0.0996681	NM_003901, NM_004972, NM_002609	384	19	13528	5.5625	1	0.611127	83.9294
GOTERM_BP_FAT	GO:0051608~histamine transport	2	0.389864	0.0825589	NM_021977, NM_001135699	384	3	13528	23.4861	1	0.564909	77.6957

## Sheet: GO-4-LW
GO categories of target genes of 4 differently expressed miRNAs in Large White pig
Category	Term	Count	%	PValue	Genes	List Total	Pop Hits	Pop Total	Fold Enrichment	Bonferroni	Benjamini	FDR
GOTERM_BP_FAT	GO:0045449~regulation of transcription	136	2.20421	4.13313e-06	MEF2C, MYOD1, CDX2, TMEM189-UBE2V1, TLR2, CNOT2, CASK, REST, GTF2E1, KDM1A, BRPF1, TAF5L, TRAK2, MIER2, SND1, HOXC4, SMARCD1, ATOH8, ZNF445, MLL2, POU2AF1, RARG, MECP2, PIM1, ZHX3, HES7, GRHL1, C14ORF43, PRDM7, MTF1, MNT, VGLL3, SUDS3, ZNF436, CNBP, ZNF516, UBE2V1, SOX4, ABCA2, MYBL1, MEIS1, ATF2, ZNF513, ARNT, SLC11A1, KRAS, BLOC1S2, LHX1, CASZ1, TEF, DMBX1, PLAG1, AEBP2, KLF6, TAF1, ZMYM2, TCF7…	493	2601	13528	1.43478	0.00961673	0.00961673	0.00723546
GOTERM_BP_FAT	GO:0006350~transcription	109	1.76661	7.88654e-05	MEF2C, MYOD1, CDX2, CNOT2, REST, KDM1A, GTF2E1, BRPF1, TAF5L, MIER2, HOXC4, SND1, ATOH8, ZNF445, MLL2, POU2AF1, RARG, MECP2, ZHX3, HES7, GRHL1, C14ORF43, MTF1, MNT, VGLL3, SUDS3, ZNF436, CNBP, ZNF516, BMPR2, SOX4, MYBL1, MEIS1, ATF2, ARNT, ZNF513, LHX1, TEF, CASZ1, DMBX1, PLAG1, AEBP2, TAF1, KLF6, ZMYM2, TCF7, KLF13, KLF11, ASXL1, KLF16, ZBTB41, ESRRG, SUV39H1, ARID3B, KAT5, SUV39H2, HDAC5, PHF3,…	493	2101	13528	1.4236	0.168392	0.0362072	0.137977
GOTERM_BP_FAT	GO:0051252~regulation of RNA metabolic process	90	1.45867	0.00167479	ISX, MEF2C, MYOD1, BACH2, CDX2, TMEM189-UBE2V1, EZH2, CNOT2, CASK, REST, CBFA2T3, KDM1A, TRAK2, HOXC4, SMARCD1, ZNF445, PDE8A, USP16, ALX4, KDM5B, MLL2, RARG, MECP2, ESR1, LEF1, ZHX3, HES7, GZF1, PRDM7, MTF1, MNT, LCOR, CUX1, ZSCAN12, KDM6B, CLOCK, ZNF436, CNBP, MTDH, TNF, UBE2V1, IGF2BP1, SOX4, HCFC2, ABCA2, MYBL1, C5ORF41, MEIS1, ATF2, ARNT, SLC11A1, LHX1, TSC22D4, BCL11B, POU2F1, TEF, ETV1, PA…	493	1813	13528	1.36217	0.980138	0.122459	2.89181
GOTERM_BP_FAT	GO:0006355~regulation of transcription, DNA-dependent	87	1.41005	0.00289743	ISX, MEF2C, MYOD1, BACH2, CDX2, TMEM189-UBE2V1, EZH2, CNOT2, CASK, REST, CBFA2T3, KDM1A, TRAK2, HOXC4, SMARCD1, PDE8A, ZNF445, USP16, ALX4, KDM5B, MLL2, RARG, MECP2, ESR1, LEF1, ZHX3, HES7, GZF1, PRDM7, MTF1, MNT, LCOR, CUX1, ZSCAN12, KDM6B, CLOCK, ZNF436, CNBP, MTDH, TNF, UBE2V1, SOX4, HCFC2, ABCA2, MYBL1, C5ORF41, MEIS1, ATF2, ARNT, SLC11A1, LHX1, TSC22D4, BCL11B, TEF, POU2F1, ETV1, MLLT6, NFAT…	493	1773	13528	1.34647	0.998868	0.180885	4.95292
GOTERM_BP_FAT	GO:0007242~intracellular signaling cascade	60	0.972447	0.0242131	ADCY1, PLEKHM3, RAB5B, GNA11, TLR2, RAB1B, SHOC2, TNFSF14, PTGIR, PRKAR2A, MCTP2, MAP3K9, RAPGEF2, AGAP1, MAP2K7, AGAP3, RHOG, LTA, DHCR24, GHR, RET, RARG, TNIK, PIK3CB, SOCS1, ESR1, MINK1, STK4, DCDC1, IFNAR1, MAP4K5, GNB2, KSR1, MAP3K13, NKIRAS2, TNF, RAB3C, ARF5, KRAS, HRH2, DYRK2, CDC42EP4, DCX, PIK3R1, TGFBR1, NF1, MAPK10, KAT5, SHANK3, RPS6KA3, YWHAH, PLCG1, GSK3B, THRAP3, RGS6, PCNA, TGFBR…	493	1256	13528	1.31084	1	0.449509	34.8908
GOTERM_BP_FAT	GO:0010604~positive regulation of macromolecule metabolic process	53	0.858995	0.000187977	MEF2C, DLC1, MYOD1, CDX2, CASK, BRPF1, SMARCD1, ALX4, USP16, GHR, RARG, ESR1, LEF1, IL6R, PRDM7, MTF1, PSME3, CLOCK, CNBP, TNF, BMPR2, SOX4, ARNT, SLC11A1, BLOC1S2, SORBS1, BCL11B, POU2F1, DYRK2, NFATC3, TLX1, ZBTB7B, TAF1, KLF6, KLF13, TGFBR1, ESRRG, AFF1, KAT5, CDC26, ISL1, FURIN, ATXN7L3, HDAC5, HDAC2, YWHAH, SP1, THRAP3, JAK2, NR5A2, SELE, NFIB, BARD1	493	857	13528	1.697	0.355662	0.0430013	0.328575
GOTERM_BP_FAT	GO:0006357~regulation of transcription from RNA polymerase II promoter	52	0.842788	4.7664e-06	MEF2C, MYOD1, CDX2, CNOT2, CASK, KDM1A, TRAK2, SMARCD1, ALX4, RARG, MECP2, LEF1, HES7, GZF1, PRDM7, MTF1, CUX1, LCOR, CLOCK, KDM6B, CNBP, TNF, MTDH, ABCA2, HCFC2, ARNT, SLC11A1, BCL11B, TEF, POU2F1, NFATC3, TLX1, DMBX1, ZBTB7B, TAF1, KLF6, ERF, TCF7, KLF13, KLF11, KLF16, KAT5, ISL1, HDAC5, HDAC2, SP1, THRAP3, NEUROD2, NR5A2, TCF12, NCOR2, NFIB	493	727	13528	1.96271	0.011082	0.00555644	0.00834402
GOTERM_BP_FAT	GO:0006796~phosphate metabolic process	50	0.810373	0.0125155	MYOD1, CDK17, TNF, STK10, BMPR2, CASK, PIP5K1A, ATP6V0B, RNGTT, CSNK2A1, MAP3K9, AAK1, DYRK2, MAP2K7, PIK3R1, GHR, PTPRB, PDK2, TYRO3, TAF1, ERG, RET, PTPRD, PTPRE, CAMK1G, TNIK, ALPK3, PIK3CB, TGFBR1, PIM1, PKN2, MINK1, MAPK10, STK4, GMFB, DUSP5, EPHA4, MAP4K5, RPS6KA3, GSK3B, PTP4A1, EIF2S1, MAPK4, TGFBR3, JAK2, CSNK1G3, BMPR1B, KSR1, MAP3K13, UQCRB	493	973	13528	1.41008	1	0.339483	19.7872
GOTERM_BP_FAT	GO:0006793~phosphorus metabolic process	50	0.810373	0.0125155	MYOD1, CDK17, TNF, STK10, BMPR2, CASK, PIP5K1A, ATP6V0B, RNGTT, CSNK2A1, MAP3K9, AAK1, DYRK2, MAP2K7, PIK3R1, GHR, PTPRB, PDK2, TYRO3, TAF1, ERG, RET, PTPRD, PTPRE, CAMK1G, TNIK, ALPK3, PIK3CB, TGFBR1, PIM1, PKN2, MINK1, MAPK10, STK4, GMFB, DUSP5, EPHA4, MAP4K5, RPS6KA3, GSK3B, PTP4A1, EIF2S1, MAPK4, TGFBR3, JAK2, CSNK1G3, BMPR1B, KSR1, MAP3K13, UQCRB	493	973	13528	1.41008	1	0.339483	19.7872
GOTERM_BP_FAT	GO:0008104~protein localization	49	0.794165	0.00327641	FRAS1, TNF, RAB3C, RAB5B, TLN2, GRIK2, XPO4, CACNB1, RAB1B, SNX1, NBEA, ARF5, SYNGR1, CLTC, KLHL2, HOOK3, SLC11A1, AP2B1, TRAK2, PEX19, DNAJC14, ZFYVE16, VPS4B, RABGEF1, SEC22B, APPBP2, AGAP1, KDELR1, SEC61A1, AGAP3, APBA1, DHCR24, SCAMP1, RANBP17, LIN7C, MYRIP, YWHAH, TEX15, VCP, AP2A1, GSK3B, PCNA, KPNA6, SEC13, JAK2, KPNA4, GGA2, GRASP, SSR3	493	882	13528	1.52445	0.999535	0.182837	5.58338
GOTERM_BP_FAT	GO:0010941~regulation of cell death	48	0.777958	0.00113153	DLC1, MEF2C, TNF, PTGS2, GRIK2, TLR2, TNFSF14, SOX4, BCL2L2, CUL3, G2E3, KRAS, PTGIS, CASP9, BLOC1S2, BCL11B, DYRK2, ALX4, BMF, NEFL, TRAF4, LTA, DHCR24, GHR, NACC1, RARG, SLC25A4, TGFBR1, NF1, CYCS, PIM1, ESR1, ARHGEF17, IL6R, FURIN, STK4, NCSTN, SARM1, VCP, GSK3B, IFT57, NAIF1, MNT, JAK2, PSME3, APBB2, MYO18A, BARD1	493	815	13528	1.61611	0.929137	0.100468	1.96253
GOTERM_BP_FAT	GO:0042981~regulation of apoptosis	47	0.76175	0.00151304	DLC1, MEF2C, TNF, PTGS2, GRIK2, TLR2, SOX4, TNFSF14, BCL2L2, CUL3, G2E3, KRAS, PTGIS, CASP9, BLOC1S2, BCL11B, DYRK2, ALX4, BMF, NEFL, TRAF4, LTA, DHCR24, GHR, NACC1, RARG, TGFBR1, NF1, CYCS, PIM1, ESR1, ARHGEF17, IL6R, FURIN, STK4, NCSTN, SARM1, VCP, GSK3B, IFT57, NAIF1, MNT, JAK2, PSME3, APBB2, MYO18A, BARD1	493	804	13528	1.60409	0.970992	0.114918	2.61601
GOTERM_BP_FAT	GO:0043067~regulation of programmed cell death	47	0.76175	0.00182596	DLC1, MEF2C, TNF, PTGS2, GRIK2, TLR2, SOX4, TNFSF14, BCL2L2, CUL3, G2E3, KRAS, PTGIS, CASP9, BLOC1S2, BCL11B, DYRK2, ALX4, BMF, NEFL, TRAF4, LTA, DHCR24, GHR, NACC1, RARG, TGFBR1, NF1, CYCS, PIM1, ESR1, ARHGEF17, IL6R, FURIN, STK4, NCSTN, SARM1, VCP, GSK3B, IFT57, NAIF1, MNT, JAK2, PSME3, APBB2, MYO18A, BARD1	493	812	13528	1.58829	0.98606	0.125	3.14892
GOTERM_BP_FAT	GO:0016310~phosphorylation	45	0.729335	0.00394486	MYOD1, CDK17, TNF, STK10, BMPR2, CASK, PIP5K1A, ATP6V0B, CSNK2A1, MAP3K9, AAK1, DYRK2, MAP2K7, PIK3R1, GHR, PDK2, TAF1, TYRO3, ERG, RET, PTPRE, CAMK1G, TNIK, ALPK3, PIK3CB, TGFBR1, PIM1, PKN2, MINK1, MAPK10, STK4, GMFB, EPHA4, MAP4K5, RPS6KA3, GSK3B, EIF2S1, MAPK4, TGFBR3, JAK2, CSNK1G3, BMPR1B, KSR1, MAP3K13, UQCRB	493	800	13528	1.54351	0.999903	0.19339	6.68578
GOTERM_BP_FAT	GO:0009891~positive regulation of biosynthetic process	44	0.713128	0.000450992	MEF2C, MYOD1, CNBP, CDX2, TNF, CASK, SOX4, ARNT, SLC11A1, BRPF1, BLOC1S2, SORBS1, BCL11B, SMARCD1, POU2F1, DYRK2, USP16, ALX4, NFATC3, TLX1, ZBTB7B, TAF1, KLF6, RARG, KLF13, TGFBR1, ESRRG, LEF1, AFF1, KAT5, ISL1, ABCG4, ATXN7L3, HDAC5, PRDM7, HDAC2, YWHAH, SP1, MTF1, THRAP3, JAK2, NR5A2, CLOCK, NFIB	493	695	13528	1.73722	0.651688	0.0637906	0.786603
GOTERM_BP_FAT	GO:0015031~protein transport	44	0.713128	0.00273348	FRAS1, TNF, RAB3C, RAB5B, GRIK2, XPO4, CACNB1, RAB1B, SNX1, ARF5, SYNGR1, CLTC, KLHL2, HOOK3, SLC11A1, AP2B1, TRAK2, PEX19, DNAJC14, ZFYVE16, VPS4B, RABGEF1, SEC22B, APPBP2, AGAP1, KDELR1, SEC61A1, AGAP3, APBA1, SCAMP1, RANBP17, LIN7C, MYRIP, YWHAH, VCP, AP2A1, GSK3B, PCNA, KPNA6, SEC13, JAK2, KPNA4, GGA2, SSR3	493	762	13528	1.58447	0.998338	0.176283	4.67894
GOTERM_BP_FAT	GO:0045184~establishment of protein localization	44	0.713128	0.00327483	FRAS1, TNF, RAB3C, RAB5B, GRIK2, XPO4, CACNB1, RAB1B, SNX1, ARF5, SYNGR1, CLTC, KLHL2, HOOK3, SLC11A1, AP2B1, TRAK2, PEX19, DNAJC14, ZFYVE16, VPS4B, RABGEF1, SEC22B, APPBP2, AGAP1, KDELR1, SEC61A1, AGAP3, APBA1, SCAMP1, RANBP17, LIN7C, MYRIP, YWHAH, VCP, AP2A1, GSK3B, PCNA, KPNA6, SEC13, JAK2, KPNA4, GGA2, SSR3	493	769	13528	1.57005	0.999533	0.187202	5.58075
GOTERM_BP_FAT	GO:0046907~intracellular transport	43	0.696921	0.000265756	TNF, ATL2, AGFG1, GRIK2, CACNB1, RER1, SNX1, SYNGR1, CLTC, KLHL2, HOOK3, SLC11A1, AP2B1, TRAK2, PEX19, ZFYVE16, VPS4B, SEC22B, SLC25A1, APPBP2, NEFL, KDELR1, SEC61A1, AGAP3, APBA1, DYNC1I1, SCAMP1, RANBP17, KIF3B, MYRIP, YWHAH, VCP, AP2A1, ARRB1, GSK3B, PCNA, KPNA6, SEC13, JAK2, KPNA4, CUX1, GGA2, SSR3	493	657	13528	1.79593	0.462819	0.0466771	0.46423
GOTERM_BP_FAT	GO:0031328~positive regulation of cellular biosynthetic process	43	0.696921	0.000637552	MEF2C, MYOD1, CNBP, CDX2, TNF, CASK, SOX4, ARNT, SLC11A1, BRPF1, BLOC1S2, SORBS1, BCL11B, SMARCD1, POU2F1, DYRK2, USP16, ALX4, NFATC3, TLX1, ZBTB7B, TAF1, KLF6, RARG, KLF13, TGFBR1, ESRRG, LEF1, AFF1, KAT5, ISL1, ATXN7L3, HDAC5, PRDM7, HDAC2, YWHAH, SP1, MTF1, THRAP3, JAK2, NR5A2, CLOCK, NFIB	493	685	13528	1.72252	0.774869	0.0754771	1.11028
GOTERM_BP_FAT	GO:0010557~positive regulation of macromolecule biosynthetic process	42	0.680713	0.000480874	MEF2C, MYOD1, CNBP, CDX2, TNF, CASK, SOX4, ARNT, SLC11A1, BRPF1, BLOC1S2, SORBS1, BCL11B, SMARCD1, POU2F1, DYRK2, USP16, ALX4, NFATC3, TLX1, ZBTB7B, TAF1, KLF6, RARG, KLF13, TGFBR1, ESRRG, LEF1, AFF1, KAT5, ISL1, ATXN7L3, HDAC5, PRDM7, YWHAH, HDAC2, SP1, MTF1, THRAP3, NR5A2, CLOCK, NFIB	493	654	13528	1.76221	0.675203	0.0640098	0.838515
GOTERM_BP_FAT	GO:0010628~positive regulation of gene expression	41	0.664506	7.99086e-05	MEF2C, MYOD1, CNBP, TNF, CDX2, CASK, SOX4, ARNT, SLC11A1, BRPF1, BLOC1S2, BCL11B, SMARCD1, POU2F1, USP16, ALX4, NFATC3, TLX1, ZBTB7B, TAF1, KLF6, RARG, KLF13, TGFBR1, ESRRG, ESR1, LEF1, AFF1, KAT5, ISL1, ATXN7L3, HDAC5, PRDM7, YWHAH, HDAC2, SP1, MTF1, THRAP3, NR5A2, CLOCK, NFIB	493	581	13528	1.9364	0.170418	0.0306591	0.139801
GOTERM_BP_FAT	GO:0051173~positive regulation of nitrogen compound metabolic process	41	0.664506	0.000665542	MEF2C, MYOD1, CNBP, CDX2, TNF, CASK, SOX4, ARNT, SLC11A1, BRPF1, BLOC1S2, BCL11B, SMARCD1, POU2F1, USP16, ALX4, NFATC3, TLX1, ZBTB7B, TAF1, KLF6, RARG, KLF13, TGFBR1, ESRRG, LEF1, AFF1, KAT5, ISL1, ATXN7L3, HDAC5, PRDM7, YWHAH, HDAC2, SP1, MTF1, THRAP3, JAK2, NR5A2, CLOCK, NFIB	493	644	13528	1.74697	0.789139	0.0748762	1.15876
GOTERM_BP_FAT	GO:0006468~protein amino acid phosphorylation	41	0.664506	0.00127071	MYOD1, CDK17, TNF, STK10, BMPR2, CASK, CSNK2A1, MAP3K9, AAK1, DYRK2, MAP2K7, GHR, PDK2, TAF1, TYRO3, ERG, RET, PTPRE, CAMK1G, TNIK, ALPK3, PIK3CB, TGFBR1, PIM1, PKN2, MINK1, MAPK10, STK4, GMFB, EPHA4, RPS6KA3, MAP4K5, GSK3B, EIF2S1, MAPK4, TGFBR3, JAK2, CSNK1G3, BMPR1B, KSR1, MAP3K13	493	667	13528	1.68673	0.94884	0.108044	2.2014
GOTERM_BP_FAT	GO:0045941~positive regulation of transcription	40	0.648298	8.98268e-05	MEF2C, MYOD1, CNBP, TNF, CDX2, CASK, SOX4, ARNT, SLC11A1, BRPF1, BLOC1S2, BCL11B, SMARCD1, POU2F1, USP16, ALX4, NFATC3, TLX1, ZBTB7B, TAF1, KLF6, RARG, KLF13, TGFBR1, ESRRG, LEF1, AFF1, KAT5, ISL1, ATXN7L3, HDAC5, PRDM7, YWHAH, HDAC2, SP1, MTF1, THRAP3, NR5A2, CLOCK, NFIB	493	564	13528	1.94611	0.189436	0.0295579	0.15714
GOTERM_BP_FAT	GO:0045935~positive regulation of nucleobase, nucleoside, nucleotide and nucleic acid metabolic process	40	0.648298	0.000694107	MEF2C, MYOD1, CNBP, TNF, CDX2, CASK, SOX4, ARNT, SLC11A1, BRPF1, BLOC1S2, BCL11B, SMARCD1, POU2F1, USP16, ALX4, NFATC3, TLX1, ZBTB7B, TAF1, KLF6, RARG, KLF13, TGFBR1, ESRRG, LEF1, AFF1, KAT5, ISL1, ATXN7L3, HDAC5, PRDM7, YWHAH, HDAC2, SP1, MTF1, THRAP3, NR5A2, CLOCK, NFIB	493	624	13528	1.75898	0.80277	0.0711335	1.20821
GOTERM_BP_FAT	GO:0009057~macromolecule catabolic process	40	0.648298	0.0269648	USP7, OTUD5, TMEM189-UBE2V1, USP2, UBE2G1, UBE2V1, CUL3, FBXL19, ARIH1, G2E3, RABGEF1, FBXW2, FBXO41, USP16, DHCR24, RNF144A, RNF144B, ABCE1, SOCS1, RNASE6, CYCS, UBE2L6, CECR2, GAN, CASC3, CDC26, NCSTN, FEM1C, MIB1, KCMF1, VCP, MGAM, USP47, USP46, USP49, FBXL7, PSME3, FBXO33, RNF40, BARD1, EIF2C4	493	781	13528	1.40539	1	0.472229	38.0315
GOTERM_BP_FAT	GO:0044265~cellular macromolecule catabolic process	38	0.615883	0.0239766	USP7, OTUD5, TMEM189-UBE2V1, USP2, UBE2G1, UBE2V1, CUL3, FBXL19, ARIH1, G2E3, RABGEF1, FBXW2, FBXO41, USP16, RNF144A, RNF144B, ABCE1, SOCS1, RNASE6, CYCS, UBE2L6, CECR2, GAN, CASC3, CDC26, NCSTN, FEM1C, MIB1, KCMF1, VCP, USP47, USP46, USP49, PSME3, FBXL7, FBXO33, RNF40, BARD1, EIF2C4	493	725	13528	1.43824	1	0.453172	34.6141
GOTERM_BP_FAT	GO:0010605~negative regulation of macromolecule metabolic process	38	0.615883	0.0271578	MEF2C, COPS2, CDX2, TNF, MTDH, IGF2BP1, IGF2BP3, REST, KDM1A, SND1, POU2F1, KDM5B, DMBX1, NACC1, RARG, SOCS1, KLF11, MECP2, LEF1, ZHX3, TNP1, HES7, IL6R, KAT5, CDC26, FURIN, GZF1, HDAC5, HDAC2, PSME3, SETD8, LCOR, CUX1, SUDS3, KDM6B, NCOR2, BARD1, EIF2C4	493	734	13528	1.42061	1	0.471312	38.2463
GOTERM_BP_FAT	GO:0042127~regulation of cell proliferation	37	0.599676	0.0909361	DLC1, CNBP, TNF, CDX2, PTGS2, BMPR2, STRN, SOX4, ARNT, CUL3, KRAS, BLOC1S2, LHX1, BCL11B, ODZ1, TLX1, RHOG, LTA, DHCR24, NACC1, RARG, TGFBR1, NF1, KLF11, IL6R, NTN1, VASH1, TMEM115, C19ORF10, HDAC2, NCK1, MNT, TGFBR3, JAK2, NR5A2, TOB2, NFIB	493	787	13528	1.29007	1	0.749551	81.158
GOTERM_BP_FAT	GO:0045893~positive regulation of transcription, DNA-dependent	36	0.583468	6.45309e-05	MEF2C, MYOD1, CNBP, TNF, CDX2, CASK, SOX4, ARNT, SLC11A1, BCL11B, SMARCD1, POU2F1, USP16, ALX4, NFATC3, TLX1, ZBTB7B, TAF1, KLF6, RARG, KLF13, ESRRG, LEF1, AFF1, KAT5, ISL1, ATXN7L3, HDAC5, PRDM7, HDAC2, SP1, MTF1, THRAP3, NR5A2, CLOCK, NFIB	493	477	13528	2.07096	0.140047	0.049049	0.112912
GOTERM_BP_FAT	GO:0051254~positive regulation of RNA metabolic process	36	0.583468	7.6452e-05	MEF2C, MYOD1, CNBP, TNF, CDX2, CASK, SOX4, ARNT, SLC11A1, BCL11B, SMARCD1, POU2F1, USP16, ALX4, NFATC3, TLX1, ZBTB7B, TAF1, KLF6, RARG, KLF13, ESRRG, LEF1, AFF1, KAT5, ISL1, ATXN7L3, HDAC5, PRDM7, HDAC2, SP1, MTF1, THRAP3, NR5A2, CLOCK, NFIB	493	481	13528	2.05373	0.163686	0.0437041	0.133757
GOTERM_BP_FAT	GO:0070727~cellular macromolecule localization	32	0.518639	0.000116393	TNF, GRIK2, CACNB1, SNX1, SYNGR1, CLTC, KLHL2, SLC11A1, AP2B1, TRAK2, PEX19, ZFYVE16, APPBP2, KDELR1, SEC61A1, AGAP3, APBA1, RANBP17, CASC3, MYRIP, YWHAH, TEX15, VCP, AP2A1, GSK3B, PCNA, KPNA6, SEC13, JAK2, KPNA4, GGA2, SSR3	493	414	13528	2.12098	0.238254	0.0297854	0.203569
GOTERM_BP_FAT	GO:0010558~negative regulation of macromolecule biosynthetic process	32	0.518639	0.00978055	MEF2C, COPS2, TNF, MTDH, CDX2, IGF2BP1, REST, IGF2BP3, KDM1A, POU2F1, KDM5B, DMBX1, NACC1, RARG, KLF11, MECP2, LEF1, ZHX3, TNP1, HES7, IL6R, KAT5, GZF1, HDAC5, HDAC2, SETD8, LCOR, CUX1, SUDS3, KDM6B, NCOR2, EIF2C4	493	547	13528	1.60527	1	0.305632	15.8077
GOTERM_BP_FAT	GO:0009890~negative regulation of biosynthetic process	32	0.518639	0.0178444	MEF2C, COPS2, TNF, MTDH, CDX2, IGF2BP1, REST, IGF2BP3, KDM1A, POU2F1, KDM5B, DMBX1, NACC1, RARG, KLF11, MECP2, LEF1, ZHX3, TNP1, HES7, IL6R, KAT5, GZF1, HDAC5, HDAC2, SETD8, LCOR, CUX1, SUDS3, KDM6B, NCOR2, EIF2C4	493	573	13528	1.53243	1	0.405311	27.0369
GOTERM_BP_FAT	GO:0051603~proteolysis involved in cellular protein catabolic process	32	0.518639	0.0314304	USP7, OTUD5, TMEM189-UBE2V1, USP2, UBE2G1, UBE2V1, FBXL19, CUL3, ARIH1, G2E3, RABGEF1, FBXW2, FBXO41, USP16, RNF144A, RNF144B, SOCS1, UBE2L6, GAN, CDC26, NCSTN, FEM1C, MIB1, KCMF1, VCP, USP47, USP46, PSME3, FBXL7, USP49, FBXO33, RNF40, BARD1	493	600	13528	1.46348	1	0.499091	42.8261
GOTERM_BP_FAT	GO:0044257~cellular protein catabolic process	32	0.518639	0.0342664	USP7, OTUD5, TMEM189-UBE2V1, USP2, UBE2G1, UBE2V1, FBXL19, CUL3, ARIH1, G2E3, RABGEF1, FBXW2, FBXO41, USP16, RNF144A, RNF144B, SOCS1, UBE2L6, GAN, CDC26, NCSTN, FEM1C, MIB1, KCMF1, VCP, USP47, USP46, PSME3, FBXL7, USP49, FBXO33, RNF40, BARD1	493	603	13528	1.45619	1	0.517056	45.6871
GOTERM_BP_FAT	GO:0030163~protein catabolic process	32	0.518639	0.0473308	USP7, OTUD5, TMEM189-UBE2V1, USP2, UBE2G1, UBE2V1, FBXL19, CUL3, ARIH1, G2E3, RABGEF1, FBXW2, FBXO41, USP16, RNF144A, RNF144B, SOCS1, UBE2L6, GAN, CDC26, NCSTN, FEM1C, MIB1, KCMF1, VCP, USP47, USP46, PSME3, FBXL7, USP49, FBXO33, RNF40, BARD1	493	622	13528	1.41171	1	0.602141	57.2094
GOTERM_BP_FAT	GO:0034613~cellular protein localization	31	0.502431	0.00023209	TNF, GRIK2, CACNB1, SNX1, SYNGR1, CLTC, KLHL2, SLC11A1, AP2B1, TRAK2, PEX19, ZFYVE16, APPBP2, KDELR1, SEC61A1, AGAP3, APBA1, RANBP17, MYRIP, TEX15, YWHAH, VCP, AP2A1, GSK3B, PCNA, KPNA6, SEC13, JAK2, KPNA4, GGA2, SSR3	493	411	13528	2.0697	0.418816	0.0442167	0.405533
GOTERM_BP_FAT	GO:0031327~negative regulation of cellular biosynthetic process	31	0.502431	0.0222386	MEF2C, COPS2, TNF, MTDH, CDX2, IGF2BP1, REST, IGF2BP3, KDM1A, POU2F1, KDM5B, DMBX1, NACC1, RARG, KLF11, MECP2, LEF1, ZHX3, TNP1, HES7, KAT5, GZF1, HDAC5, HDAC2, SETD8, LCOR, CUX1, SUDS3, KDM6B, NCOR2, EIF2C4	493	561	13528	1.5163	1	0.442465	32.5455
GOTERM_BP_FAT	GO:0043632~modification-dependent macromolecule catabolic process	31	0.502431	0.0292322	USP7, OTUD5, TMEM189-UBE2V1, USP2, UBE2G1, UBE2V1, FBXL19, CUL3, ARIH1, G2E3, RABGEF1, FBXW2, FBXO41, USP16, RNF144A, RNF144B, SOCS1, UBE2L6, GAN, CDC26, FEM1C, MIB1, KCMF1, VCP, USP47, USP46, PSME3, FBXL7, USP49, FBXO33, RNF40, BARD1	493	574	13528	1.48196	1	0.483463	40.5114
GOTERM_BP_FAT	GO:0019941~modification-dependent protein catabolic process	31	0.502431	0.0292322	USP7, OTUD5, TMEM189-UBE2V1, USP2, UBE2G1, UBE2V1, FBXL19, CUL3, ARIH1, G2E3, RABGEF1, FBXW2, FBXO41, USP16, RNF144A, RNF144B, SOCS1, UBE2L6, GAN, CDC26, FEM1C, MIB1, KCMF1, VCP, USP47, USP46, PSME3, FBXL7, USP49, FBXO33, RNF40, BARD1	493	574	13528	1.48196	1	0.483463	40.5114
GOTERM_BP_FAT	GO:0006886~intracellular protein transport	30	0.486224	0.000105389	TNF, GRIK2, CACNB1, SNX1, SYNGR1, CLTC, KLHL2, SLC11A1, AP2B1, TRAK2, PEX19, ZFYVE16, APPBP2, KDELR1, SEC61A1, AGAP3, APBA1, RANBP17, MYRIP, YWHAH, VCP, AP2A1, GSK3B, PCNA, KPNA6, SEC13, JAK2, KPNA4, GGA2, SSR3	493	374	13528	2.20108	0.2184	0.030332	0.18434
GOTERM_BP_FAT	GO:0010629~negative regulation of gene expression	30	0.486224	0.00998826	MEF2C, COPS2, TNF, MTDH, CDX2, REST, KDM1A, SND1, POU2F1, KDM5B, DMBX1, NACC1, RARG, KLF11, MECP2, LEF1, ZHX3, TNP1, HES7, KAT5, GZF1, HDAC5, HDAC2, SETD8, LCOR, CUX1, SUDS3, KDM6B, NCOR2, EIF2C4	493	504	13528	1.63334	1	0.306995	16.1164
GOTERM_BP_FAT	GO:0016192~vesicle-mediated transport	30	0.486224	0.0480377	CPLX2, ATL2, RER1, SNX1, ARF5, TXLNA, CLTC, RIMS4, HOOK3, SLC11A1, AP2B1, KRAS, ZFYVE16, SNPH, VPS4B, RABGEF1, SEC22B, KDELR1, AGAP3, GHR, SCAMP1, LIN7C, CECR2, ELMO2, VCP, ARRB1, AP2A1, SEC13, CUX1, GGA2	493	576	13528	1.42918	1	0.604744	57.7619
GOTERM_BP_FAT	GO:0044093~positive regulation of molecular function	30	0.486224	0.056926	DLC1, ADCY1, TNF, MTDH, TMEM189-UBE2V1, GNA11, TLR2, UBE2V1, SLC11A1, PRKAR2A, KRAS, CASP9, MAP3K9, SERINC1, GHR, PIK3CB, TGFBR1, NF1, CYCS, PIM1, CDC26, NCSTN, HDAC5, MAP4K5, VCP, IFT57, TGFBR3, JAK2, PSME3, SELE, MAP3K13	493	586	13528	1.40479	1	0.637615	64.1588
GOTERM_BP_FAT	GO:0045944~positive regulation of transcription from RNA polymerase II promoter	29	0.470016	0.000217156	MEF2C, MYOD1, CNBP, TNF, CASK, ARNT, SLC11A1, BCL11B, POU2F1, ALX4, NFATC3, TLX1, ZBTB7B, KLF6, TAF1, RARG, KLF13, LEF1, ISL1, KAT5, HDAC5, PRDM7, HDAC2, SP1, MTF1, THRAP3, NR5A2, CLOCK, NFIB	493	371	13528	2.14492	0.398162	0.0451114	0.379487
GOTERM_BP_FAT	GO:0045934~negative regulation of nucleobase, nucleoside, nucleotide and nucleic acid metabolic process	29	0.470016	0.0206533	MEF2C, COPS2, TNF, MTDH, CDX2, REST, KDM1A, POU2F1, KDM5B, DMBX1, NACC1, RARG, KLF11, MECP2, LEF1, ZHX3, TNP1, HES7, KAT5, GZF1, HDAC5, HDAC2, SETD8, LCOR, CUX1, SUDS3, KDM6B, NCOR2, BARD1	493	512	13528	1.55423	1	0.42927	30.605
GOTERM_BP_FAT	GO:0051172~negative regulation of nitrogen compound metabolic process	29	0.470016	0.0242989	MEF2C, COPS2, TNF, MTDH, CDX2, REST, KDM1A, POU2F1, KDM5B, DMBX1, NACC1, RARG, KLF11, MECP2, LEF1, ZHX3, TNP1, HES7, KAT5, GZF1, HDAC5, HDAC2, SETD8, LCOR, CUX1, SUDS3, KDM6B, NCOR2, BARD1	493	519	13528	1.53327	1	0.447284	34.991
GOTERM_BP_FAT	GO:0030182~neuron differentiation	28	0.453809	0.00535852	NRP2, OPCML, STRN, CNP, KLHL1, LHX1, BCL11B, CNTNAP2, DCX, NEFL, TLX1, RET, MDGA1, BAIAP2, TGFBR1, KIF5C, NFASC, NRXN1, ISL1, NTN1, GAS7, EPHA4, SLITRK4, NEUROD2, JAK2, BMPR1B, CUX1, APBB2	493	438	13528	1.75417	0.999996	0.226141	8.97735
GOTERM_BP_FAT	GO:0016481~negative regulation of transcription	28	0.453809	0.00961964	MEF2C, COPS2, TNF, MTDH, CDX2, REST, KDM1A, POU2F1, KDM5B, DMBX1, NACC1, RARG, KLF11, MECP2, LEF1, ZHX3, TNP1, HES7, KAT5, GZF1, HDAC5, HDAC2, SETD8, LCOR, CUX1, SUDS3, KDM6B, NCOR2	493	459	13528	1.67391	1	0.305463	15.5679
GOTERM_BP_FAT	GO:0032268~regulation of cellular protein metabolic process	26	0.421394	0.040511	DLC1, TNF, IMPACT, BMPR2, EIF5B, IGF2BP1, IGF2BP3, PRKAR2A, MAP3K9, GHR, TAF1, TGFBR1, SOCS1, IL6R, CASC3, CDC26, FURIN, EIF4B, MAP4K5, EIF4G3, HDAC2, EIF2S1, NCK1, PSME3, JAK2, EIF2C4	493	474	13528	1.50516	1	0.56237	51.518
GOTERM_BP_FAT	GO:0051253~negative regulation of RNA metabolic process	25	0.405186	0.00344181	DMBX1, MEF2C, RARG, TNF, MTDH, CDX2, KLF11, MECP2, LEF1, ZHX3, TNP1, HES7, REST, KAT5, GZF1, HDAC5, KDM1A, HDAC2, POU2F1, CUX1, LCOR, KDM5B, KDM6B, NCOR2, BARD1	493	362	13528	1.89504	0.999684	0.182513	5.85729
GOTERM_BP_FAT	GO:0007243~protein kinase cascade	25	0.405186	0.00453076	TNF, TLR2, TNFSF14, MAP3K9, RAPGEF2, MAP2K7, PIK3R1, GHR, RET, TNIK, PIK3CB, TGFBR1, SOCS1, NF1, MINK1, MAPK10, STK4, SHANK3, IFNAR1, MAP4K5, RPS6KA3, TGFBR3, JAK2, MAP3K13, NKIRAS2	493	370	13528	1.85407	0.999976	0.21439	7.64205
GOTERM_BP_FAT	GO:0006928~cell motion	25	0.405186	0.0655203	NRP2, TNF, PTGS2, PLXNA2, DCX, PPAP2B, RET, MDGA1, TGFBR1, KIF5C, NFASC, TNP1, NRXN1, IL6R, ISL1, NTN1, LSP1, EPHA4, NCK1, TGFBR3, JAK2, WASL, APBB2, BMPR1B, SELE	493	475	13528	1.44422	1	0.669762	69.4664
GOTERM_BP_FAT	GO:0045892~negative regulation of transcription, DNA-dependent	24	0.388979	0.00559487	DMBX1, MEF2C, RARG, TNF, MTDH, CDX2, KLF11, MECP2, LEF1, ZHX3, TNP1, HES7, REST, KAT5, GZF1, HDAC5, KDM1A, HDAC2, POU2F1, CUX1, LCOR, KDM5B, KDM6B, NCOR2	493	356	13528	1.8499	0.999998	0.230759	9.35526
GOTERM_BP_FAT	GO:0009719~response to endogenous stimulus	24	0.388979	0.0234525	ADCY1, TNF, PTGS2, BAIAP2, TGFBR1, SOCS1, ESR1, ABCA2, IL6R, APPL1, HDAC5, PHIP, PRKAR2A, SLC1A2, KRAS, GNB2, SORBS1, BCHE, MSI1, TGFBR3, JAK2, NEFL, PIK3R1, GHR	493	405	13528	1.62608	1	0.449327	33.9967
GOTERM_BP_FAT	GO:0030001~metal ion transport	24	0.388979	0.0841561	SLC39A14, JPH2, SLC38A2, SCN2B, SLC12A2, ATP1B4, CACNB1, CACNB2, KCNA7, ARMC1, SFXN5, KCNK10, SLC11A1, ATP2B3, KCNQ4, SLC24A2, KCNN3, KCNK5, VPS4B, SLC13A3, KCTD15, SLC30A2, TNFAIP1, KCNE4	493	465	13528	1.41627	1	0.736743	78.5403
GOTERM_BP_FAT	GO:0016568~chromatin modification	23	0.372771	0.000444321	AEBP2, EZH2, SUV39H1, TNP1, CECR2, KAT5, ATXN7L3, SUV39H2, HDAC5, KDM1A, PRDM7, TAF5L, BRPF1, HDAC2, BCORL1, SMARCD1, SETD8, USP16, KDM5B, SUDS3, KDM6B, RNF40, MLL2	493	274	13528	2.30337	0.646211	0.0669256	0.77501
GOTERM_BP_FAT	GO:0048666~neuron development	23	0.372771	0.00637789	NRP2, RET, OPCML, BAIAP2, KIF5C, NFASC, STRN, CNP, NRXN1, ISL1, NTN1, GAS7, KLHL1, EPHA4, SLITRK4, BCL11B, NEUROD2, CNTNAP2, JAK2, BMPR1B, APBB2, DCX, NEFL	493	339	13528	1.86172	1	0.241963	10.5967
GOTERM_BP_FAT	GO:0009725~response to hormone stimulus	23	0.372771	0.0151917	ADCY1, TNF, PTGS2, BAIAP2, TGFBR1, SOCS1, ESR1, ABCA2, IL6R, APPL1, HDAC5, PHIP, PRKAR2A, KRAS, GNB2, SORBS1, BCHE, MSI1, TGFBR3, JAK2, NEFL, PIK3R1, GHR	493	367	13528	1.71968	1	0.37558	23.509
GOTERM_BP_FAT	GO:0006325~chromatin organization	23	0.372771	0.0205531	AEBP2, EZH2, SUV39H1, TNP1, CECR2, KAT5, ATXN7L3, SUV39H2, HDAC5, KDM1A, PRDM7, TAF5L, BRPF1, HDAC2, BCORL1, SMARCD1, SETD8, USP16, KDM5B, SUDS3, KDM6B, RNF40, MLL2	493	378	13528	1.66964	1	0.431401	30.4806
GOTERM_BP_FAT	GO:0043068~positive regulation of programmed cell death	23	0.372771	0.0727966	DLC1, NACC1, RARG, TNF, PTGS2, GRIK2, TGFBR1, NF1, TLR2, ARHGEF17, SOX4, TNFSF14, STK4, NCSTN, CUL3, PTGIS, CASP9, NAIF1, JAK2, DYRK2, APBB2, LTA, BARD1	493	433	13528	1.45756	1	0.696992	73.3716
GOTERM_BP_FAT	GO:0010942~positive regulation of cell death	23	0.372771	0.0754085	DLC1, NACC1, RARG, TNF, PTGS2, GRIK2, TGFBR1, NF1, TLR2, ARHGEF17, SOX4, TNFSF14, STK4, NCSTN, CUL3, PTGIS, CASP9, NAIF1, JAK2, DYRK2, APBB2, LTA, BARD1	493	435	13528	1.45086	1	0.702979	74.6546
GOTERM_BP_FAT	GO:0030030~cell projection organization	22	0.356564	0.0281434	NRP2, BAIAP2, KIF5C, NFASC, STRN, CNP, NRXN1, MTSS1L, ISL1, NTN1, GAS7, KLHL1, EPHA4, SLITRK4, NCK1, BCL11B, JAK2, BMPR1B, FGD5, APBB2, DCX, NEFL	493	368	13528	1.64044	1	0.473634	39.3324
GOTERM_BP_FAT	GO:0032989~cellular component morphogenesis	22	0.356564	0.0552056	NRP2, AGFG1, BAIAP2, KIF5C, NFASC, LEF1, CNP, NRXN1, ISL1, STK4, NTN1, GAS7, CUL3, EPHA4, SLITRK4, BCL11B, TGFBR3, JAK2, BMPR1B, APBB2, DCX, NEFL	493	397	13528	1.52061	1	0.634261	62.9968
GOTERM_BP_FAT	GO:0006351~transcription, DNA-dependent	21	0.340357	0.0050899	COPS2, TAF1, POLR2F, POU2AF1, CDX2, LCORL, KLF13, DTX1, KLF11, BMPR2, ESR1, HCFC1, ARNT, GTF2E1, TAF5L, MAZ, THRAP3, MNT, ETV1, LCOR, NFATC3	493	292	13528	1.97344	0.999993	0.220072	8.54604
GOTERM_BP_FAT	GO:0032774~RNA biosynthetic process	21	0.340357	0.00589571	COPS2, TAF1, POLR2F, POU2AF1, CDX2, LCORL, KLF13, DTX1, KLF11, BMPR2, ESR1, HCFC1, ARNT, GTF2E1, TAF5L, MAZ, THRAP3, MNT, ETV1, LCOR, NFATC3	493	296	13528	1.94677	0.999999	0.233457	9.83415
GOTERM_BP_FAT	GO:0000902~cell morphogenesis	21	0.340357	0.0359351	NRP2, BAIAP2, KIF5C, NFASC, LEF1, CNP, NRXN1, ISL1, STK4, NTN1, GAS7, CUL3, EPHA4, SLITRK4, BCL11B, TGFBR3, JAK2, BMPR1B, APBB2, DCX, NEFL	493	356	13528	1.61866	1	0.53102	47.3068
GOTERM_BP_FAT	GO:0006366~transcription from RNA polymerase II promoter	20	0.324149	0.000913882	COPS2, TAF1, POLR2F, POU2AF1, CDX2, LCORL, KLF13, DTX1, KLF11, BMPR2, HCFC1, ARNT, GTF2E1, TAF5L, MAZ, THRAP3, MNT, ETV1, LCOR, NFATC3	493	234	13528	2.34531	0.882066	0.0852166	1.58789
GOTERM_BP_FAT	GO:0007167~enzyme linked receptor protein signaling pathway	20	0.324149	0.0444953	RET, PTPRD, PTPRE, GRIK2, BAIAP2, TGFBR1, BMPR2, SHOC2, FSTL1, APPL1, PHIP, EPHA4, SORBS1, NCK1, ZFYVE16, TGFBR3, JAK2, BMPR1B, PIK3R1, GHR	493	342	13528	1.60469	1	0.584996	54.9241
GOTERM_BP_FAT	GO:0000904~cell morphogenesis involved in differentiation	19	0.307942	0.0035992	NRP2, BAIAP2, KIF5C, NFASC, LEF1, CNP, NRXN1, ISL1, NTN1, CUL3, EPHA4, SLITRK4, BCL11B, TGFBR3, JAK2, BMPR1B, APBB2, DCX, NEFL	493	244	13528	2.13673	0.999782	0.185852	6.11725
GOTERM_BP_FAT	GO:0031175~neuron projection development	19	0.307942	0.00587947	NRP2, BAIAP2, KIF5C, NFASC, STRN, CNP, NRXN1, ISL1, NTN1, GAS7, KLHL1, EPHA4, SLITRK4, BCL11B, JAK2, BMPR1B, APBB2, DCX, NEFL	493	256	13528	2.03657	0.999999	0.236872	9.80836
GOTERM_BP_FAT	GO:0000122~negative regulation of transcription from RNA polymerase II promoter	19	0.307942	0.00858976	DMBX1, MEF2C, RARG, TNF, MTDH, CDX2, KLF11, MECP2, LEF1, HES7, KAT5, GZF1, HDAC5, KDM1A, HDAC2, CUX1, LCOR, KDM6B, NCOR2	493	266	13528	1.96001	1	0.293726	14.0176
GOTERM_BP_FAT	GO:0019226~transmission of nerve impulse	19	0.307942	0.0885514	SLC25A4, SCN2B, GRIK2, NF1, SLC6A4, GABRA5, BSN, LIN7C, CACNB2, CNP, NRXN1, GJC1, NPTX1, SLC1A2, KCNN3, SNPH, SYN2, CNTNAP2, APBA1	493	350	13528	1.48961	1	0.748613	80.2736
GOTERM_BP_FAT	GO:0010647~positive regulation of cell communication	18	0.291734	0.0929055	TNF, TMEM189-UBE2V1, PTGS2, VAPA, GRIK2, TGFBR1, ESR1, UBE2V1, SHOC2, SOX4, IL6R, FURIN, ARNT, KRAS, SLC24A2, JAK2, CD226, LTA, GHR	493	329	13528	1.50129	1	0.753063	81.8599
GOTERM_BP_FAT	GO:0048812~neuron projection morphogenesis	17	0.275527	0.00494213	NRP2, BAIAP2, KIF5C, NFASC, CNP, NRXN1, ISL1, NTN1, GAS7, EPHA4, SLITRK4, BCL11B, JAK2, APBB2, DCX, BMPR1B, NEFL	493	213	13528	2.19006	0.999991	0.218433	8.30794
GOTERM_BP_FAT	GO:0048858~cell projection morphogenesis	17	0.275527	0.0174278	NRP2, BAIAP2, KIF5C, NFASC, CNP, NRXN1, ISL1, NTN1, GAS7, EPHA4, SLITRK4, BCL11B, JAK2, APBB2, DCX, BMPR1B, NEFL	493	245	13528	1.90401	1	0.401792	26.4931
GOTERM_BP_FAT	GO:0032990~cell part morphogenesis	17	0.275527	0.025099	NRP2, BAIAP2, KIF5C, NFASC, CNP, NRXN1, ISL1, NTN1, GAS7, EPHA4, SLITRK4, BCL11B, JAK2, APBB2, DCX, BMPR1B, NEFL	493	256	13528	1.8222	1	0.451357	35.918
GOTERM_BP_FAT	GO:0007268~synaptic transmission	17	0.275527	0.0781743	SLC25A4, SCN2B, GRIK2, SLC6A4, GABRA5, BSN, LIN7C, CACNB2, CNP, NRXN1, GJC1, NPTX1, SLC1A2, KCNN3, SNPH, SYN2, APBA1	493	298	13528	1.56538	1	0.714081	75.9497
GOTERM_BP_FAT	GO:0048598~embryonic morphogenesis	17	0.275527	0.0954179	DLC1, RET, RARG, TGFBR1, BMPR2, LEF1, SHANK3, CUL3, MIB1, KCNQ4, SP1, LHX1, HOXC4, POU2F1, SP8, ALX4, PPAP2B	493	307	13528	1.51949	1	0.756444	82.7197
GOTERM_BP_FAT	GO:0000165~MAPKKK cascade	16	0.259319	0.00297281	RET, TNIK, TNF, PIK3CB, TGFBR1, NF1, MINK1, MAPK10, SHANK3, MAP4K5, MAP3K9, JAK2, RAPGEF2, MAP2K7, MAP3K13, GHR	493	184	13528	2.3861	0.999052	0.180352	5.07864
GOTERM_BP_FAT	GO:0007409~axonogenesis	16	0.259319	0.00465384	NRP2, BAIAP2, KIF5C, NFASC, CNP, NRXN1, ISL1, NTN1, EPHA4, SLITRK4, BCL11B, JAK2, APBB2, DCX, BMPR1B, NEFL	493	193	13528	2.27483	0.999982	0.211079	7.84177
GOTERM_BP_FAT	GO:0048667~cell morphogenesis involved in neuron differentiation	16	0.259319	0.00950837	NRP2, BAIAP2, KIF5C, NFASC, CNP, NRXN1, ISL1, NTN1, EPHA4, SLITRK4, BCL11B, JAK2, APBB2, DCX, BMPR1B, NEFL	493	209	13528	2.10068	1	0.306622	15.4017
GOTERM_BP_FAT	GO:0010608~posttranscriptional regulation of gene expression	16	0.259319	0.0104197	TNF, IMPACT, EIF5B, IGF2BP1, SOX4, IGF2BP3, CASC3, EIF4B, SLC11A1, EIF4G3, A1CF, EIF2S1, SND1, NCK1, PABPC1, EIF2C4	493	211	13528	2.08077	1	0.313917	16.7541
GOTERM_BP_FAT	GO:0006511~ubiquitin-dependent protein catabolic process	15	0.243112	0.0590271	USP7, RNF144B, USP2, UBE2G1, CDC26, CUL3, ARIH1, VCP, USP47, USP46, PSME3, USP49, FBXL7, USP16, RNF40	493	242	13528	1.70084	1	0.645942	65.5313
GOTERM_BP_FAT	GO:0051240~positive regulation of multicellular organismal process	15	0.243112	0.0629181	TNF, PTGS2, GRIK2, TLR2, BMPR2, IL6R, ARNT, IFNAR1, SLC11A1, HDAC2, SLC24A2, JAK2, BMPR1B, LTA, GHR	493	244	13528	1.6869	1	0.65957	67.9432
GOTERM_BP_FAT	GO:0016570~histone modification	14	0.226904	0.00049094	EZH2, SUV39H1, KAT5, ATXN7L3, SUV39H2, HDAC5, KDM1A, PRDM7, TAF5L, BRPF1, HDAC2, USP16, KDM6B, RNF40	493	122	13528	3.14887	0.682761	0.0617917	0.855996
GOTERM_BP_FAT	GO:0016569~covalent chromatin modification	14	0.226904	0.000669122	EZH2, SUV39H1, KAT5, ATXN7L3, SUV39H2, HDAC5, KDM1A, PRDM7, TAF5L, BRPF1, HDAC2, USP16, KDM6B, RNF40	493	126	13528	3.04891	0.790897	0.0718115	1.16496
GOTERM_BP_FAT	GO:0051130~positive regulation of cellular component organization	14	0.226904	0.0150506	TAF1, TNF, TGFBR1, NTN1, SLC11A1, MIB1, SORBS1, GSK3B, NCK1, CDC42EP4, SELE, NEFL, PIK3R1, LTA	493	181	13528	2.12244	1	0.37671	23.3168
GOTERM_BP_FAT	GO:0006605~protein targeting	14	0.226904	0.0509249	RANBP17, SLC11A1, TNF, TRAK2, PEX19, GSK3B, ZFYVE16, CACNB1, KPNA6, JAK2, KPNA4, SYNGR1, SEC61A1, SSR3	493	215	13528	1.7868	1	0.615071	59.9493
GOTERM_BP_FAT	GO:0045596~negative regulation of cell differentiation	14	0.226904	0.0523126	CDX2, DTX1, TGFBR1, NF1, EZH2, REST, ISL1, NTN1, HDAC5, MIB1, YWHAH, TGFBR3, MBNL3, TOB2	493	216	13528	1.77853	1	0.619521	60.9622
GOTERM_BP_FAT	GO:0051347~positive regulation of transferase activity	14	0.226904	0.0996709	ADCY1, TNF, PIK3CB, TGFBR1, PIM1, SLC11A1, PRKAR2A, MAP4K5, KRAS, MAP3K9, SERINC1, JAK2, MAP3K13, GHR	493	240	13528	1.60068	1	0.766023	84.0881
GOTERM_BP_FAT	GO:0051241~negative regulation of multicellular organismal process	13	0.210697	0.0166972	SLC11A1, KCNQ4, TNF, PTGS2, GRIK2, BCHE, GRIK3, SLC24A2, BMPR2, JAK2, IL6R, KAT5, FURIN	493	164	13528	2.17513	1	0.392453	25.5304
GOTERM_BP_FAT	GO:0007507~heart development	13	0.210697	0.0940959	NRP2, DLC1, ALPK3, GNA11, TGFBR1, NF1, SOX4, ISL1, GJC1, HDAC5, MIB1, TGFBR3, NFATC3	493	215	13528	1.65917	1	0.755567	82.2722
GOTERM_BP_FAT	GO:0043523~regulation of neuron apoptosis	12	0.194489	0.000408556	TNF, KRAS, CASP9, GRIK2, NF1, ESR1, JAK2, NEFL, FURIN, LTA, DHCR24, GHR	493	90	13528	3.65869	0.615341	0.0659663	0.712836
GOTERM_BP_FAT	GO:0051090~regulation of transcription factor activity	12	0.194489	0.00128327	HDAC5, KDM1A, TNF, MTDH, HDAC2, KRAS, TMEM189-UBE2V1, PIM1, TLR2, UBE2V1, TGFBR3, JAK2, MAP3K13	493	103	13528	3.19691	0.950323	0.105234	2.22294
GOTERM_BP_FAT	GO:0051101~regulation of DNA binding	12	0.194489	0.00458732	HDAC5, KDM1A, TNF, MTDH, HDAC2, KRAS, TMEM189-UBE2V1, PIM1, TLR2, UBE2V1, TGFBR3, JAK2, MAP3K13	493	121	13528	2.72134	0.999979	0.212495	7.73389
GOTERM_BP_FAT	GO:0016055~Wnt receptor signaling pathway	12	0.194489	0.0092116	DKK2, TCF7, RARG, CSNK2A1, GSK3B, SOSTDC1, STRN, SOX4, LEF1, CSNK1G3, FZD5, FZD4	493	133	13528	2.4758	1	0.302748	14.9568
GOTERM_BP_FAT	GO:0050804~regulation of synaptic transmission	12	0.194489	0.0107954	KCNQ4, YWHAH, TNF, KRAS, PTGS2, GRIK2, BCHE, GRIK3, SLC24A2, USP46, SYNGR1, LTA	493	136	13528	2.42119	1	0.315289	17.3056
GOTERM_BP_FAT	GO:0032880~regulation of protein localization	12	0.194489	0.0119619	TNF, TEX15, SORBS1, GSK3B, TGFBR1, NF1, TNFSF14, JAK2, APPL1, PIK3R1, LTA, BARD1	493	138	13528	2.3861	1	0.338838	18.9962
GOTERM_BP_FAT	GO:0051969~regulation of transmission of nerve impulse	12	0.194489	0.0184352	KCNQ4, YWHAH, TNF, KRAS, PTGS2, GRIK2, BCHE, GRIK3, SLC24A2, USP46, SYNGR1, LTA	493	147	13528	2.24001	1	0.407937	27.8014
GOTERM_BP_FAT	GO:0051098~regulation of binding	12	0.194489	0.0240044	HDAC5, KDM1A, TNF, MTDH, HDAC2, KRAS, TMEM189-UBE2V1, PIM1, TLR2, UBE2V1, TGFBR3, JAK2, MAP3K13	493	153	13528	2.15217	1	0.450071	34.6466
GOTERM_BP_FAT	GO:0031644~regulation of neurological system process	12	0.194489	0.0240044	KCNQ4, YWHAH, TNF, KRAS, PTGS2, GRIK2, BCHE, GRIK3, SLC24A2, USP46, SYNGR1, LTA	493	153	13528	2.15217	1	0.450071	34.6466
GOTERM_BP_FAT	GO:0006813~potassium ion transport	12	0.194489	0.0319453	KCNQ4, SLC12A2, SLC24A2, KCNN3, KCNK5, ATP1B4, VPS4B, KCTD15, KCNA7, TNFAIP1, KCNK10, KCNE4	493	160	13528	2.05801	1	0.501622	43.3559
GOTERM_BP_FAT	GO:0001701~in utero embryonic development	12	0.194489	0.0567419	CUL3, MIB1, KDM1A, G2E3, CDX2, PLCG1, SP1, TGFBR1, TGFBR3, APBA1, ARNT, MLL2	493	176	13528	1.87092	1	0.639123	64.0361
GOTERM_BP_FAT	GO:0051270~regulation of cell motion	12	0.194489	0.0944019	DLC1, HDAC5, PTP4A1, TGFBR1, NF1, TGFBR3, JAK2, IL6R, FURIN, NTN1, VASH1, PIK3R1	493	193	13528	1.70612	1	0.754648	82.3767
GOTERM_BP_FAT	GO:0070201~regulation of establishment of protein localization	11	0.178282	0.0127796	TNF, SORBS1, GSK3B, TGFBR1, NF1, TNFSF14, JAK2, APPL1, PIK3R1, LTA, BARD1	493	121	13528	2.49456	1	0.341412	20.1619
GOTERM_BP_FAT	GO:0032870~cellular response to hormone stimulus	11	0.178282	0.0232889	PHIP, HDAC5, ADCY1, PRKAR2A, SORBS1, GNB2, BAIAP2, JAK2, APPL1, PIK3R1, GHR	493	133	13528	2.26949	1	0.450553	33.8028
GOTERM_BP_FAT	GO:0006417~regulation of translation	11	0.178282	0.0278884	EIF4B, EIF4G3, TNF, EIF2S1, IMPACT, NCK1, EIF5B, IGF2BP1, CASC3, IGF2BP3, EIF2C4	493	137	13528	2.20322	1	0.477081	39.0532
GOTERM_BP_FAT	GO:0043434~response to peptide hormone stimulus	11	0.178282	0.0546681	PHIP, HDAC5, SORBS1, BAIAP2, SOCS1, JAK2, IL6R, APPL1, NEFL, PIK3R1, GHR	493	154	13528	1.96001	1	0.633355	62.6265
GOTERM_BP_FAT	GO:0070647~protein modification by small protein conjugation or removal	11	0.178282	0.0671817	USP7, MIB1, RNF144B, G2E3, TMEM189-UBE2V1, VCP, UBE2V1, USP46, USP16, RNF40, ATXN7L3, BARD1	493	160	13528	1.88651	1	0.67416	70.4029
GOTERM_BP_FAT	GO:0030334~regulation of cell migration	11	0.178282	0.0891363	DLC1, HDAC5, PTP4A1, NF1, TGFBR3, JAK2, IL6R, FURIN, NTN1, VASH1, PIK3R1	493	169	13528	1.78605	1	0.746612	80.4941
GOTERM_BP_FAT	GO:0015837~amine transport	10	0.162075	0.0281237	SLC32A1, SLC11A1, SLC1A2, SLC38A2, SLC25A4, SLC7A2, SERINC1, SLC6A4, SLC13A3, APBA1	493	118	13528	2.32544	1	0.476663	39.311
GOTERM_BP_FAT	GO:0048193~Golgi vesicle transport	10	0.162075	0.0495849	SCAMP1, ATL2, VCP, AP2A1, ARRB1, SEC22B, RER1, SEC13, CUX1, CLTC	493	131	13528	2.09467	1	0.6079	58.9477
GOTERM_BP_FAT	GO:0032583~regulation of gene-specific transcription	10	0.162075	0.0557468	MEF2C, HDAC5, KDM1A, TAF1, TNF, HDAC2, NR5A2, KAT5, NCOR2, ARNT	493	134	13528	2.04777	1	0.635177	63.3661
GOTERM_BP_FAT	GO:0046942~carboxylic acid transport	10	0.162075	0.088026	SLC32A1, SLC11A1, SLC1A2, SLC38A2, SLC25A4, SLC7A2, SERINC1, SLC13A3, SLC25A1, APBA1	493	147	13528	1.86668	1	0.748667	80.0736
GOTERM_BP_FAT	GO:0015849~organic acid transport	10	0.162075	0.0908896	SLC32A1, SLC11A1, SLC1A2, SLC38A2, SLC25A4, SLC7A2, SERINC1, SLC13A3, SLC25A1, APBA1	493	148	13528	1.85407	1	0.751523	81.1411
GOTERM_BP_FAT	GO:0051091~positive regulation of transcription factor activity	9	0.145867	0.00140249	HDAC5, TNF, MTDH, KRAS, TMEM189-UBE2V1, TLR2, UBE2V1, TGFBR3, JAK2, MAP3K13	493	60	13528	4.11602	0.962422	0.110584	2.42707
GOTERM_BP_FAT	GO:0043388~positive regulation of DNA binding	9	0.145867	0.00377387	HDAC5, TNF, MTDH, KRAS, TMEM189-UBE2V1, TLR2, UBE2V1, TGFBR3, JAK2, MAP3K13	493	70	13528	3.52802	0.999855	0.189802	6.40495
GOTERM_BP_FAT	GO:0051099~positive regulation of binding	9	0.145867	0.00729006	HDAC5, TNF, MTDH, KRAS, TMEM189-UBE2V1, TLR2, UBE2V1, TGFBR3, JAK2, MAP3K13	493	78	13528	3.16617	1	0.263227	12.0227
GOTERM_BP_FAT	GO:0006836~neurotransmitter transport	9	0.145867	0.0104869	SLC32A1, CPLX2, SLC25A4, SNPH, SYN2, SLC6A4, LIN7C, SLC6A17, RIMS4	493	83	13528	2.97544	1	0.311645	16.8529
GOTERM_BP_FAT	GO:0046777~protein amino acid autophosphorylation	9	0.145867	0.01202	TAF1, CSNK2A1, MAP3K9, EIF2S1, TGFBR1, PIM1, JAK2, STK4, MAP3K13	493	85	13528	2.90543	1	0.336187	19.0797
GOTERM_BP_FAT	GO:0006865~amino acid transport	9	0.145867	0.0165666	SLC32A1, SLC11A1, SLC1A2, SLC38A2, SLC25A4, SLC7A2, SERINC1, SLC13A3, APBA1	493	90	13528	2.74402	1	0.393913	25.3571
GOTERM_BP_FAT	GO:0007411~axon guidance	9	0.145867	0.0411544	NRP2, EPHA4, KIF5C, NFASC, NRXN1, APBB2, ISL1, BMPR1B, NTN1	493	107	13528	2.30805	1	0.565113	52.084
GOTERM_BP_FAT	GO:0007611~learning or memory	9	0.145867	0.0492964	ADCY1, KRAS, PTGS2, PDE1B, BCHE, SLC24A2, NF1, GABRA5, NEUROD2	493	111	13528	2.22488	1	0.608605	58.729
GOTERM_BP_FAT	GO:0031098~stress-activated protein kinase signaling pathway	8	0.12966	0.00768327	MAP4K5, TNIK, TNF, MAP3K9, MINK1, MAPK10, MAP2K7, MAP3K13	493	63	13528	3.48447	1	0.271207	12.6308
GOTERM_BP_FAT	GO:0032386~regulation of intracellular transport	8	0.12966	0.0144311	TNF, GSK3B, TGFBR1, NF1, TNFSF14, ABCA2, JAK2, BARD1	493	71	13528	3.09185	1	0.368253	22.4681
GOTERM_BP_FAT	GO:0052548~regulation of endopeptidase activity	8	0.12966	0.0294558	DLC1, TNF, CASP9, VCP, IFT57, CYCS, FURIN, DHCR24	493	82	13528	2.67709	1	0.482867	40.7508
GOTERM_BP_FAT	GO:0052547~regulation of peptidase activity	8	0.12966	0.0368571	DLC1, TNF, CASP9, VCP, IFT57, CYCS, FURIN, DHCR24	493	86	13528	2.55257	1	0.533958	48.1821
GOTERM_BP_FAT	GO:0051092~positive regulation of NF-kappaB transcription factor activity	7	0.113452	0.00342059	TNF, MTDH, KRAS, TMEM189-UBE2V1, TLR2, UBE2V1, TGFBR3, MAP3K13	493	41	13528	4.68491	0.999668	0.185688	5.8222
GOTERM_BP_FAT	GO:0033157~regulation of intracellular protein transport	7	0.113452	0.012125	TNF, GSK3B, TGFBR1, NF1, TNFSF14, JAK2, BARD1	493	53	13528	3.62417	1	0.334657	19.2301
GOTERM_BP_FAT	GO:0046822~regulation of nucleocytoplasmic transport	7	0.113452	0.0183817	TNF, GSK3B, TGFBR1, NF1, TNFSF14, JAK2, BARD1	493	58	13528	3.31174	1	0.410794	27.7325
GOTERM_BP_FAT	GO:0007254~JNK cascade	7	0.113452	0.0198556	MAP4K5, TNIK, TNF, MAP3K9, MINK1, MAPK10, MAP3K13	493	59	13528	3.25561	1	0.423997	29.6088
GOTERM_BP_FAT	GO:0007612~learning	7	0.113452	0.0214079	KRAS, PDE1B, BCHE, SLC24A2, NF1, GABRA5, NEUROD2	493	60	13528	3.20135	1	0.437265	31.5352
GOTERM_BP_FAT	GO:0032869~cellular response to insulin stimulus	7	0.113452	0.0368275	PHIP, HDAC5, SORBS1, BAIAP2, APPL1, PIK3R1, GHR	493	68	13528	2.82472	1	0.536776	48.1542
GOTERM_BP_FAT	GO:0051384~response to glucocorticoid stimulus	7	0.113452	0.06421	TNF, KRAS, PTGS2, BCHE, IL6R, NEFL, GHR	493	78	13528	2.46258	1	0.664681	68.7081
GOTERM_BP_FAT	GO:0043281~regulation of caspase activity	7	0.113452	0.0674645	DLC1, TNF, CASP9, VCP, IFT57, CYCS, DHCR24	493	79	13528	2.43141	1	0.673239	70.5596
GOTERM_BP_FAT	GO:0031960~response to corticosteroid stimulus	7	0.113452	0.0889631	TNF, KRAS, PTGS2, BCHE, IL6R, NEFL, GHR	493	85	13528	2.25978	1	0.748096	80.4291
GOTERM_BP_FAT	GO:0002237~response to molecule of bacterial origin	7	0.113452	0.0928711	SLC11A1, PTGS2, SOCS1, TLR2, IL6R, SELE, LTA	493	86	13528	2.2335	1	0.755051	81.8479
GOTERM_BP_FAT	GO:0043193~positive regulation of gene-specific transcription	7	0.113452	0.0968702	MEF2C, HDAC5, TAF1, TNF, HDAC2, NR5A2, ARNT	493	87	13528	2.20783	1	0.757791	83.199
GOTERM_BP_FAT	GO:0050805~negative regulation of synaptic transmission	6	0.0972447	0.00078218	KCNQ4, PTGS2, GRIK2, BCHE, GRIK3, SLC24A2	493	21	13528	7.84005	0.839499	0.0764602	1.36053
GOTERM_BP_FAT	GO:0051970~negative regulation of transmission of nerve impulse	6	0.0972447	0.00181129	KCNQ4, PTGS2, GRIK2, BCHE, GRIK3, SLC24A2	493	25	13528	6.58564	0.985573	0.127795	3.124
GOTERM_BP_FAT	GO:0031645~negative regulation of neurological system process	6	0.0972447	0.00306309	KCNQ4, PTGS2, GRIK2, BCHE, GRIK3, SLC24A2	493	28	13528	5.88003	0.999233	0.180644	5.229
GOTERM_BP_FAT	GO:0046324~regulation of glucose import	6	0.0972447	0.00637371	SLC1A2, TNF, SORBS1, APPL1, PIK3R1, LTA	493	33	13528	4.98912	1	0.245775	10.5901
GOTERM_BP_FAT	GO:0010827~regulation of glucose transport	6	0.0972447	0.00725403	SLC1A2, TNF, SORBS1, APPL1, PIK3R1, LTA	493	34	13528	4.84238	1	0.266176	11.9668
GOTERM_BP_FAT	GO:0010553~negative regulation of specific transcription from RNA polymerase II promoter	6	0.0972447	0.0158843	MEF2C, HDAC5, KDM1A, HDAC2, KAT5, NCOR2	493	41	13528	4.01563	1	0.385027	24.4452
GOTERM_BP_FAT	GO:0001824~blastocyst development	6	0.0972447	0.0192373	CUL3, G2E3, CDX2, SP1, TGFBR1, TGFBR3	493	43	13528	3.82886	1	0.417634	28.8274
GOTERM_BP_FAT	GO:0032582~negative regulation of gene-specific transcription	6	0.0972447	0.0295556	MEF2C, HDAC5, KDM1A, HDAC2, KAT5, NCOR2	493	48	13528	3.43002	1	0.480838	40.8574
GOTERM_BP_FAT	GO:0006919~activation of caspase activity	6	0.0972447	0.0458357	DLC1, TNF, CASP9, VCP, IFT57, CYCS	493	54	13528	3.04891	1	0.593088	56.0184
GOTERM_BP_FAT	GO:0043280~positive regulation of caspase activity	6	0.0972447	0.0627873	DLC1, TNF, CASP9, VCP, IFT57, CYCS	493	59	13528	2.79052	1	0.661392	67.8648
GOTERM_BP_FAT	GO:0010952~positive regulation of peptidase activity	6	0.0972447	0.0627873	DLC1, TNF, CASP9, VCP, IFT57, CYCS	493	59	13528	2.79052	1	0.661392	67.8648
GOTERM_BP_FAT	GO:0048167~regulation of synaptic plasticity	6	0.0972447	0.0828181	YWHAH, KRAS, PTGS2, GRIK2, SLC24A2, SYNGR1	493	64	13528	2.57252	1	0.733142	77.9848
GOTERM_BP_FAT	GO:0051222~positive regulation of protein transport	6	0.0972447	0.0962755	TNF, GSK3B, TGFBR1, TNFSF14, JAK2, LTA	493	67	13528	2.45733	1	0.757616	83.0043
GOTERM_BP_FAT	GO:0015807~L-amino acid transport	5	0.0810373	0.00883069	SLC11A1, SLC1A2, SLC25A4, SERINC1, APBA1	493	23	13528	5.96525	1	0.29636	14.3826
GOTERM_BP_FAT	GO:0032388~positive regulation of intracellular transport	5	0.0810373	0.0223925	TNF, GSK3B, TGFBR1, TNFSF14, JAK2	493	30	13528	4.57336	1	0.441139	32.7311
GOTERM_BP_FAT	GO:0050806~positive regulation of synaptic transmission	5	0.0810373	0.0338463	TNF, PTGS2, GRIK2, SLC24A2, LTA	493	34	13528	4.03532	1	0.515797	45.2719
GOTERM_BP_FAT	GO:0008286~insulin receptor signaling pathway	5	0.0810373	0.0443056	PHIP, SORBS1, BAIAP2, APPL1, PIK3R1	493	37	13528	3.70813	1	0.58643	54.7673
GOTERM_BP_FAT	GO:0051971~positive regulation of transmission of nerve impulse	5	0.0810373	0.0443056	TNF, PTGS2, GRIK2, SLC24A2, LTA	493	37	13528	3.70813	1	0.58643	54.7673
GOTERM_BP_FAT	GO:0001818~negative regulation of cytokine production	5	0.0810373	0.0481505	SLC11A1, TNF, IL6R, KAT5, FURIN	493	38	13528	3.61055	1	0.60268	57.8495
GOTERM_BP_FAT	GO:0031646~positive regulation of neurological system process	5	0.0810373	0.052174	TNF, PTGS2, GRIK2, SLC24A2, LTA	493	39	13528	3.51797	1	0.621358	60.8622
GOTERM_BP_FAT	GO:0006446~regulation of translational initiation	5	0.0810373	0.0607525	EIF4B, EIF4G3, TNF, EIF2S1, EIF5B	493	41	13528	3.34636	1	0.654189	66.6212
GOTERM_BP_FAT	GO:0034329~cell junction assembly	5	0.0810373	0.0607525	DLC1, SORBS1, TLN2, STRN, GJC1	493	41	13528	3.34636	1	0.654189	66.6212
GOTERM_BP_FAT	GO:0030509~BMP signaling pathway	5	0.0810373	0.0749248	ZFYVE16, BMPR2, TGFBR3, FSTL1, BMPR1B	493	44	13528	3.1182	1	0.702961	74.4215
GOTERM_BP_FAT	GO:0042306~regulation of protein import into nucleus	5	0.0810373	0.0749248	TNF, TGFBR1, NF1, TNFSF14, JAK2	493	44	13528	3.1182	1	0.702961	74.4215
GOTERM_BP_FAT	GO:0043526~neuroprotection	4	0.0648298	0.0129012	ESR1, JAK2, DHCR24, GHR	493	14	13528	7.84005	1	0.340241	20.3339
GOTERM_BP_FAT	GO:0042516~regulation of tyrosine phosphorylation of Stat3 protein	4	0.0648298	0.0222348	SOCS1, JAK2, IL6R, GHR	493	17	13528	6.45651	1	0.446056	32.5409
GOTERM_BP_FAT	GO:0043525~positive regulation of neuron apoptosis	4	0.0648298	0.0440736	TNF, CASP9, NF1, LTA	493	22	13528	4.98912	1	0.587524	54.5746
GOTERM_BP_FAT	GO:0016571~histone methylation	4	0.0648298	0.0440736	PRDM7, EZH2, SUV39H1, SUV39H2	493	22	13528	4.98912	1	0.587524	54.5746
GOTERM_BP_FAT	GO:0045862~positive regulation of proteolysis	4	0.0648298	0.0608074	TAF1, TNF, HDAC2, FURIN	493	25	13528	4.39043	1	0.651879	66.6553
GOTERM_BP_FAT	GO:0016579~protein deubiquitination	4	0.0648298	0.0669537	USP7, USP46, USP16, ATXN7L3	493	26	13528	4.22156	1	0.675403	70.276
GOTERM_BP_FAT	GO:0045732~positive regulation of protein catabolic process	4	0.0648298	0.0733711	TAF1, TNF, FURIN, BARD1	493	27	13528	4.06521	1	0.69751	73.6589
GOTERM_BP_FAT	GO:0070646~protein modification by small protein removal	4	0.0648298	0.0869839	USP7, USP46, USP16, ATXN7L3	493	29	13528	3.78485	1	0.746568	79.6712
GOTERM_BP_FAT	GO:0018105~peptidyl-serine phosphorylation	4	0.0648298	0.0869839	TAF1, GSK3B, TGFBR1, STK4	493	29	13528	3.78485	1	0.746568	79.6712
GOTERM_BP_FAT	GO:0010970~microtubule-based transport	4	0.0648298	0.0869839	DYNC1I1, KIF3B, NEFL, APBA1	493	29	13528	3.78485	1	0.746568	79.6712
GOTERM_BP_FAT	GO:0090003~regulation of establishment of protein localization to plasma membrane	3	0.0486224	0.0245512	SORBS1, APPL1, PIK3R1	493	7	13528	11.7601	1	0.44735	35.2847
GOTERM_BP_FAT	GO:0043090~amino acid import	3	0.0486224	0.0319564	SLC11A1, SLC1A2, SLC25A4	493	8	13528	10.2901	1	0.498579	43.3673
GOTERM_BP_FAT	GO:0043092~L-amino acid import	3	0.0486224	0.0319564	SLC11A1, SLC1A2, SLC25A4	493	8	13528	10.2901	1	0.498579	43.3673
GOTERM_BP_FAT	GO:0060396~growth hormone receptor signaling pathway	3	0.0486224	0.0319564	JAK2, PIK3R1, GHR	493	8	13528	10.2901	1	0.498579	43.3673
GOTERM_BP_FAT	GO:0060416~response to growth hormone stimulus	3	0.0486224	0.0401129	JAK2, PIK3R1, GHR	493	9	13528	9.14672	1	0.561828	51.1645
GOTERM_BP_FAT	GO:0042517~positive regulation of tyrosine phosphorylation of Stat3 protein	3	0.0486224	0.0584261	JAK2, IL6R, GHR	493	11	13528	7.48368	1	0.644756	65.1439
GOTERM_BP_FAT	GO:0045885~positive regulation of survival gene product expression	3	0.0486224	0.0684654	MEF2C, TGFBR1, ESR1	493	12	13528	6.86004	1	0.676319	71.1079

## Sheet: GO-9-M
GO categories of target genes of 9 differently expressed miRNAs in Min pig
Category	Term	Count	%	PValue	Genes	List Total	Pop Hits	Pop Total	Fold Enrichment	Bonferroni	Benjamini	FDR
GOTERM_BP_FAT	GO:0045449~regulation of transcription	688	18.8804	1.62921e-17	NM_198526, NM_213596, NM_018105, NM_138270, NM_001717, NM_002397, NM_138374, NM_005338, NM_002585, NM_016284, NM_014292, NM_017660, NM_006345, NM_205843, NM_024721, NM_001040441, NM_001145343, NM_007345, NM_030762, NM_001080470, NM_004364, NM_001136038, NM_000376, NM_017666, NM_153453, NM_016269, NM_001080485, NM_002398, NM_016270, NM_032647, NM_016578, NM_000248, NM_001004317, NM_001134778, NM_0…	2754	2601	13528	1.29932	7.52533e-14	6.84121e-15	3.07461e-14
GOTERM_BP_FAT	GO:0006350~transcription	564	15.4775	4.87098e-15	NM_198526, NM_213596, NM_018105, NM_001717, NM_002397, NM_138374, NM_005338, NM_002585, NM_016284, NM_014292, NM_006345, NM_017660, NM_205843, NM_024721, NM_001040441, NM_001145343, NM_007345, NM_030762, NM_001080470, NM_016132, NM_004364, NM_001136038, NM_000376, NM_017666, NM_016269, NM_153453, NM_001080485, NM_002398, NM_016270, NM_001520, NM_032647, NM_016578, NM_000248, NM_001134778, NM_0019…	2754	2101	13528	1.31863	2.25637e-11	1.41021e-12	9.21485e-12
GOTERM_BP_FAT	GO:0051252~regulation of RNA metabolic process	474	13.0077	1.23214e-10	NM_213596, NM_018105, NM_138270, NM_138374, NM_002397, NM_002585, NM_017660, NM_205843, NM_024721, NM_001145343, NM_007345, NM_030762, NM_004364, NM_000376, NM_016269, NM_153453, NM_001080485, NM_002398, NM_032647, NM_016578, NM_001004317, NM_000248, NM_001904, NM_001134778, NM_000246, NM_005456, NM_005359, NM_005077, NM_206595, NM_080647, NM_001172085, NM_001127215, NM_005982, NM_001127217, NM_0…	2754	1813	13528	1.28425	5.69126e-07	2.37136e-08	2.32527e-07
GOTERM_BP_FAT	GO:0006355~regulation of transcription, DNA-dependent	459	12.596	1.16453e-09	NM_213596, NM_018105, NM_138270, NM_138374, NM_002397, NM_002585, NM_017660, NM_205843, NM_024721, NM_001145343, NM_007345, NM_030762, NM_004364, NM_000376, NM_016269, NM_153453, NM_001080485, NM_002398, NM_032647, NM_016578, NM_001004317, NM_000248, NM_001904, NM_001134778, NM_000246, NM_005456, NM_005359, NM_005077, NM_206595, NM_080647, NM_001172085, NM_001127215, NM_005982, NM_001127217, NM_1…	2754	1773	13528	1.27167	5.37894e-06	1.92106e-07	2.19767e-06
GOTERM_BP_FAT	GO:0007242~intracellular signaling cascade	324	8.89133	7.88195e-07	NM_015000, NM_005090, NM_003149, NM_000267, NM_001003652, NM_002880, NM_199335, NM_003246, NM_002093, NM_080862, NM_000782, NM_001080475, NM_002873, NM_002871, NM_016563, NM_001130916, NM_021252, NM_016131, NM_003137, NM_152573, NM_014550, NM_016544, NM_003239, NM_005207, NM_000376, NM_001015882, NM_003743, NM_006868, NM_001145648, NM_005206, NM_003745, NM_002865, NM_139245, NM_002866, NM_0010471…	2754	1256	13528	1.26714	0.00363406	4.9871e-05	0.00148745
GOTERM_BP_FAT	GO:0006793~phosphorus metabolic process	292	8.01317	1.25651e-13	NM_015000, NM_006742, NM_001001557, NM_001003652, NM_001077181, NM_002880, NM_006875, NM_199335, NM_003246, NM_002093, NM_001077401, NM_002595, NM_001040446, NM_001109754, NM_001130916, NM_175866, NM_182944, NM_001135599, NM_003137, NM_003239, NM_078470, NM_005204, NM_003747, NM_139245, NM_017672, NM_139241, NM_130435, NM_004358, NM_001130701, NM_018650, NM_032246, NM_182946, NM_000245, NM_024328…	2754	973	13528	1.47414	5.80503e-10	3.41472e-11	2.37177e-10
GOTERM_BP_FAT	GO:0006796~phosphate metabolic process	292	8.01317	1.25651e-13	NM_015000, NM_006742, NM_001001557, NM_001003652, NM_001077181, NM_002880, NM_006875, NM_199335, NM_003246, NM_002093, NM_001077401, NM_002595, NM_001040446, NM_001109754, NM_001130916, NM_175866, NM_182944, NM_001135599, NM_003137, NM_003239, NM_078470, NM_005204, NM_003747, NM_139245, NM_017672, NM_139241, NM_130435, NM_004358, NM_001130701, NM_018650, NM_032246, NM_182946, NM_000245, NM_024328…	2754	973	13528	1.47414	5.80503e-10	3.41472e-11	2.37177e-10
GOTERM_BP_FAT	GO:0010604~positive regulation of macromolecule metabolic process	274	7.51921	1.88184e-16	NM_173200, NM_033502, NM_001001557, NM_002198, NM_001003652, NM_024991, NM_002397, NM_002585, NM_003246, NM_006194, NM_001077401, NM_205843, NM_057175, NM_001130916, NM_003348, NM_001139466, NM_001135599, NM_001139467, NM_003749, NM_001145645, NM_003239, NM_004364, NM_003743, NM_173214, NM_016269, NM_003747, NM_153453, NM_001168278, NM_031483, NM_000899, NM_016270, NM_016578, NM_172349, NM_001127…	2754	857	13528	1.57051	1.02562e-12	8.54872e-14	4.21885e-13
GOTERM_BP_FAT	GO:0016310~phosphorylation	245	6.72338	1.56007e-12	NM_015000, NM_006742, NM_001001557, NM_001003652, NM_002880, NM_006875, NM_199335, NM_003246, NM_002093, NM_002595, NM_001077401, NM_001130916, NM_175866, NM_001135599, NM_182944, NM_003137, NM_003239, NM_078470, NM_005204, NM_003747, NM_017672, NM_139241, NM_130435, NM_018650, NM_032246, NM_182946, NM_000245, NM_002070, NM_003718, NM_005456, NM_134442, NM_005357, NM_004333, NM_021135, NM_173468,…	2754	800	13528	1.50434	7.20603e-09	4.00335e-10	2.94416e-09
GOTERM_BP_FAT	GO:0009891~positive regulation of biosynthetic process	242	6.64105	6.14447e-20	NM_173200, NM_033502, NM_001001557, NM_002198, NM_001003652, NM_002397, NM_024991, NM_002585, NM_003246, NM_006194, NM_001077401, NM_205843, NM_001130916, NM_057175, NM_001135599, NM_001139466, NM_003749, NM_001139467, NM_003239, NM_004364, NM_003743, NM_173214, NM_016269, NM_153453, NM_001168278, NM_003747, NM_000899, NM_016270, NM_016578, NM_172349, NM_000248, NM_001904, NM_000246, NM_005359, N…	2754	695	13528	1.71041	2.83813e-16	7.09532e-17	1.15957e-16
GOTERM_BP_FAT	GO:0006357~regulation of transcription from RNA polymerase II promoter	240	6.58617	2.41822e-16	NM_015001, NM_173200, NM_002198, NM_001003652, NM_002397, NM_002585, NM_006194, NM_205843, NM_001139466, NM_001139467, NM_032440, NM_003239, NM_004364, NM_053002, NM_003743, NM_000376, NM_005206, NM_173214, NM_016269, NM_153453, NM_001168278, NM_003244, NM_006874, NM_032647, NM_021078, NM_172349, NM_000248, NM_001904, NM_000246, NM_005359, NM_022455, NM_134442, NM_005077, NM_003472, NM_080647, NM…	2754	727	13528	1.62161	1.02562e-12	7.89369e-14	4.21885e-13
GOTERM_BP_FAT	GO:0031328~positive regulation of cellular biosynthetic process	239	6.55873	8.00818e-20	NM_173200, NM_033502, NM_001001557, NM_002198, NM_001003652, NM_002397, NM_024991, NM_002585, NM_003246, NM_006194, NM_001077401, NM_205843, NM_001130916, NM_057175, NM_001139466, NM_003749, NM_001139467, NM_003239, NM_004364, NM_003743, NM_173214, NM_016269, NM_153453, NM_001168278, NM_003747, NM_000899, NM_016270, NM_016578, NM_172349, NM_000248, NM_001904, NM_000246, NM_005359, NM_022455, NM_0…	2754	685	13528	1.71387	3.69898e-16	7.39795e-17	1.51129e-16
GOTERM_BP_FAT	GO:0008104~protein localization	239	6.55873	5.91109e-07	NM_001164317, NM_001168551, NM_199335, NM_002093, NM_002871, NM_021575, NM_022340, NM_021252, NM_001135599, NM_016131, NM_152573, NM_001145645, NM_003239, NM_001002814, NM_006868, NM_003747, NM_002865, NM_002866, NM_002867, NM_016277, NM_016128, NM_198490, NM_004218, NM_001080779, NM_001077198, NM_032932, NM_016577, NM_014932, NM_001010891, NM_002270, NM_021982, NM_001099415, NM_022459, NM_001904…	2754	882	13528	1.33106	0.00272661	4.07504e-05	0.00111552
GOTERM_BP_FAT	GO:0010557~positive regulation of macromolecule biosynthetic process	234	6.42151	5.59706e-21	NM_173200, NM_033502, NM_001001557, NM_002198, NM_001003652, NM_002397, NM_024991, NM_002585, NM_003246, NM_006194, NM_001077401, NM_205843, NM_001130916, NM_057175, NM_001135599, NM_001139466, NM_003749, NM_001139467, NM_003239, NM_004364, NM_003743, NM_173214, NM_016269, NM_153453, NM_001168278, NM_003747, NM_000899, NM_016270, NM_016578, NM_172349, NM_000248, NM_001904, NM_000246, NM_005359, N…	2754	654	13528	1.75755	2.58528e-17	2.58528e-17	1.05626e-17
GOTERM_BP_FAT	GO:0006468~protein amino acid phosphorylation	224	6.14709	2.89142e-16	NM_015000, NM_006742, NM_001001557, NM_001003652, NM_002880, NM_006875, NM_199335, NM_003246, NM_002093, NM_002595, NM_001077401, NM_001130916, NM_175866, NM_001135599, NM_182944, NM_003137, NM_003239, NM_005204, NM_003747, NM_017672, NM_139241, NM_130435, NM_018650, NM_032246, NM_182946, NM_000245, NM_002070, NM_003718, NM_005456, NM_134442, NM_005357, NM_004333, NM_021135, NM_173468, NM_0011132…	2754	667	13528	1.64965	1.53844e-12	1.02585e-13	6.32827e-13
GOTERM_BP_FAT	GO:0051173~positive regulation of nitrogen compound metabolic process	223	6.11965	4.17885e-18	NM_173200, NM_001001557, NM_033502, NM_002198, NM_001003652, NM_002397, NM_002585, NM_006194, NM_001077401, NM_205843, NM_001130916, NM_057175, NM_003348, NM_001139466, NM_001139467, NM_003239, NM_004364, NM_003743, NM_173214, NM_016269, NM_153453, NM_001168278, NM_003747, NM_000899, NM_016270, NM_016578, NM_172349, NM_000248, NM_001904, NM_000246, NM_005359, NM_022455, NM_001099412, NM_134442, N…	2754	644	13528	1.70094	1.93021e-14	2.41277e-15	7.88624e-15
GOTERM_BP_FAT	GO:0045935~positive regulation of nucleobase, nucleoside, nucleotide and nucleic acid metabolic process	221	6.06476	3.0346e-19	NM_173200, NM_001001557, NM_033502, NM_002198, NM_001003652, NM_002397, NM_002585, NM_006194, NM_001077401, NM_205843, NM_001130916, NM_057175, NM_003348, NM_001139466, NM_001139467, NM_003239, NM_004364, NM_003743, NM_173214, NM_016269, NM_153453, NM_001168278, NM_003747, NM_000899, NM_016270, NM_016578, NM_172349, NM_000248, NM_001904, NM_000246, NM_005359, NM_022455, NM_001099412, NM_134442, N…	2754	624	13528	1.73971	1.40168e-15	2.33614e-16	5.72684e-16
GOTERM_BP_FAT	GO:0042127~regulation of cell proliferation	219	6.00988	2.17448e-07	NM_002291, NM_000267, NM_001003652, NM_000264, NM_001717, NM_002585, NM_000368, NM_003246, NM_001077401, NM_001130916, NM_001135599, NM_003749, NM_001135597, NM_001145645, NM_003239, NM_004364, NM_000376, NM_003244, NM_031483, NM_000899, NM_004358, NM_003336, NM_032109, NM_002070, NM_003718, NM_000248, NM_001127511, NM_001904, NM_005359, NM_000389, NM_004712, NM_001113239, NM_000965, NM_001032282…	2754	787	13528	1.36691	0.00100389	1.76207e-05	0.000410361
GOTERM_BP_FAT	GO:0045184~establishment of protein localization	218	5.98244	4.88335e-08	NM_001168551, NM_199335, NM_002093, NM_002871, NM_021575, NM_022340, NM_021252, NM_001135599, NM_016131, NM_152573, NM_001145645, NM_003239, NM_001002814, NM_006868, NM_003747, NM_002865, NM_002866, NM_002867, NM_016277, NM_016128, NM_198490, NM_004218, NM_001080779, NM_001077198, NM_032932, NM_016577, NM_014932, NM_001010891, NM_021982, NM_002270, NM_022459, NM_001099415, NM_001142628, NM_002271…	2754	769	13528	1.39251	0.000225537	5.1264e-06	9.21575e-05
GOTERM_BP_FAT	GO:0015031~protein transport	216	5.92755	5.68861e-08	NM_001168551, NM_199335, NM_002093, NM_002871, NM_021575, NM_022340, NM_021252, NM_001135599, NM_016131, NM_152573, NM_001145645, NM_003239, NM_001002814, NM_006868, NM_003747, NM_002865, NM_002866, NM_002867, NM_016277, NM_016128, NM_198490, NM_004218, NM_001080779, NM_001077198, NM_032932, NM_016577, NM_014932, NM_001010891, NM_021982, NM_002270, NM_022459, NM_001099415, NM_001142628, NM_002271…	2754	762	13528	1.39241	0.000262722	5.83903e-06	0.000107354
GOTERM_BP_FAT	GO:0010628~positive regulation of gene expression	214	5.87267	6.08894e-21	NM_173200, NM_001001557, NM_033502, NM_002198, NM_001003652, NM_002397, NM_002585, NM_006194, NM_001077401, NM_205843, NM_001130916, NM_057175, NM_001139466, NM_001139467, NM_001145645, NM_003239, NM_004364, NM_003743, NM_173214, NM_016269, NM_153453, NM_001168278, NM_016270, NM_016578, NM_172349, NM_000248, NM_001904, NM_000246, NM_005359, NM_022455, NM_001099412, NM_134442, NM_002699, NM_080647…	2754	581	13528	1.80929	2.81248e-17	1.40624e-17	1.14909e-17
GOTERM_BP_FAT	GO:0045941~positive regulation of transcription	208	5.70801	1.90758e-20	NM_173200, NM_001001557, NM_033502, NM_002198, NM_001003652, NM_002397, NM_002585, NM_006194, NM_001077401, NM_205843, NM_001130916, NM_057175, NM_001139466, NM_001139467, NM_003239, NM_004364, NM_003743, NM_173214, NM_016269, NM_153453, NM_001168278, NM_016270, NM_016578, NM_172349, NM_000248, NM_001904, NM_000246, NM_005359, NM_022455, NM_001099412, NM_134442, NM_080647, NM_206595, NM_005982, N…	2754	564	13528	1.81156	8.81111e-17	2.93704e-17	3.59994e-17
GOTERM_BP_FAT	GO:0010605~negative regulation of macromolecule metabolic process	206	5.65313	2.63781e-07	NM_015001, NM_001003652, NM_001142640, NM_002397, NM_000368, NM_003246, NM_002873, NM_017660, NM_205843, NM_003345, NM_001139466, NM_001139467, NM_032440, NM_003239, NM_004364, NM_000376, NM_003745, NM_016269, NM_001168278, NM_003244, NM_016277, NM_022739, NM_003642, NM_004096, NM_001009881, NM_032647, NM_016578, NM_172349, NM_001004317, NM_001904, NM_016120, NM_000246, NM_005359, NM_022455, NM_0…	2754	734	13528	1.37861	0.00121766	2.10067e-05	0.0004978
GOTERM_BP_FAT	GO:0043067~regulation of programmed cell death	206	5.65313	0.000281445	NM_000267, NM_001135733, NM_002397, NM_006875, NM_005338, NM_003246, NM_002093, NM_001130916, NM_199242, NM_001098632, NM_001135599, NM_014550, NM_001145645, NM_003239, NM_000376, NM_021999, NM_001145648, NM_001047160, NM_007350, NM_139241, NM_023083, NM_000248, NM_001127511, NM_005456, NM_032431, NM_000389, NM_134442, NM_004333, NM_004330, NM_001113239, NM_000965, NM_001032282, NM_005778, NM_000…	2754	812	13528	1.24618	0.727517	0.00951457	0.529803
GOTERM_BP_FAT	GO:0010941~regulation of cell death	206	5.65313	0.000350507	NM_000267, NM_001135733, NM_002397, NM_006875, NM_005338, NM_003246, NM_002093, NM_001130916, NM_199242, NM_001098632, NM_001135599, NM_014550, NM_001145645, NM_003239, NM_000376, NM_021999, NM_001145648, NM_001047160, NM_007350, NM_139241, NM_023083, NM_000248, NM_001127511, NM_005456, NM_032431, NM_000389, NM_134442, NM_004333, NM_004330, NM_001113239, NM_000965, NM_001032282, NM_005778, NM_000…	2754	815	13528	1.24159	0.801958	0.0112597	0.659402
GOTERM_BP_FAT	GO:0042981~regulation of apoptosis	204	5.59824	0.000298685	NM_000267, NM_001135733, NM_002397, NM_006875, NM_005338, NM_003246, NM_002093, NM_001130916, NM_199242, NM_001098632, NM_001135599, NM_014550, NM_001145645, NM_003239, NM_000376, NM_021999, NM_001145648, NM_001047160, NM_007350, NM_139241, NM_023083, NM_000248, NM_001127511, NM_005456, NM_032431, NM_000389, NM_134442, NM_004333, NM_004330, NM_001113239, NM_000965, NM_001032282, NM_005778, NM_000…	2754	804	13528	1.24636	0.748379	0.00980753	0.56217
GOTERM_BP_FAT	GO:0009057~macromolecule catabolic process	199	5.46103	0.000282528	NM_003350, NM_015002, NM_153350, NM_152586, NM_006336, NM_080862, NM_022826, NM_004205, NM_003345, NM_003348, NM_001111112, NM_001139466, NM_001139467, NM_012158, NM_003340, NM_003342, NM_171997, NM_016448, NM_001142651, NM_003745, NM_172070, NM_031483, NM_002862, NM_017670, NM_003336, NM_022739, NM_022832, NM_205836, NM_012164, NM_003339, NM_001009881, NM_004232, NM_001004317, NM_012166, NM_0324…	2754	781	13528	1.25162	0.728877	0.00941325	0.531837
GOTERM_BP_FAT	GO:0046907~intracellular transport	192	5.26894	3.03045e-08	NM_130837, NM_199335, NM_000368, NM_002093, NM_021575, NM_000271, NM_022340, NM_001135599, NM_003239, NM_014946, NM_017668, NM_002865, NM_016128, NM_016577, NM_014932, NM_001010891, NM_021982, NM_002270, NM_001142628, NM_002271, NM_014939, NM_007096, NM_001135187, NM_004712, NM_003473, NM_001001433, NM_000390, NM_001042681, NM_002473, NM_001008493, NM_002266, NM_002267, NM_002268, NM_001144881, N…	2754	657	13528	1.43551	0.000139967	3.68358e-06	5.719e-05
GOTERM_BP_FAT	GO:0044265~cellular macromolecule catabolic process	191	5.24149	5.51525e-05	NM_003350, NM_015002, NM_153350, NM_152586, NM_006336, NM_080862, NM_022826, NM_004205, NM_003345, NM_003348, NM_001111112, NM_001139466, NM_001139467, NM_012158, NM_003340, NM_003342, NM_171997, NM_016448, NM_001142651, NM_003745, NM_172070, NM_031483, NM_017670, NM_003336, NM_022739, NM_022832, NM_205836, NM_001009881, NM_003339, NM_012164, NM_004232, NM_001004317, NM_012166, NM_032431, NM_0161…	2754	725	13528	1.29409	0.224895	0.00231329	0.104031
GOTERM_BP_FAT	GO:0007049~cell cycle	190	5.21405	0.0029201	NM_001135733, NM_014956, NM_032521, NM_018105, NM_004354, NM_006875, NM_002093, NM_003246, NM_002873, NM_080668, NM_003345, NM_057177, NM_175866, NM_001135599, NM_004906, NM_014946, NM_017668, NM_005204, NM_001130831, NM_003747, NM_001127208, NM_004358, NM_001122824, NM_001129887, NM_001127511, NM_001904, NM_007317, NM_000389, NM_001127215, NM_019106, NM_001008491, NM_018682, NM_002473, NM_006221…	2754	776	13528	1.20271	0.999999	0.0637672	5.36929
GOTERM_BP_FAT	GO:0010033~response to organic substance	188	5.15917	0.000115703	NM_173200, NM_001003652, NM_000264, NM_024991, NM_000368, NM_003246, NM_001130916, NM_005896, NM_001135599, NM_003749, NM_003239, NM_001015882, NM_014159, NM_003745, NM_016269, NM_177924, NM_004096, NM_001009881, NM_023083, NM_001004317, NM_001904, NM_000246, NM_134442, NM_000389, NM_003472, NM_000104, NM_001032282, NM_000963, NM_003131, NM_000964, NM_006206, NM_000633, NM_015191, NM_000399, NM_1…	2754	721	13528	1.28083	0.414017	0.00440732	0.218127
GOTERM_BP_FAT	GO:0016265~death	182	4.99451	0.00104199	NM_000165, NM_152778, NM_006282, NM_022336, NM_130837, NM_001013438, NM_022041, NM_138458, NM_001135733, NM_023019, NM_006113, NM_001100913, NM_018307, NM_018844, NM_002880, NM_006875, NM_002397, NM_005338, NM_003246, NM_005406, NM_001160, NM_000314, NM_005690, NM_025079, NM_022037, NM_006939, NM_207002, NM_001135599, NM_001040142, NM_002006, NM_001164271, NM_001167, NM_014946, NM_199320, NM_1735…	2754	724	13528	1.23482	0.991896	0.0276086	1.94822
GOTERM_BP_FAT	GO:0006811~ion transport	181	4.96707	0.0173315	NM_000806, NM_000807, NM_033272, NM_000905, NM_000801, NM_020348, NM_000702, NM_024698, NM_078483, NM_020342, NM_000368, NM_001690, NM_001145044, NM_030971, NM_006933, NM_004961, NM_006345, NM_021912, NM_004869, NM_003156, NM_018992, NM_000809, NM_001048210, NM_001040142, NM_000813, NM_000814, NM_170665, NM_003740, NM_001011554, NM_001001344, NM_020662, NM_000810, NM_000376, NM_013309, NM_000718,…	2754	768	13528	1.15768	1	0.238773	28.1035
GOTERM_BP_FAT	GO:0008219~cell death	180	4.93963	0.00136266	NM_000165, NM_152778, NM_006282, NM_022336, NM_130837, NM_001013438, NM_022041, NM_138458, NM_001135733, NM_023019, NM_006113, NM_001100913, NM_018307, NM_018844, NM_002880, NM_006875, NM_002397, NM_005338, NM_003246, NM_005406, NM_001160, NM_000314, NM_005690, NM_025079, NM_022037, NM_006939, NM_207002, NM_001135599, NM_001040142, NM_002006, NM_001164271, NM_001167, NM_014946, NM_199320, NM_1735…	2754	719	13528	1.22974	0.998161	0.0341995	2.54051
GOTERM_BP_FAT	GO:0045893~positive regulation of transcription, DNA-dependent	178	4.88474	3.36867e-18	NM_173200, NM_033502, NM_001003652, NM_002198, NM_002397, NM_002585, NM_006194, NM_205843, NM_057175, NM_001139466, NM_001139467, NM_004364, NM_003239, NM_003743, NM_173214, NM_153453, NM_001168278, NM_016269, NM_172349, NM_000248, NM_001904, NM_000246, NM_005359, NM_022455, NM_134442, NM_206595, NM_080647, NM_005982, NM_003466, NM_001113239, NM_000965, NM_022845, NM_000966, NM_134262, NM_018682,…	2754	477	13528	1.83304	1.55599e-14	2.22284e-15	6.35728e-15
GOTERM_BP_FAT	GO:0051254~positive regulation of RNA metabolic process	178	4.88474	8.82491e-18	NM_173200, NM_033502, NM_001003652, NM_002198, NM_002397, NM_002585, NM_006194, NM_205843, NM_057175, NM_001139466, NM_001139467, NM_004364, NM_003239, NM_003743, NM_173214, NM_153453, NM_001168278, NM_016269, NM_172349, NM_000248, NM_001904, NM_000246, NM_005359, NM_022455, NM_134442, NM_206595, NM_080647, NM_005982, NM_003466, NM_001113239, NM_000965, NM_022845, NM_000966, NM_134262, NM_018682,…	2754	481	13528	1.81779	4.07623e-14	4.52914e-15	1.66542e-14
GOTERM_BP_FAT	GO:0009890~negative regulation of biosynthetic process	176	4.82986	2.44401e-09	NM_015001, NM_001003652, NM_206907, NM_001170765, NM_002397, NM_002114, NM_000368, NM_020248, NM_002210, NM_002873, NM_017660, NM_205843, NM_001546, NM_021005, NM_003345, NM_144653, NM_022037, NM_015094, NM_001139466, NM_001139467, NM_032440, NM_007249, NM_002006, NM_003239, NM_004364, NM_020459, NM_000376, NM_016269, NM_001168278, NM_031300, NM_001077261, NM_001131005, NM_003244, NM_004973, NM_0…	2754	573	13528	1.50879	1.12888e-05	3.64158e-07	4.61228e-06
GOTERM_BP_FAT	GO:0007155~cell adhesion	175	4.80241	0.00169323	NM_002291, NM_005711, NM_005545, NM_003830, NM_019035, NM_173808, NM_000609, NM_013231, NM_024991, NM_173515, NM_001004439, NM_000368, NM_002204, NM_003246, NM_018904, NM_020872, NM_018905, NM_018902, NM_005406, NM_021101, NM_018903, NM_005202, NM_001134999, NM_018900, NM_002210, NM_018901, NM_002590, NM_213589, NM_018908, NM_000173, NM_018909, NM_207002, NM_018906, NM_018907, NM_001337, NM_02199…	2754	700	13528	1.22803	0.999601	0.0409952	3.14754
GOTERM_BP_FAT	GO:0022610~biological adhesion	175	4.80241	0.00178683	NM_002291, NM_005711, NM_005545, NM_003830, NM_019035, NM_173808, NM_000609, NM_013231, NM_024991, NM_173515, NM_001004439, NM_000368, NM_002204, NM_003246, NM_018904, NM_020872, NM_018905, NM_018902, NM_005406, NM_021101, NM_018903, NM_005202, NM_001134999, NM_018900, NM_002210, NM_018901, NM_002590, NM_213589, NM_018908, NM_000173, NM_018909, NM_207002, NM_018906, NM_018907, NM_001337, NM_02199…	2754	701	13528	1.22628	0.999742	0.042546	3.31876
GOTERM_BP_FAT	GO:0010558~negative regulation of macromolecule biosynthetic process	173	4.74753	2.83509e-10	NM_015001, NM_001003652, NM_001170765, NM_002397, NM_002114, NM_000368, NM_020248, NM_002210, NM_002873, NM_017660, NM_205843, NM_001546, NM_021005, NM_003345, NM_144653, NM_022037, NM_015094, NM_001139466, NM_001139467, NM_032440, NM_007249, NM_002006, NM_003239, NM_004364, NM_020459, NM_000376, NM_016269, NM_001168278, NM_031300, NM_001077261, NM_001131005, NM_003244, NM_004973, NM_000565, NM_0…	2754	547	13528	1.55356	1.30953e-06	5.03665e-08	5.35032e-07
GOTERM_BP_FAT	GO:0030163~protein catabolic process	173	4.74753	4.85936e-06	NM_033274, NM_003350, NM_015002, NM_024295, NM_153350, NM_022041, NM_152586, NM_152441, NM_006336, NM_001039479, NM_001105573, NM_018847, NM_080862, NM_006936, NM_022826, NM_004205, NM_003345, NM_001166373, NM_018448, NM_003348, NM_001111112, NM_001139466, NM_001139467, NM_001098536, NM_012158, NM_003340, NM_003342, NM_171997, NM_016448, NM_013396, NM_001142651, NM_001167, NM_020357, NM_001085487…	2754	622	13528	1.36623	0.0221954	0.00025796	0.00917007
GOTERM_BP_FAT	GO:0031327~negative regulation of cellular biosynthetic process	172	4.72009	4.31332e-09	NM_015001, NM_001003652, NM_206907, NM_001170765, NM_002397, NM_002114, NM_000368, NM_020248, NM_002873, NM_017660, NM_205843, NM_001546, NM_021005, NM_003345, NM_144653, NM_022037, NM_015094, NM_001139466, NM_001139467, NM_032440, NM_007249, NM_002006, NM_003239, NM_004364, NM_020459, NM_000376, NM_016269, NM_001168278, NM_031300, NM_001077261, NM_001131005, NM_003244, NM_004973, NM_004575, NM_0…	2754	561	13528	1.50604	1.9923e-05	6.03734e-07	8.14001e-06
GOTERM_BP_FAT	GO:0044257~cellular protein catabolic process	169	4.63776	3.85686e-06	NM_033274, NM_003350, NM_015002, NM_024295, NM_153350, NM_022041, NM_152586, NM_152441, NM_006336, NM_001039479, NM_001105573, NM_018847, NM_080862, NM_006936, NM_022826, NM_004205, NM_003345, NM_001166373, NM_018448, NM_003348, NM_001111112, NM_001139466, NM_001139467, NM_001098536, NM_012158, NM_003340, NM_003342, NM_171997, NM_016448, NM_013396, NM_001142651, NM_001167, NM_020357, NM_001085487…	2754	603	13528	1.3767	0.0176571	0.000214614	0.00727833
GOTERM_BP_FAT	GO:0051603~proteolysis involved in cellular protein catabolic process	168	4.61032	4.42886e-06	NM_033274, NM_003350, NM_015002, NM_024295, NM_153350, NM_022041, NM_152586, NM_152441, NM_006336, NM_001039479, NM_001105573, NM_018847, NM_080862, NM_006936, NM_022826, NM_004205, NM_003345, NM_001166373, NM_018448, NM_003348, NM_001111112, NM_001139466, NM_001139467, NM_001098536, NM_012158, NM_003340, NM_003342, NM_171997, NM_016448, NM_013396, NM_001142651, NM_001167, NM_020357, NM_001085487…	2754	600	13528	1.3754	0.0202491	0.000240641	0.00835772
GOTERM_BP_FAT	GO:0016192~vesicle-mediated transport	167	4.58288	4.65163e-07	NM_004781, NM_004161, NM_001160302, NM_213636, NM_020673, NM_006113, NM_001008660, NM_018844, NM_005338, NM_001018038, NM_003246, NM_001130071, NM_002210, NM_021575, NM_000271, NM_022340, NM_199242, NM_004869, NM_021252, NM_018700, NM_004866, NM_001171506, NM_005829, NM_001165903, NM_006277, NM_014946, NM_001024924, NM_001024666, NM_013392, NM_000719, NM_002865, NM_002866, NM_000084, NM_016072, N…	2754	576	13528	1.42418	0.00214628	3.35711e-05	0.000877842
GOTERM_BP_FAT	GO:0010629~negative regulation of gene expression	165	4.52799	4.02884e-11	NM_015001, NM_001003652, NM_001142640, NM_001170765, NM_002397, NM_002114, NM_020248, NM_017660, NM_205843, NM_001546, NM_021005, NM_003345, NM_144653, NM_015094, NM_001139466, NM_001139467, NM_032440, NM_007249, NM_002006, NM_004364, NM_000376, NM_016269, NM_001168278, NM_031300, NM_001077261, NM_001131005, NM_003244, NM_004973, NM_004575, NM_018179, NM_001143887, NM_022739, NM_014494, NM_003642…	2754	504	13528	1.60814	1.86092e-07	8.86154e-09	7.60315e-08
GOTERM_BP_FAT	GO:0019941~modification-dependent protein catabolic process	164	4.50055	1.59e-06	NM_003350, NM_015002, NM_024295, NM_153350, NM_022041, NM_152586, NM_152441, NM_006336, NM_001039479, NM_001105573, NM_018847, NM_080862, NM_006936, NM_022826, NM_004205, NM_003345, NM_001166373, NM_018448, NM_003348, NM_001111112, NM_001139466, NM_001139467, NM_001098536, NM_012158, NM_003340, NM_003342, NM_171997, NM_016448, NM_013396, NM_001142651, NM_001167, NM_020357, NM_001085487, NM_003745…	2754	574	13528	1.40347	0.00731731	9.29604e-05	0.00300057
GOTERM_BP_FAT	GO:0043632~modification-dependent macromolecule catabolic process	164	4.50055	1.59e-06	NM_003350, NM_015002, NM_024295, NM_153350, NM_022041, NM_152586, NM_152441, NM_006336, NM_001039479, NM_001105573, NM_018847, NM_080862, NM_006936, NM_022826, NM_004205, NM_003345, NM_001166373, NM_018448, NM_003348, NM_001111112, NM_001139466, NM_001139467, NM_001098536, NM_012158, NM_003340, NM_003342, NM_171997, NM_016448, NM_013396, NM_001142651, NM_001167, NM_020357, NM_001085487, NM_003745…	2754	574	13528	1.40347	0.00731731	9.29604e-05	0.00300057
GOTERM_BP_FAT	GO:0051172~negative regulation of nitrogen compound metabolic process	163	4.47311	1.71949e-09	NM_015001, NM_001003652, NM_001170765, NM_002397, NM_002114, NM_020248, NM_002873, NM_017660, NM_205843, NM_001546, NM_021005, NM_003345, NM_144653, NM_015094, NM_001139466, NM_000179, NM_001139467, NM_032440, NM_007249, NM_002006, NM_003239, NM_004364, NM_000376, NM_016269, NM_001168278, NM_031300, NM_001077261, NM_001131005, NM_003244, NM_004973, NM_004575, NM_018179, NM_001143887, NM_022739, N…	2754	519	13528	1.54273	7.9423e-06	2.64744e-07	3.24499e-06
GOTERM_BP_FAT	GO:0045934~negative regulation of nucleobase, nucleoside, nucleotide and nucleic acid metabolic process	162	4.44566	1.07153e-09	NM_015001, NM_001003652, NM_001170765, NM_002397, NM_002114, NM_020248, NM_002873, NM_017660, NM_205843, NM_001546, NM_021005, NM_003345, NM_144653, NM_015094, NM_001139466, NM_000179, NM_001139467, NM_032440, NM_007249, NM_002006, NM_003239, NM_004364, NM_000376, NM_016269, NM_001168278, NM_031300, NM_001077261, NM_001131005, NM_003244, NM_004973, NM_004575, NM_018179, NM_001143887, NM_022739, N…	2754	512	13528	1.55423	4.94939e-06	1.83311e-07	2.02217e-06
GOTERM_BP_FAT	GO:0016481~negative regulation of transcription	153	4.19868	4.99411e-11	NM_015001, NM_001003652, NM_001170765, NM_002397, NM_002114, NM_020248, NM_017660, NM_205843, NM_001546, NM_021005, NM_003345, NM_144653, NM_015094, NM_001139466, NM_001139467, NM_032440, NM_007249, NM_002006, NM_004364, NM_000376, NM_016269, NM_001168278, NM_031300, NM_001077261, NM_001131005, NM_003244, NM_004973, NM_004575, NM_018179, NM_001143887, NM_022739, NM_003642, NM_006540, NM_032647, N…	2754	459	13528	1.63738	2.30678e-07	1.04854e-08	9.42477e-08
GOTERM_BP_FAT	GO:0044093~positive regulation of molecular function	152	4.17124	0.000701093	NM_005544, NM_001347, NM_000267, NM_000801, NM_206907, NM_006113, NM_005813, NM_005338, NM_000368, NM_003246, NM_001160, NM_002709, NM_001130916, NM_000908, NM_004209, NM_003156, NM_003348, NM_001135599, NM_000179, NM_001135597, NM_014550, NM_002006, NM_001164271, NM_004157, NM_003239, NM_000376, NM_001145648, NM_054014, NM_001130064, NM_000405, NM_004972, NM_000899, NM_139241, NM_004358, NM_0059…	2754	586	13528	1.27414	0.960816	0.0200432	1.31483
GOTERM_BP_FAT	GO:0012501~programmed cell death	149	4.08891	0.00965396	NM_000165, NM_006282, NM_022336, NM_130837, NM_001013438, NM_138458, NM_001135733, NM_006113, NM_001100913, NM_018307, NM_018844, NM_002880, NM_006875, NM_002397, NM_005338, NM_003246, NM_005406, NM_001160, NM_000314, NM_005690, NM_025079, NM_022037, NM_006939, NM_207002, NM_001040142, NM_002006, NM_001164271, NM_001167, NM_199320, NM_001024666, NM_001145648, NM_021999, NM_001131005, NM_001047160…	2754	611	13528	1.19788	1	0.162311	16.7292
GOTERM_BP_FAT	GO:0006915~apoptosis	147	4.03403	0.00966735	NM_000165, NM_006282, NM_022336, NM_130837, NM_001013438, NM_138458, NM_001135733, NM_006113, NM_001100913, NM_018307, NM_018844, NM_002880, NM_006875, NM_002397, NM_005338, NM_003246, NM_005406, NM_001160, NM_000314, NM_005690, NM_025079, NM_022037, NM_006939, NM_207002, NM_001040142, NM_002006, NM_001164271, NM_001167, NM_199320, NM_001024666, NM_001145648, NM_021999, NM_001131005, NM_001047160…	2754	602	13528	1.19947	1	0.161932	16.7505
GOTERM_BP_FAT	GO:0045944~positive regulation of transcription from RNA polymerase II promoter	144	3.9517	2.63516e-16	NM_002015, NM_173200, NM_001003652, NM_002198, NM_002202, NM_006940, NM_002397, NM_002585, NM_006194, NM_205843, NM_018448, NM_004774, NM_001139466, NM_001139467, NM_007249, NM_002006, NM_024019, NM_145285, NM_003239, NM_004364, NM_003743, NM_173214, NM_016269, NM_001168278, NM_153453, NM_001131005, NM_018717, NM_005921, NM_004575, NM_021926, NM_006540, NM_138473, NM_004571, NM_000248, NM_001904,…	2754	371	13528	1.90659	1.02562e-12	7.32747e-14	4.21885e-13
GOTERM_BP_FAT	GO:0006928~cell motion	144	3.9517	1.87742e-07	NM_001146106, NM_000905, NM_001111067, NM_006113, NM_002202, NM_000609, NM_006289, NM_006876, NM_001004439, NM_003246, NM_015097, NM_005406, NM_001077401, NM_178014, NM_000314, NM_001130916, NM_021005, NM_001135599, NM_001135597, NM_005721, NM_024019, NM_002006, NM_145285, NM_001114380, NM_017668, NM_001130064, NM_001128929, NM_002855, NM_004972, NM_000899, NM_000565, NM_004575, NM_001079874, NM_…	2754	475	13528	1.48915	0.000866802	1.54852e-05	0.000354301
GOTERM_BP_FAT	GO:0019220~regulation of phosphate metabolic process	144	3.9517	7.23445e-07	NM_005544, NM_001347, NM_001001557, NM_000267, NM_057749, NM_000801, NM_206907, NM_006113, NM_005813, NM_000368, NM_003246, NM_002873, NM_002709, NM_000314, NM_001130916, NM_001098632, NM_015327, NM_001135599, NM_001135597, NM_014550, NM_002006, NM_001164271, NM_004157, NM_003239, NM_005400, NM_003745, NM_054014, NM_001130064, NM_004972, NM_000899, NM_139241, NM_004358, NM_015525, NM_000565, NM_0…	2754	485	13528	1.45845	0.00333602	4.77359e-05	0.00136526
GOTERM_BP_FAT	GO:0051174~regulation of phosphorus metabolic process	144	3.9517	7.23445e-07	NM_005544, NM_001347, NM_001001557, NM_000267, NM_057749, NM_000801, NM_206907, NM_006113, NM_005813, NM_000368, NM_003246, NM_002873, NM_002709, NM_000314, NM_001130916, NM_001098632, NM_015327, NM_001135599, NM_001135597, NM_014550, NM_002006, NM_001164271, NM_004157, NM_003239, NM_005400, NM_003745, NM_054014, NM_001130064, NM_004972, NM_000899, NM_139241, NM_004358, NM_015525, NM_000565, NM_0…	2754	485	13528	1.45845	0.00333602	4.77359e-05	0.00136526
GOTERM_BP_FAT	GO:0007267~cell-cell signaling	142	3.89682	0.0299635	NM_000165, NM_033642, NM_000166, NM_000807, NM_000905, NM_000266, NM_001003652, NM_004352, NM_000702, NM_002843, NM_024411, NM_002590, NM_014212, NM_021912, NM_030761, NM_001135599, NM_002006, NM_000813, NM_001165903, NM_000814, NM_000810, NM_001024666, NM_006273, NM_005677, NM_000718, NM_000719, NM_004093, NM_002866, NM_002855, NM_000080, NM_022165, NM_002515, NM_002010, NM_201597, NM_014932, NM…	2754	600	13528	1.16254	1	0.340143	43.6794
GOTERM_BP_FAT	GO:0030182~neuron differentiation	140	3.84193	7.90299e-09	NM_000165, NM_002291, NM_213596, NM_032521, NM_002202, NM_006940, NM_000609, NM_006876, NM_014360, NM_178014, NM_206857, NM_000314, NM_001546, NM_001130916, NM_001135599, NM_024019, NM_002310, NM_001145648, NM_001130831, NM_001130064, NM_001127671, NM_001128929, NM_002866, NM_002855, NM_004972, NM_052910, NM_004575, NM_032109, NM_005568, NM_001005743, NM_001127511, NM_001134778, NM_145352, NM_005…	2754	438	13528	1.57009	3.65032e-05	1.04297e-06	1.49143e-05
GOTERM_BP_FAT	GO:0042325~regulation of phosphorylation	139	3.81449	8.46033e-07	NM_005544, NM_001347, NM_001001557, NM_000267, NM_057749, NM_000801, NM_206907, NM_006113, NM_005813, NM_000368, NM_003246, NM_002873, NM_002709, NM_000314, NM_001130916, NM_001098632, NM_001135599, NM_001135597, NM_014550, NM_002006, NM_004157, NM_003239, NM_005400, NM_003745, NM_054014, NM_001130064, NM_004972, NM_000899, NM_139241, NM_004358, NM_015525, NM_000565, NM_005921, NM_002419, NM_0010…	2754	466	13528	1.46521	0.0039002	5.2103e-05	0.0015966
GOTERM_BP_FAT	GO:0007167~enzyme linked receptor protein signaling pathway	138	3.78705	1.59347e-17	NM_002015, NM_005544, NM_001001557, NM_001111067, NM_001003652, NM_000801, NM_002880, NM_024991, NM_002843, NM_001077401, NM_002841, NM_000314, NM_004962, NM_001130916, NM_002023, NM_001543, NM_005012, NM_001135599, NM_182944, NM_003749, NM_002006, NM_002310, NM_003340, NM_001143981, NM_002009, NM_003239, NM_054014, NM_000510, NM_001127671, NM_139245, NM_004972, NM_130435, NM_005921, NM_022739, N…	2754	342	13528	1.98209	7.36022e-14	7.36022e-15	3.00716e-14
GOTERM_BP_FAT	GO:0043085~positive regulation of catalytic activity	133	3.64984	0.00266973	NM_005544, NM_001347, NM_000267, NM_206907, NM_006113, NM_005813, NM_005338, NM_000368, NM_003246, NM_001160, NM_002709, NM_001130916, NM_000908, NM_003348, NM_001135599, NM_000179, NM_001135597, NM_014550, NM_002006, NM_001164271, NM_004157, NM_003239, NM_000376, NM_001145648, NM_001130064, NM_000405, NM_004972, NM_000899, NM_139241, NM_004358, NM_005921, NM_001114091, NM_002419, NM_001993, NM_0…	2754	520	13528	1.25637	0.999996	0.0604587	4.91985
GOTERM_BP_FAT	GO:0006812~cation transport	132	3.62239	0.0284159	NM_033272, NM_000905, NM_000801, NM_000702, NM_078483, NM_020342, NM_000368, NM_001690, NM_030971, NM_006933, NM_006345, NM_003156, NM_004869, NM_018992, NM_001040142, NM_170665, NM_003740, NM_001011554, NM_001001344, NM_020662, NM_000376, NM_013309, NM_000718, NM_001682, NM_054014, NM_000719, NM_001681, NM_004979, NM_017672, NM_014405, NM_001677, NM_001678, NM_001129994, NM_015525, NM_001035003,…	2754	553	13528	1.17252	1	0.331205	41.9593
GOTERM_BP_FAT	GO:0051276~chromosome organization	126	3.45774	0.00194112	NM_001135255, NM_001171805, NM_001143970, NM_006015, NM_022487, NM_016287, NM_080668, NM_014292, NM_006530, NM_152641, NM_145905, NM_003348, NM_000179, NM_000176, NM_002106, NM_030648, NM_002107, NM_199320, NM_017780, NM_014159, NM_014633, NM_001085487, NM_017778, NM_020159, NM_172164, NM_001098833, NM_003336, NM_001270, NM_003642, NM_001271, NM_001991, NM_001067, NM_032647, NM_016578, NM_021078,…	2754	485	13528	1.27614	0.999873	0.0454367	3.60039
GOTERM_BP_FAT	GO:0032989~cellular component morphogenesis	125	3.4303	1.37696e-07	NM_000165, NM_002291, NM_006282, NM_130837, NM_007054, NM_032521, NM_002202, NM_000609, NM_006876, NM_014360, NM_015097, NM_005690, NM_000173, NM_006197, NM_001135599, NM_024019, NM_002310, NM_017668, NM_001130831, NM_016269, NM_001168278, NM_001130064, NM_001127671, NM_002866, NM_001128929, NM_002855, NM_004972, NM_052910, NM_004575, NM_001005743, NM_001127511, NM_004140, NM_001904, NM_134442, N…	2754	397	13528	1.54664	0.000635814	1.1778e-05	0.000259856
GOTERM_BP_FAT	GO:0008284~positive regulation of cell proliferation	122	3.34797	8.09613e-06	NM_001259, NM_002291, NM_005544, NM_001717, NM_002585, NM_002709, NM_001546, NM_001130916, NM_144653, NM_001135599, NM_003749, NM_003034, NM_001145645, NM_002006, NM_002310, NM_002009, NM_001127671, NM_003244, NM_004972, NM_001173, NM_000899, NM_004358, NM_000565, NM_001080508, NM_003336, NM_002010, NM_001993, NM_032109, NM_001042599, NM_005568, NM_002070, NM_003718, NM_001159995, NM_000389, NM_0…	2754	414	13528	1.44754	0.0367056	0.000420094	0.0152777
GOTERM_BP_FAT	GO:0007010~cytoskeleton organization	122	3.34797	0.000103195	NM_213636, NM_000267, NM_001164317, NM_002880, NM_006289, NM_024991, NM_052905, NM_000501, NM_005406, NM_001134999, NM_178014, NM_001112717, NM_001166160, NM_006197, NM_012156, NM_001164271, NM_001077269, NM_014946, NM_005206, NM_017668, NM_001130831, NM_003747, NM_017672, NM_006400, NM_016337, NM_006729, NM_139241, NM_005493, NM_199436, NM_018650, NM_004850, NM_023083, NM_175736, NM_004140, NM_0…	2754	436	13528	1.37449	0.379161	0.00399774	0.194569
GOTERM_BP_FAT	GO:0045892~negative regulation of transcription, DNA-dependent	121	3.32053	1.69259e-09	NM_015001, NM_001003652, NM_001170765, NM_002397, NM_002114, NM_020248, NM_017660, NM_205843, NM_021005, NM_003345, NM_015094, NM_001139466, NM_001139467, NM_032440, NM_002006, NM_007249, NM_004364, NM_000376, NM_016269, NM_001168278, NM_001077261, NM_001131005, NM_003244, NM_004973, NM_004575, NM_018179, NM_003642, NM_006540, NM_032647, NM_016578, NM_001164766, NM_172349, NM_001904, NM_000246, N…	2754	356	13528	1.66957	7.81802e-06	2.69588e-07	3.19421e-06
GOTERM_BP_FAT	GO:0051253~negative regulation of RNA metabolic process	121	3.32053	5.20158e-09	NM_015001, NM_001003652, NM_001170765, NM_002397, NM_002114, NM_020248, NM_017660, NM_205843, NM_021005, NM_003345, NM_015094, NM_001139466, NM_001139467, NM_032440, NM_002006, NM_007249, NM_004364, NM_000376, NM_016269, NM_001168278, NM_001077261, NM_001131005, NM_003244, NM_004973, NM_004575, NM_018179, NM_003642, NM_006540, NM_032647, NM_016578, NM_001164766, NM_172349, NM_001904, NM_000246, N…	2754	362	13528	1.6419	2.40258e-05	7.0665e-07	9.81631e-06
GOTERM_BP_FAT	GO:0030030~cell projection organization	119	3.26564	5.72092e-08	NM_000165, NM_002291, NM_007054, NM_032521, NM_006113, NM_002202, NM_000609, NM_006876, NM_014360, NM_000368, NM_005406, NM_000314, NM_006197, NM_001135597, NM_024019, NM_002310, NM_001145648, NM_001130831, NM_001168278, NM_001130064, NM_001127671, NM_002866, NM_001128929, NM_002855, NM_004972, NM_139241, NM_052910, NM_004575, NM_001079874, NM_001005743, NM_001127511, NM_145352, NM_001033028, NM_…	2754	368	13528	1.58843	0.000264214	5.74453e-06	0.000107964
GOTERM_BP_FAT	GO:0051338~regulation of transferase activity	119	3.26564	1.104e-07	NM_005544, NM_001347, NM_000267, NM_057749, NM_206907, NM_005813, NM_006113, NM_000368, NM_003246, NM_002709, NM_000314, NM_001130916, NM_001098632, NM_001135599, NM_001135597, NM_014550, NM_002006, NM_004157, NM_003239, NM_001130064, NM_004972, NM_139241, NM_000899, NM_004358, NM_005921, NM_002419, NM_005922, NM_001079874, NM_005923, NM_000245, NM_001144891, NM_002070, NM_001127511, NM_001127496…	2754	372	13528	1.57135	0.000509806	9.9987e-06	0.000208344
GOTERM_BP_FAT	GO:0070727~cellular macromolecule localization	119	3.26564	3.62027e-05	NM_024295, NM_018844, NM_199335, NM_002093, NM_021575, NM_007246, NM_015135, NM_001135599, NM_002006, NM_005829, NM_001165903, NM_003239, NM_003747, NM_002714, NM_004667, NM_004972, NM_022165, NM_016128, NM_014203, NM_002010, NM_207012, NM_198597, NM_014932, NM_001010891, NM_021982, NM_002270, NM_001142628, NM_001904, NM_033250, NM_002271, NM_004712, NM_007096, NM_003473, NM_001001433, NM_007126,…	2754	414	13528	1.41194	0.153989	0.00165431	0.0682989
GOTERM_BP_FAT	GO:0070271~protein complex biogenesis	119	3.26564	0.0504103	NM_000165, NM_000166, NM_005544, NM_004781, NM_003738, NM_000508, NM_001003652, NM_000801, NM_032521, NM_001008660, NM_001168551, NM_173515, NM_005338, NM_000368, NM_018310, NM_000311, NM_178014, NM_021575, NM_145905, NM_002023, NM_144653, NM_015135, NM_004774, NM_014550, NM_021991, NM_016447, NM_001077269, NM_014946, NM_078470, NM_001130831, NM_054014, NM_020159, NM_030968, NM_005493, NM_005921,…	2754	505	13528	1.15751	1	0.464976	62.3241
GOTERM_BP_FAT	GO:0006461~protein complex assembly	119	3.26564	0.0504103	NM_000165, NM_000166, NM_005544, NM_004781, NM_003738, NM_000508, NM_001003652, NM_000801, NM_032521, NM_001008660, NM_001168551, NM_173515, NM_005338, NM_000368, NM_018310, NM_000311, NM_178014, NM_021575, NM_145905, NM_002023, NM_144653, NM_015135, NM_004774, NM_014550, NM_021991, NM_016447, NM_001077269, NM_014946, NM_078470, NM_001130831, NM_054014, NM_020159, NM_030968, NM_005493, NM_005921,…	2754	505	13528	1.15751	1	0.464976	62.3241
GOTERM_BP_FAT	GO:0000902~cell morphogenesis	118	3.2382	1.40395e-08	NM_000165, NM_002291, NM_006282, NM_007054, NM_032521, NM_002202, NM_000609, NM_006876, NM_014360, NM_015097, NM_000173, NM_006197, NM_001135599, NM_024019, NM_002310, NM_017668, NM_001130831, NM_016269, NM_001168278, NM_001130064, NM_001127671, NM_002866, NM_001128929, NM_002855, NM_004972, NM_052910, NM_004575, NM_001005743, NM_001127511, NM_004140, NM_001904, NM_134442, NM_001033028, NM_001127…	2754	356	13528	1.62818	6.48465e-05	1.80135e-06	2.64951e-05
GOTERM_BP_FAT	GO:0034613~cellular protein localization	118	3.2382	4.13735e-05	NM_024295, NM_018844, NM_199335, NM_002093, NM_021575, NM_007246, NM_015135, NM_001135599, NM_002006, NM_005829, NM_001165903, NM_003239, NM_003747, NM_002714, NM_004667, NM_004972, NM_022165, NM_016128, NM_014203, NM_002010, NM_207012, NM_198597, NM_014932, NM_001010891, NM_021982, NM_002270, NM_001142628, NM_001904, NM_033250, NM_002271, NM_004712, NM_007096, NM_003473, NM_001001433, NM_007126,…	2754	411	13528	1.41029	0.173957	0.00183589	0.0780503
GOTERM_BP_FAT	GO:0043549~regulation of kinase activity	116	3.18332	6.39488e-08	NM_001347, NM_005544, NM_000267, NM_057749, NM_206907, NM_005813, NM_006113, NM_000368, NM_003246, NM_002709, NM_000314, NM_001130916, NM_001098632, NM_001135599, NM_001135597, NM_014550, NM_002006, NM_004157, NM_003239, NM_001130064, NM_004972, NM_139241, NM_000899, NM_004358, NM_005921, NM_002419, NM_005922, NM_001079874, NM_005923, NM_000245, NM_001144891, NM_002070, NM_001127511, NM_001127496…	2754	357	13528	1.5961	0.000295336	6.28466e-06	0.000120683
GOTERM_BP_FAT	GO:0030001~metal ion transport	116	3.18332	0.0112025	NM_033272, NM_000905, NM_000801, NM_000702, NM_020342, NM_000368, NM_030971, NM_006345, NM_006933, NM_003156, NM_004869, NM_018992, NM_001040142, NM_170665, NM_003740, NM_001011554, NM_001001344, NM_020662, NM_000376, NM_013309, NM_000718, NM_001682, NM_054014, NM_000719, NM_001681, NM_004979, NM_017672, NM_014405, NM_001677, NM_001678, NM_001129994, NM_015525, NM_001035003, NM_020925, NM_201597,…	2754	465	13528	1.22539	1	0.17768	19.1525
GOTERM_BP_FAT	GO:0006325~chromatin organization	114	3.12843	5.17084e-06	NM_001135255, NM_001143970, NM_006015, NM_016287, NM_014292, NM_006530, NM_152641, NM_145905, NM_003348, NM_000176, NM_002106, NM_030648, NM_002107, NM_199320, NM_017780, NM_014633, NM_001085487, NM_014159, NM_017778, NM_020159, NM_172164, NM_001098833, NM_003336, NM_001270, NM_003642, NM_001271, NM_001991, NM_032647, NM_016578, NM_021078, NM_153757, NM_172349, NM_018270, NM_032590, NM_022455, NM…	2754	378	13528	1.48144	0.0236012	0.000271374	0.00975784
GOTERM_BP_FAT	GO:0008283~cell proliferation	114	3.12843	0.00253149	NM_003350, NM_000905, NM_000266, NM_000264, NM_000801, NM_018105, NM_002880, NM_000609, NM_006875, NM_000501, NM_005202, NM_020248, NM_000314, NM_001546, NM_030762, NM_001135599, NM_003749, NM_001145645, NM_017668, NM_001145648, NM_054014, NM_000510, NM_001010942, NM_016073, NM_006400, NM_000899, NM_172164, NM_001114091, NM_001143887, NM_002419, NM_001161441, NM_003028, NM_000245, NM_004598, NM_0…	2754	436	13528	1.28436	0.999992	0.0579845	4.67083
GOTERM_BP_FAT	GO:0048666~neuron development	113	3.10099	2.07331e-08	NM_000165, NM_002291, NM_032521, NM_002202, NM_000609, NM_006876, NM_014360, NM_000314, NM_001135599, NM_024019, NM_002310, NM_001145648, NM_001130831, NM_001130064, NM_001127671, NM_002866, NM_001128929, NM_002855, NM_004972, NM_052910, NM_004575, NM_001005743, NM_001127511, NM_001134778, NM_145352, NM_002072, NM_001033028, NM_134442, NM_014341, NM_001127713, NM_170735, NM_000052, NM_001166695, …	2754	339	13528	1.63738	9.57618e-05	2.58828e-06	3.91271e-05
GOTERM_BP_FAT	GO:0048598~embryonic morphogenesis	112	3.07355	6.47888e-11	NM_002092, NM_173200, NM_001111067, NM_001003652, NM_000264, NM_002585, NM_000368, NM_001160, NM_002590, NM_001130916, NM_014212, NM_001543, NM_030761, NM_004774, NM_001164271, NM_003239, NM_207297, NM_017780, NM_016269, NM_003244, NM_016277, NM_016952, NM_001999, NM_001080508, NM_002010, NM_021926, NM_138473, NM_172349, NM_005568, NM_001904, NM_003713, NM_022455, NM_005359, NM_002072, NM_152230,…	2754	307	13528	1.79205	2.99259e-07	1.30113e-08	1.22268e-07
GOTERM_BP_FAT	GO:0009719~response to endogenous stimulus	112	3.07355	0.000330231	NM_002015, NM_173200, NM_005544, NM_000264, NM_024991, NM_000368, NM_003246, NM_000314, NM_000909, NM_001130916, NM_005911, NM_005896, NM_002846, NM_001135599, NM_024551, NM_003749, NM_004157, NM_003239, NM_001015882, NM_003745, NM_004972, NM_000565, NM_004096, NM_023083, NM_001042599, NM_005273, NM_001904, NM_000046, NM_000389, NM_133263, NM_004985, NM_000596, NM_000963, NM_003131, NM_003907, NM…	2754	405	13528	1.35842	0.782507	0.0107615	0.62137
GOTERM_BP_FAT	GO:0032268~regulation of cellular protein metabolic process	112	3.07355	0.0535524	NM_001001557, NM_020679, NM_000801, NM_001142640, NM_006336, NM_000368, NM_003246, NM_002210, NM_015514, NM_206855, NM_001130916, NM_022037, NM_003348, NM_001135597, NM_002006, NM_001161576, NM_001164271, NM_004157, NM_003239, NM_020459, NM_206853, NM_005400, NM_003745, NM_054014, NM_016277, NM_016275, NM_004972, NM_139241, NM_000899, NM_015525, NM_000565, NM_005921, NM_001114091, NM_002419, NM_0…	2754	474	13528	1.16067	1	0.483321	64.6084
GOTERM_BP_FAT	GO:0043068~positive regulation of programmed cell death	111	3.0461	0.00558977	NM_006282, NM_000267, NM_001135733, NM_006113, NM_005338, NM_001161, NM_178014, NM_000314, NM_001130916, NM_199242, NM_006939, NM_022037, NM_207002, NM_001135599, NM_000179, NM_000176, NM_001164271, NM_003239, NM_000376, NM_005400, NM_001145648, NM_021999, NM_001047160, NM_007350, NM_004972, NM_139241, NM_005921, NM_001114090, NM_002419, NM_001067, NM_001079874, NM_005923, NM_015316, NM_023083, N…	2754	433	13528	1.25923	1	0.109157	10.0382
GOTERM_BP_FAT	GO:0010942~positive regulation of cell death	111	3.0461	0.00648064	NM_006282, NM_000267, NM_001135733, NM_006113, NM_005338, NM_001161, NM_178014, NM_000314, NM_001130916, NM_199242, NM_006939, NM_022037, NM_207002, NM_001135599, NM_000179, NM_000176, NM_001164271, NM_003239, NM_000376, NM_005400, NM_001145648, NM_021999, NM_001047160, NM_007350, NM_004972, NM_139241, NM_005921, NM_001114090, NM_002419, NM_001067, NM_001079874, NM_005923, NM_015316, NM_023083, N…	2754	435	13528	1.25344	1	0.122406	11.547
GOTERM_BP_FAT	GO:0006886~intracellular protein transport	110	3.01866	2.56544e-05	NM_024295, NM_018844, NM_199335, NM_002093, NM_021575, NM_007246, NM_015135, NM_001135599, NM_002006, NM_005829, NM_001165903, NM_003239, NM_002714, NM_004667, NM_004972, NM_022165, NM_016128, NM_014203, NM_002010, NM_207012, NM_198597, NM_014932, NM_001010891, NM_021982, NM_002270, NM_001142628, NM_033250, NM_002271, NM_004712, NM_007096, NM_003473, NM_001001433, NM_007126, NM_000390, NM_0010426…	2754	374	13528	1.44474	0.111747	0.00120844	0.0484033
GOTERM_BP_FAT	GO:0043065~positive regulation of apoptosis	110	3.01866	0.00620827	NM_006282, NM_000267, NM_001135733, NM_006113, NM_005338, NM_001161, NM_178014, NM_000314, NM_001130916, NM_199242, NM_006939, NM_022037, NM_207002, NM_001135599, NM_000179, NM_000176, NM_001164271, NM_003239, NM_000376, NM_005400, NM_001145648, NM_021999, NM_001047160, NM_007350, NM_004972, NM_139241, NM_005921, NM_001114090, NM_002419, NM_001067, NM_001079874, NM_005923, NM_015316, NM_023083, N…	2754	430	13528	1.25659	1	0.118044	11.0883
GOTERM_BP_FAT	GO:0043009~chordate embryonic development	109	2.99122	7.6965e-08	NM_175610, NM_001111067, NM_001003652, NM_000264, NM_002585, NM_000368, NM_001160, NM_001077401, NM_001009994, NM_002590, NM_019590, NM_001130916, NM_006532, NM_001543, NM_207002, NM_004774, NM_001164271, NM_003239, NM_004364, NM_207297, NM_017780, NM_016269, NM_003244, NM_172164, NM_001080508, NM_002010, NM_021926, NM_138473, NM_021078, NM_032431, NM_001127213, NM_152230, NM_080647, NM_017769, N…	2754	331	13528	1.61759	0.000355438	7.2551e-06	0.000145247
GOTERM_BP_FAT	GO:0009792~embryonic development ending in birth or egg hatching	109	2.99122	1.29315e-07	NM_175610, NM_001111067, NM_001003652, NM_000264, NM_002585, NM_000368, NM_001160, NM_001077401, NM_001009994, NM_002590, NM_019590, NM_001130916, NM_006532, NM_001543, NM_207002, NM_004774, NM_001164271, NM_003239, NM_004364, NM_207297, NM_017780, NM_016269, NM_003244, NM_172164, NM_001080508, NM_002010, NM_021926, NM_138473, NM_021078, NM_032431, NM_001127213, NM_152230, NM_080647, NM_017769, N…	2754	334	13528	1.60306	0.000597126	1.12698e-05	0.00024404
GOTERM_BP_FAT	GO:0045859~regulation of protein kinase activity	109	2.99122	7.785e-07	NM_001347, NM_000267, NM_057749, NM_206907, NM_005813, NM_000368, NM_003246, NM_002709, NM_000314, NM_001130916, NM_001098632, NM_001135599, NM_001135597, NM_014550, NM_002006, NM_004157, NM_003239, NM_001130064, NM_004972, NM_139241, NM_000899, NM_004358, NM_005921, NM_002419, NM_005922, NM_005923, NM_000245, NM_001144891, NM_002070, NM_001127511, NM_001127496, NM_005456, NM_001159995, NM_000389…	2754	345	13528	1.55195	0.00358943	5.06451e-05	0.00146916
GOTERM_BP_FAT	GO:0007610~behavior	109	2.99122	0.0812694	NM_173200, NM_000905, NM_000267, NM_000609, NM_000702, NM_017801, NM_000314, NM_001169122, NM_000909, NM_001135599, NM_001337, NM_002006, NM_000810, NM_017780, NM_001145648, NM_006273, NM_000719, NM_172070, NM_001128929, NM_000405, NM_000565, NM_002515, NM_022832, NM_000245, NM_001134778, NM_002072, NM_054027, NM_000388, NM_004458, NM_006788, NM_080647, NM_170735, NM_001127215, NM_004985, NM_0011…	2754	469	13528	1.14162	1	0.597679	79.8026
GOTERM_BP_FAT	GO:0007243~protein kinase cascade	108	2.96378	4.31965e-05	NM_015000, NM_033642, NM_006282, NM_005544, NM_001347, NM_000267, NM_206907, NM_199335, NM_003246, NM_002401, NM_004586, NM_001130916, NM_001543, NM_003137, NM_014550, NM_001006932, NM_002006, NM_003239, NM_005207, NM_003745, NM_001039661, NM_139245, NM_004972, NM_002221, NM_139241, NM_005921, NM_002419, NM_018650, NM_005922, NM_005923, NM_000245, NM_001144891, NM_004232, NM_001278, NM_002070, NM…	2754	370	13528	1.43381	0.180884	0.00189847	0.081488
GOTERM_BP_FAT	GO:0009725~response to hormone stimulus	107	2.93633	4.94997e-05	NM_002015, NM_173200, NM_005544, NM_000264, NM_024991, NM_000368, NM_003246, NM_000314, NM_000909, NM_001130916, NM_005911, NM_005896, NM_002846, NM_001135599, NM_024551, NM_003749, NM_004157, NM_003239, NM_001015882, NM_003745, NM_004972, NM_000565, NM_004096, NM_023083, NM_001042599, NM_005273, NM_001904, NM_000046, NM_000389, NM_133263, NM_004985, NM_000596, NM_000963, NM_003131, NM_003907, NM…	2754	367	13528	1.43215	0.204389	0.00209546	0.0933735
GOTERM_BP_FAT	GO:0016044~membrane organization	107	2.93633	0.000244402	NM_004781, NM_130837, NM_001160302, NM_213636, NM_001008660, NM_006113, NM_020673, NM_005338, NM_170708, NM_003246, NM_001130071, NM_002210, NM_002871, NM_021575, NM_005690, NM_000271, NM_199242, NM_021252, NM_004866, NM_001135597, NM_006277, NM_001024666, NM_002866, NM_020360, NM_000084, NM_013388, NM_016128, NM_014203, NM_198597, NM_001079874, NM_003027, NM_021982, NM_145352, NM_007096, NM_0143…	2754	381	13528	1.37952	0.676653	0.00858152	0.460224
GOTERM_BP_FAT	GO:0022403~cell cycle phase	101	2.77168	0.0311752	NM_001259, NM_001171805, NM_001111067, NM_014956, NM_004354, NM_023019, NM_006875, NM_130398, NM_001143976, NM_015097, NM_178014, NM_002709, NM_080668, NM_001546, NM_006530, NM_003345, NM_000179, NM_017668, NM_003747, NM_006400, NM_002519, NM_004358, NM_033116, NM_001114091, NM_002419, NM_001127182, NM_001129887, NM_001159651, NM_001127511, NM_007317, NM_199173, NM_000389, NM_001127215, NM_014885…	2754	414	13528	1.19837	1	0.343995	44.9923
GOTERM_BP_FAT	GO:0007389~pattern specification process	100	2.74424	1.40418e-10	NM_002092, NM_005479, NM_001111067, NM_001003652, NM_007054, NM_000264, NM_000609, NM_002585, NM_198174, NM_020248, NM_001009994, NM_002405, NM_002590, NM_001130916, NM_021005, NM_014212, NM_005207, NM_016269, NM_003244, NM_016277, NM_001080508, NM_021926, NM_021078, NM_005568, NM_001127511, NM_001904, NM_001134778, NM_005359, NM_080647, NM_005982, NM_001113239, NM_004655, NM_019102, NM_005461, N…	2754	267	13528	1.83975	6.48591e-07	2.59436e-08	2.64994e-07
GOTERM_BP_FAT	GO:0001501~skeletal system development	98	2.68935	1.0989e-05	NM_000267, NM_213636, NM_006940, NM_002585, NM_000782, NM_001009994, NM_004962, NM_019590, NM_004586, NM_001130916, NM_000908, NM_014212, NM_001543, NM_001143981, NM_003239, NM_017780, NM_000376, NM_001168278, NM_080679, NM_005920, NM_001858, NM_021926, NM_002010, NM_138473, NM_001904, NM_199173, NM_002072, NM_003701, NM_054027, NM_000388, NM_080647, NM_000599, NM_003901, NM_005982, NM_000393, NM…	2754	319	13528	1.50905	0.0494918	0.00055763	0.0207362
GOTERM_BP_FAT	GO:0019226~transmission of nerve impulse	96	2.63447	0.00120131	NM_000807, NM_000267, NM_000905, NM_004352, NM_000702, NM_000368, NM_024411, NM_021101, NM_206855, NM_021912, NM_002006, NM_000813, NM_000814, NM_001165903, NM_206853, NM_000810, NM_005677, NM_000718, NM_000719, NM_002866, NM_002855, NM_014405, NM_000080, NM_022165, NM_002515, NM_201597, NM_030962, NM_014932, NM_001134771, NM_005458, NM_001904, NM_173536, NM_005832, NM_002699, NM_015074, NM_00116…	2754	350	13528	1.34733	0.996121	0.0308815	2.24292
GOTERM_BP_FAT	GO:0016568~chromatin modification	93	2.55214	1.63947e-07	NM_001135255, NM_006015, NM_014292, NM_006530, NM_152641, NM_003348, NM_000176, NM_030648, NM_017780, NM_199320, NM_014633, NM_001085487, NM_014159, NM_017778, NM_020159, NM_172164, NM_001098833, NM_003336, NM_001270, NM_003642, NM_001991, NM_032647, NM_016578, NM_021078, NM_172349, NM_018270, NM_032590, NM_022455, NM_021140, NM_001099412, NM_007125, NM_006791, NM_003655, NM_018682, NM_001042681,…	2754	274	13528	1.66726	0.000756983	1.37684e-05	0.000309396
GOTERM_BP_FAT	GO:0043069~negative regulation of programmed cell death	93	2.55214	0.00830324	NM_002015, NM_001111067, NM_002397, NM_006875, NM_020341, NM_003246, NM_002093, NM_000311, NM_005406, NM_000314, NM_001130916, NM_001098632, NM_001145645, NM_003239, NM_001167, NM_001131005, NM_001993, NM_001127511, NM_000248, NM_032431, NM_005456, NM_001159995, NM_000389, NM_004333, NM_004330, NM_170735, NM_004985, NM_017769, NM_001113239, NM_001664, NM_006793, NM_004849, NM_003655, NM_006290, N…	2754	359	13528	1.2725	1	0.146013	14.5596
GOTERM_BP_FAT	GO:0060548~negative regulation of cell death	93	2.55214	0.00897555	NM_002015, NM_001111067, NM_002397, NM_006875, NM_020341, NM_003246, NM_002093, NM_000311, NM_005406, NM_000314, NM_001130916, NM_001098632, NM_001145645, NM_003239, NM_001167, NM_001131005, NM_001993, NM_001127511, NM_000248, NM_032431, NM_005456, NM_001159995, NM_000389, NM_004333, NM_004330, NM_170735, NM_004985, NM_017769, NM_001113239, NM_001664, NM_006793, NM_004849, NM_003655, NM_006290, N…	2754	360	13528	1.26897	1	0.154582	15.6461
GOTERM_BP_FAT	GO:0008285~negative regulation of cell proliferation	93	2.55214	0.00969347	NM_001259, NM_000165, NM_001135255, NM_000267, NM_001003652, NM_000264, NM_001085357, NM_014360, NM_000368, NM_003246, NM_001077401, NM_000314, NM_001135599, NM_002006, NM_001164271, NM_003239, NM_004364, NM_000376, NM_003244, NM_031483, NM_004973, NM_004972, NM_001163278, NM_001127511, NM_033250, NM_005359, NM_000389, NM_004712, NM_170735, NM_000599, NM_004656, NM_001032282, NM_000965, NM_005778…	2754	361	13528	1.26545	1	0.161752	16.7919
GOTERM_BP_FAT	GO:0000278~mitotic cell cycle	93	2.55214	0.0186187	NM_001259, NM_001111067, NM_001171805, NM_014956, NM_004354, NM_023019, NM_001143976, NM_015097, NM_178014, NM_080668, NM_002709, NM_006530, NM_001546, NM_003345, NM_017668, NM_003747, NM_006400, NM_002519, NM_004358, NM_033116, NM_001114091, NM_002419, NM_001127182, NM_001129887, NM_001159651, NM_001127511, NM_007317, NM_199173, NM_000389, NM_001127215, NM_014885, NM_001039590, NM_001008491, NM_…	2754	370	13528	1.23467	1	0.251263	29.8602
GOTERM_BP_FAT	GO:0007264~small GTPase mediated signal transduction	92	2.5247	4.51087e-05	NM_004161, NM_000267, NM_006113, NM_020673, NM_002880, NM_018307, NM_005406, NM_002871, NM_001010935, NM_016563, NM_004583, NM_006939, NM_021252, NM_016131, NM_152573, NM_002006, NM_016544, NM_014636, NM_005207, NM_001145648, NM_006868, NM_001010942, NM_002865, NM_002866, NM_016277, NM_002867, NM_016339, NM_001173, NM_198490, NM_004218, NM_001079874, NM_016577, NM_004333, NM_013412, NM_006788, NM…	2754	305	13528	1.48169	0.188087	0.00192741	0.0850938
GOTERM_BP_FAT	GO:0043066~negative regulation of apoptosis	92	2.5247	0.00790979	NM_002015, NM_001111067, NM_002397, NM_006875, NM_020341, NM_003246, NM_002093, NM_000311, NM_005406, NM_000314, NM_001130916, NM_001098632, NM_001145645, NM_003239, NM_001167, NM_001131005, NM_001993, NM_001127511, NM_000248, NM_032431, NM_005456, NM_001159995, NM_000389, NM_004333, NM_004330, NM_170735, NM_004985, NM_017769, NM_001113239, NM_001664, NM_006793, NM_004849, NM_003655, NM_006290, N…	2754	354	13528	1.2766	1	0.141185	13.9176
GOTERM_BP_FAT	GO:0007169~transmembrane receptor protein tyrosine kinase signaling pathway	90	2.46981	1.74009e-11	NM_020630, NM_002015, NM_005544, NM_004439, NM_014598, NM_004103, NM_002880, NM_003877, NM_033027, NM_024991, NM_005312, NM_000222, NM_000949, NM_003873, NM_002843, NM_002841, NM_001117, NM_000314, NM_022574, NM_012096, NM_001543, NM_005012, NM_004440, NM_173641, NM_182944, NM_005637, NM_016037, NM_003749, NM_001432, NM_014679, NM_005633, NM_002006, NM_000142, NM_002009, NM_004428, NM_001626, NM_…	2754	224	13528	1.97362	8.03746e-08	4.01873e-09	3.28385e-08
GOTERM_BP_FAT	GO:0035295~tube development	89	2.44237	1.47434e-11	NM_020630, NM_003206, NM_173200, NM_001111067, NM_005450, NM_001003652, NM_002632, NM_000264, NM_000609, NM_003392, NM_003391, NM_003109, NM_014360, NM_002585, NM_003873, NM_000368, NM_018490, NM_001160, NM_031476, NM_020774, NM_001130916, NM_001451, NM_001001392, NM_030761, NM_207002, NM_004774, NM_001430, NM_006572, NM_002006, NM_001164271, NM_002009, NM_004364, NM_003239, NM_002763, NM_004620,…	2754	220	13528	1.98718	6.80999e-08	3.58421e-09	2.78235e-08
GOTERM_BP_FAT	GO:0031175~neuron projection development	89	2.44237	9.22915e-08	NM_000165, NM_002291, NM_032521, NM_002202, NM_000609, NM_006876, NM_014360, NM_000314, NM_024019, NM_002310, NM_001145648, NM_001130831, NM_001130064, NM_001127671, NM_001128929, NM_002866, NM_002855, NM_004972, NM_052910, NM_004575, NM_001127511, NM_001005743, NM_145352, NM_134442, NM_001033028, NM_001127713, NM_170735, NM_000052, NM_001008491, NM_000430, NM_201433, NM_000109, NM_000633, NM_003…	2754	256	13528	1.70773	0.000426204	8.52585e-06	0.00017417
GOTERM_BP_FAT	GO:0000122~negative regulation of transcription from RNA polymerase II promoter	89	2.44237	6.25935e-07	NM_001170765, NM_002397, NM_002114, NM_020248, NM_205843, NM_021005, NM_001139466, NM_001139467, NM_032440, NM_007249, NM_004364, NM_000376, NM_001168278, NM_016269, NM_001077261, NM_001131005, NM_003244, NM_004973, NM_004575, NM_018179, NM_006540, NM_032647, NM_001164766, NM_172349, NM_001904, NM_000246, NM_022455, NM_005077, NM_004992, NM_001127215, NM_001113239, NM_001032282, NM_000965, NM_000…	2754	266	13528	1.64353	0.00288702	4.25167e-05	0.00118124
GOTERM_BP_FAT	GO:0051674~localization of cell	89	2.44237	0.000275949	NM_020630, NM_017420, NM_001146106, NM_001111067, NM_004103, NM_202494, NM_002202, NM_006113, NM_000609, NM_003391, NM_000222, NM_001004439, NM_005505, NM_003873, NM_003246, NM_003872, NM_005406, NM_015097, NM_001077401, NM_007185, NM_000314, NM_002444, NM_001130916, NM_021005, NM_005759, NM_001001392, NM_001135599, NM_001135597, NM_002006, NM_024019, NM_001018111, NM_145285, NM_004429, NM_000555…	2754	307	13528	1.42404	0.720508	0.00939839	0.519482
GOTERM_BP_FAT	GO:0048870~cell motility	89	2.44237	0.000275949	NM_020630, NM_017420, NM_001146106, NM_001111067, NM_004103, NM_202494, NM_002202, NM_006113, NM_000609, NM_003391, NM_000222, NM_001004439, NM_005505, NM_003873, NM_003246, NM_003872, NM_005406, NM_015097, NM_001077401, NM_007185, NM_000314, NM_002444, NM_001130916, NM_021005, NM_005759, NM_001001392, NM_001135599, NM_001135597, NM_002006, NM_024019, NM_001018111, NM_145285, NM_004429, NM_000555…	2754	307	13528	1.42404	0.720508	0.00939839	0.519482
GOTERM_BP_FAT	GO:0016477~cell migration	87	2.38749	1.2315e-05	NM_020630, NM_017420, NM_001146106, NM_001111067, NM_004103, NM_202494, NM_002202, NM_006113, NM_000609, NM_003391, NM_000222, NM_001004439, NM_005505, NM_003873, NM_003246, NM_003872, NM_005406, NM_015097, NM_001077401, NM_000314, NM_002444, NM_001130916, NM_021005, NM_005759, NM_001001392, NM_001135599, NM_001135597, NM_002006, NM_024019, NM_001018111, NM_145285, NM_004429, NM_000555, NM_001437…	2754	276	13528	1.54839	0.0552958	0.000611462	0.0232381
GOTERM_BP_FAT	GO:0030029~actin filament-based process	86	2.36004	4.12874e-08	NM_000267, NM_213636, NM_001164317, NM_004103, NM_024991, NM_006289, NM_001614, NM_052905, NM_000501, NM_044472, NM_005406, NM_001134999, NM_007184, NM_001112717, NM_001166160, NM_004924, NM_005759, NM_012156, NM_001164271, NM_001135554, NM_001135608, NM_001077269, NM_002763, NM_020066, NM_005206, NM_001130831, NM_001162383, NM_005964, NM_017672, NM_006729, NM_016337, NM_007313, NM_139241, NM_002…	2754	241	13528	1.75288	0.000190689	4.65137e-06	7.79167e-05
GOTERM_BP_FAT	GO:0001944~vasculature development	86	2.36004	3.17694e-07	NM_002015, NM_003206, NM_000267, NM_001111067, NM_002632, NM_004103, NM_000609, NM_003873, NM_003246, NM_003872, NM_020405, NM_002843, NM_001077401, NM_002210, NM_001130415, NM_000314, NM_020774, NM_007146, NM_206855, NM_057175, NM_001130916, NM_021005, NM_025079, NM_001451, NM_001001392, NM_001430, NM_001135599, NM_006572, NM_001432, NM_002006, NM_002763, NM_206853, NM_006775, NM_005207, NM_0177…	2754	251	13528	1.68304	0.00146635	2.48714e-05	0.000599544
GOTERM_BP_FAT	GO:0032990~cell part morphogenesis	86	2.36004	8.15848e-07	NM_000165, NM_130837, NM_007054, NM_032521, NM_002202, NM_000609, NM_006876, NM_004636, NM_014360, NM_178570, NM_003873, NM_003872, NM_006158, NM_001962, NM_005249, NM_201414, NM_001105244, NM_005690, NM_177976, NM_001005388, NM_004263, NM_004440, NM_006197, NM_015057, NM_033343, NM_002310, NM_024019, NM_004429, NM_000555, NM_001130831, NM_003885, NM_001127671, NM_001168278, NM_001130064, NM_0000…	2754	256	13528	1.65017	0.00376131	5.0923e-05	0.00153964
GOTERM_BP_FAT	GO:0051056~regulation of small GTPase mediated signal transduction	85	2.3326	7.87427e-07	NM_012294, NM_000267, NM_173690, NM_206909, NM_001085454, NM_004103, NM_013385, NM_006113, NM_001134382, NM_019555, NM_005312, NM_033025, NM_000368, NM_020340, NM_015232, NM_012197, NM_015230, NM_153023, NM_015130, NM_006939, NM_012287, NM_001113361, NM_001146213, NM_005633, NM_001164271, NM_015173, NM_006772, NM_003887, NM_006277, NM_022771, NM_001145648, NM_005206, NM_001162383, NM_001792, NM_0…	2754	252	13528	1.65687	0.00363052	5.05144e-05	0.001486
GOTERM_BP_FAT	GO:0040008~regulation of growth	85	2.3326	0.0293341	NM_005450, NM_014598, NM_000264, NM_139321, NM_004103, NM_001145102, NM_145804, NM_001775, NM_002775, NM_003877, NM_003873, NM_001077401, NM_201414, NM_017948, NM_006530, NM_000909, NM_001130916, NM_001126240, NM_001001392, NM_004263, NM_080927, NM_207002, NM_001135599, NM_003483, NM_024551, NM_053046, NM_002006, NM_053044, NM_014053, NM_001437, NM_002763, NM_199320, NM_017780, NM_003745, NM_0011…	2754	341	13528	1.22443	1	0.335878	42.9858
GOTERM_BP_FAT	GO:0000904~cell morphogenesis involved in differentiation	84	2.30516	3.52214e-07	NM_002291, NM_005450, NM_032521, NM_002202, NM_000609, NM_006876, NM_004636, NM_014360, NM_178570, NM_003873, NM_003872, NM_006158, NM_001962, NM_005249, NM_201414, NM_001105244, NM_001005388, NM_004263, NM_004440, NM_015057, NM_001135599, NM_033343, NM_024019, NM_004429, NM_000555, NM_002763, NM_016269, NM_003885, NM_001130064, NM_000038, NM_005964, NM_002866, NM_003590, NM_001128929, NM_002855,…	2754	244	13528	1.69106	0.00162555	2.71143e-05	0.000664689
GOTERM_BP_FAT	GO:0001568~blood vessel development	84	2.30516	4.27986e-07	NM_002015, NM_000267, NM_001111067, NM_002632, NM_004103, NM_000609, NM_003873, NM_003246, NM_003872, NM_020405, NM_002843, NM_001077401, NM_002210, NM_001130415, NM_000314, NM_020774, NM_007146, NM_206855, NM_057175, NM_001130916, NM_021005, NM_025079, NM_001451, NM_001001392, NM_001430, NM_001135599, NM_006572, NM_001432, NM_002006, NM_002763, NM_006775, NM_206853, NM_005207, NM_017780, NM_0330…	2754	245	13528	1.68416	0.00197492	3.13784e-05	0.000807683
GOTERM_BP_FAT	GO:0002520~immune system development	84	2.30516	7.08649e-05	NM_001259, NM_202001, NM_003189, NM_017420, NM_002198, NM_006785, NM_001145306, NM_001001419, NM_022487, NM_173844, NM_130398, NM_001300, NM_000222, NM_003109, NM_152739, NM_002585, NM_044472, NM_001025252, NM_001130916, NM_015055, NM_207002, NM_004774, NM_001430, NM_001135599, NM_000179, NM_014053, NM_145285, NM_004364, NM_004620, NM_005207, NM_000043, NM_017780, NM_001039661, NM_000038, NM_0011…	2754	276	13528	1.495	0.279159	0.00284236	0.13365
GOTERM_BP_FAT	GO:0048858~cell projection morphogenesis	83	2.27772	8.80522e-07	NM_000165, NM_007054, NM_032521, NM_002202, NM_000609, NM_006876, NM_004636, NM_014360, NM_178570, NM_003873, NM_003872, NM_006158, NM_001962, NM_005249, NM_201414, NM_001105244, NM_177976, NM_001005388, NM_004263, NM_004440, NM_006197, NM_015057, NM_033343, NM_002310, NM_024019, NM_004429, NM_000555, NM_001130831, NM_003885, NM_001127671, NM_001168278, NM_001130064, NM_000038, NM_005964, NM_0028…	2754	245	13528	1.66411	0.00405887	5.35134e-05	0.00166169
GOTERM_BP_FAT	GO:0006351~transcription, DNA-dependent	83	2.27772	0.000866689	NM_003185, NM_002198, NM_015859, NM_006526, NM_003201, NM_001170765, NM_001135564, NM_006940, NM_001100816, NM_014360, NM_001003698, NM_018310, NM_205843, NM_001002295, NM_006532, NM_002501, NM_014112, NM_004774, NM_001430, NM_016132, NM_006022, NM_003198, NM_005597, NM_000176, NM_001432, NM_032440, NM_001621, NM_004364, NM_173214, NM_007114, NM_006769, NM_003601, NM_002051, NM_002052, NM_003594,…	2754	292	13528	1.39626	0.981775	0.0241248	1.62299
GOTERM_BP_FAT	GO:0032774~RNA biosynthetic process	83	2.27772	0.00133838	NM_003185, NM_002198, NM_015859, NM_006526, NM_003201, NM_001170765, NM_001135564, NM_006940, NM_001100816, NM_014360, NM_001003698, NM_018310, NM_205843, NM_001002295, NM_006532, NM_002501, NM_014112, NM_004774, NM_001430, NM_016132, NM_006022, NM_003198, NM_005597, NM_000176, NM_001432, NM_032440, NM_001621, NM_004364, NM_173214, NM_007114, NM_006769, NM_003601, NM_002051, NM_002052, NM_003594,…	2754	296	13528	1.37739	0.997942	0.0337835	2.49579
GOTERM_BP_FAT	GO:0030036~actin cytoskeleton organization	82	2.25027	3.83354e-08	NM_000267, NM_213636, NM_004103, NM_001164317, NM_024991, NM_006289, NM_001614, NM_052905, NM_000501, NM_044472, NM_005406, NM_001134999, NM_007184, NM_001112717, NM_001166160, NM_004924, NM_005759, NM_012156, NM_001164271, NM_001135554, NM_001135608, NM_001077269, NM_002763, NM_020066, NM_005206, NM_001130831, NM_001162383, NM_005964, NM_017672, NM_006729, NM_016337, NM_007313, NM_139241, NM_002…	2754	226	13528	1.78228	0.000177055	4.42677e-06	7.23456e-05
GOTERM_BP_FAT	GO:0051301~cell division	82	2.25027	0.00187386	NM_004311, NM_006283, NM_001259, NM_001171805, NM_057749, NM_001077181, NM_032521, NM_014956, NM_033029, NM_004060, NM_005862, NM_004354, NM_001145306, NM_000222, NM_001143976, NM_001167606, NM_003286, NM_044472, NM_005406, NM_015097, NM_001127370, NM_002709, NM_080668, NM_003345, NM_057177, NM_004869, NM_001135599, NM_003483, NM_014946, NM_020066, NM_017668, NM_003298, NM_001162383, NM_004523, N…	2754	295	13528	1.36541	0.999827	0.0441194	3.47771
GOTERM_BP_FAT	GO:0048534~hemopoietic or lymphoid organ development	81	2.22283	3.99767e-05	NM_001259, NM_202001, NM_003189, NM_017420, NM_002198, NM_006785, NM_001145306, NM_001001419, NM_022487, NM_173844, NM_001300, NM_000222, NM_003109, NM_152739, NM_002585, NM_044472, NM_001025252, NM_001130916, NM_207002, NM_004774, NM_001430, NM_001135599, NM_014053, NM_145285, NM_004364, NM_004620, NM_005207, NM_000043, NM_017780, NM_001039661, NM_000038, NM_001127244, NM_000757, NM_001145811, N…	2754	260	13528	1.53032	0.16861	0.00180871	0.0754161
GOTERM_BP_FAT	GO:0007268~synaptic transmission	81	2.22283	0.00383838	NM_000807, NM_000905, NM_202494, NM_000944, NM_004352, NM_000702, NM_003391, NM_018945, NM_000840, NM_001039574, NM_000842, NM_024411, NM_201414, NM_002246, NM_177977, NM_021912, NM_000845, NM_052874, NM_000844, NM_005639, NM_000332, NM_002006, NM_000813, NM_001165903, NM_000814, NM_000810, NM_005677, NM_033011, NM_000718, NM_007308, NM_000719, NM_004625, NM_014505, NM_002866, NM_183416, NM_00285…	2754	298	13528	1.33518	1	0.0811096	7.00053
GOTERM_BP_FAT	GO:0044057~regulation of system process	80	2.19539	0.0144483	NM_202494, NM_001775, NM_000944, NM_003405, NM_000702, NM_000222, NM_001619, NM_000840, NM_004929, NM_007184, NM_003112, NM_001025076, NM_000909, NM_000740, NM_000845, NM_001430, NM_001135599, NM_001134223, NM_000335, NM_001165903, NM_170665, NM_012215, NM_001145648, NM_033011, NM_007308, NM_001681, NM_000719, NM_001792, NM_014505, NM_002866, NM_004972, NM_198397, NM_022832, NM_000856, NM_0011133…	2754	309	13528	1.27175	1	0.211434	24.0165
GOTERM_BP_FAT	GO:0051094~positive regulation of developmental process	79	2.16795	0.00117339	NM_003189, NM_213636, NM_001111067, NM_001003652, NM_001145102, NM_001616, NM_001001419, NM_022763, NM_000222, NM_003246, NM_006158, NM_000746, NM_005249, NM_004309, NM_001135599, NM_005721, NM_002006, NM_003239, NM_002763, NM_004625, NM_000038, NM_003244, NM_000757, NM_001128929, NM_001142418, NM_002052, NM_006060, NM_004972, NM_002221, NM_000899, NM_000565, NM_001135095, NM_001001890, NM_004575…	2754	278	13528	1.39589	0.995586	0.0305138	2.19133
GOTERM_BP_FAT	GO:0015672~monovalent inorganic cation transport	79	2.16795	0.0379192	NM_001007278, NM_013434, NM_033272, NM_001039366, NM_000702, NM_078483, NM_000368, NM_001136205, NM_001690, NM_001039574, NM_002246, NM_001130417, NM_203327, NM_006933, NM_006053, NM_004869, NM_018992, NM_015941, NM_001098484, NM_133478, NM_000334, NM_001040142, NM_000335, NM_003740, NM_001011554, NM_015277, NM_022358, NM_014505, NM_004979, NM_001677, NM_001678, NM_006424, NM_001035003, NM_001129…	2754	318	13528	1.22031	1	0.391031	51.7861
GOTERM_BP_FAT	GO:0012502~induction of programmed cell death	79	2.16795	0.0459516	NM_152405, NM_001135733, NM_001145102, NM_006113, NM_001775, NM_019555, NM_005338, NM_001161, NM_201414, NM_003583, NM_178014, NM_000314, NM_001130916, NM_199242, NM_001126240, NM_001077440, NM_006939, NM_022037, NM_207002, NM_052876, NM_000179, NM_016037, NM_005633, NM_001164271, NM_004052, NM_003239, NM_004620, NM_005400, NM_000376, NM_000043, NM_021999, NM_001145648, NM_019604, NM_001162383, N…	2754	321	13528	1.2089	1	0.442387	58.8417
GOTERM_BP_FAT	GO:0010647~positive regulation of cell communication	79	2.16795	0.0737013	NM_000165, NM_001007278, NM_005544, NM_001001557, NM_181836, NM_000801, NM_202494, NM_001616, NM_006785, NM_006875, NM_173844, NM_000222, NM_003246, NM_002401, NM_001077401, NM_003821, NM_021003, NM_001130916, NM_015093, NM_003348, NM_001135599, NM_001077700, NM_001432, NM_005633, NM_194434, NM_003239, NM_004620, NM_000615, NM_007308, NM_054014, NM_000757, NM_016072, NM_004972, NM_002221, NM_0005…	2754	329	13528	1.17951	1	0.567413	76.4206
GOTERM_BP_FAT	GO:0007423~sensory organ development	78	2.1405	1.53669e-06	NM_017420, NM_173200, NM_000267, NM_013435, NM_005450, NM_003403, NM_003109, NM_006439, NM_005249, NM_005202, NM_001105244, NM_005759, NM_207002, NM_004774, NM_001135599, NM_080630, NM_003239, NM_002763, NM_017780, NM_003506, NM_000038, NM_005964, NM_003244, NM_002855, NM_006060, NM_023067, NM_004316, NM_005921, NM_004575, NM_002010, NM_004571, NM_138473, NM_001113347, NM_000248, NM_001127511, NM…	2754	229	13528	1.67313	0.00707283	9.09954e-05	0.00289996
GOTERM_BP_FAT	GO:0051347~positive regulation of transferase activity	78	2.1405	1.09588e-05	NM_001347, NM_005544, NM_206907, NM_004103, NM_022766, NM_005813, NM_006113, NM_006785, NM_173844, NM_000222, NM_000949, NM_003246, NM_000746, NM_044472, NM_002709, NM_001116, NM_001130916, NM_001135599, NM_001432, NM_001135597, NM_014550, NM_002006, NM_004157, NM_207578, NM_004428, NM_003239, NM_004620, NM_001130064, NM_000757, NM_001813, NM_001025242, NM_004972, NM_139241, NM_000899, NM_004358,…	2754	240	13528	1.59644	0.049359	0.000562273	0.0206791
GOTERM_BP_FAT	GO:0006917~induction of apoptosis	78	2.1405	0.0570127	NM_152405, NM_001135733, NM_001145102, NM_006113, NM_001775, NM_019555, NM_005338, NM_001161, NM_201414, NM_003583, NM_178014, NM_000314, NM_001130916, NM_199242, NM_001126240, NM_001077440, NM_006939, NM_022037, NM_207002, NM_052876, NM_000179, NM_016037, NM_005633, NM_001164271, NM_004052, NM_003239, NM_004620, NM_005400, NM_000043, NM_000376, NM_021999, NM_001145648, NM_019604, NM_001162383, N…	2754	320	13528	1.19733	1	0.495766	66.9722
GOTERM_BP_FAT	GO:0048812~neuron projection morphogenesis	77	2.11306	1.23587e-07	NM_000165, NM_032521, NM_002202, NM_000609, NM_006876, NM_004636, NM_014360, NM_178570, NM_003873, NM_003872, NM_006158, NM_001962, NM_005249, NM_201414, NM_001105244, NM_001005388, NM_004263, NM_004440, NM_015057, NM_033343, NM_002310, NM_024019, NM_004429, NM_000555, NM_001130831, NM_003885, NM_001127671, NM_001130064, NM_000038, NM_005964, NM_002866, NM_001128929, NM_002855, NM_004972, NM_0529…	2754	213	13528	1.77575	0.000570686	1.09778e-05	0.000233231
GOTERM_BP_FAT	GO:0033674~positive regulation of kinase activity	77	2.11306	4.49368e-06	NM_001347, NM_005544, NM_206907, NM_004103, NM_022766, NM_005813, NM_006113, NM_006785, NM_173844, NM_000222, NM_000949, NM_003246, NM_000746, NM_044472, NM_002709, NM_001116, NM_001130916, NM_001135599, NM_001432, NM_001135597, NM_014550, NM_002006, NM_004157, NM_207578, NM_004428, NM_003239, NM_004620, NM_001130064, NM_000757, NM_001813, NM_001025242, NM_004972, NM_139241, NM_000899, NM_004358,…	2754	231	13528	1.63738	0.0205424	0.000241324	0.00848004
GOTERM_BP_FAT	GO:0007507~heart development	76	2.08562	4.1954e-07	NM_000165, NM_033274, NM_000267, NM_001111067, NM_007054, NM_001003652, NM_000264, NM_000801, NM_002202, NM_021961, NM_003873, NM_001619, NM_000368, NM_003872, NM_002843, NM_000314, NM_020774, NM_004113, NM_001130916, NM_002448, NM_002702, NM_004774, NM_001135599, NM_024551, NM_080630, NM_001164271, NM_005241, NM_002763, NM_005207, NM_017780, NM_054014, NM_005964, NM_001145811, NM_002052, NM_0012…	2754	215	13528	1.73638	0.00193598	3.17676e-05	0.000791743
GOTERM_BP_FAT	GO:0003002~regionalization	74	2.03074	3.74824e-08	NM_002092, NM_005450, NM_001003652, NM_007054, NM_000264, NM_003403, NM_001616, NM_198956, NM_152739, NM_002585, NM_018951, NM_005249, NM_020248, NM_001009994, NM_020774, NM_002590, NM_001130916, NM_021005, NM_014212, NM_007212, NM_002148, NM_002147, NM_005207, NM_016269, NM_004625, NM_000038, NM_003244, NM_016277, NM_002052, NM_001080508, NM_001098477, NM_005180, NM_021926, NM_019885, NM_0011716…	2754	197	13528	1.84516	0.000173116	4.43926e-06	7.0736e-05
GOTERM_BP_FAT	GO:0048667~cell morphogenesis involved in neuron differentiation	74	2.03074	5.63345e-07	NM_032521, NM_002202, NM_000609, NM_006876, NM_004636, NM_014360, NM_178570, NM_003873, NM_003872, NM_006158, NM_001962, NM_005249, NM_201414, NM_001105244, NM_001005388, NM_004263, NM_004440, NM_015057, NM_033343, NM_024019, NM_004429, NM_000555, NM_003885, NM_001130064, NM_000038, NM_005964, NM_002866, NM_001128929, NM_002855, NM_004972, NM_052910, NM_003062, NM_014683, NM_003061, NM_004575, NM…	2754	209	13528	1.73922	0.00259871	3.94249e-05	0.00106313
GOTERM_BP_FAT	GO:0046578~regulation of Ras protein signal transduction	74	2.03074	6.93984e-07	NM_000267, NM_173690, NM_206909, NM_001085454, NM_004103, NM_013385, NM_006113, NM_001134382, NM_019555, NM_033025, NM_000368, NM_020340, NM_015232, NM_012197, NM_015230, NM_153023, NM_015130, NM_006939, NM_012287, NM_001113361, NM_001146213, NM_005633, NM_001164271, NM_015173, NM_003887, NM_006277, NM_022771, NM_001145648, NM_005206, NM_001162383, NM_001792, NM_000757, NM_001047160, NM_139241, N…	2754	210	13528	1.73094	0.00320038	4.64556e-05	0.00130966
GOTERM_BP_FAT	GO:0007517~muscle organ development	73	2.00329	1.80914e-06	NM_017420, NM_003205, NM_000267, NM_001013438, NM_014722, NM_000801, NM_001164317, NM_000944, NM_002397, NM_001004439, NM_170708, NM_000368, NM_001039675, NM_000501, NM_201414, NM_000314, NM_021005, NM_002448, NM_002702, NM_001135599, NM_080630, NM_002148, NM_000337, NM_002763, NM_207297, NM_054014, NM_173167, NM_153453, NM_005964, NM_001131005, NM_001145811, NM_023067, NM_005920, NM_001858, NM_0…	2754	211	13528	1.69946	0.00832161	0.00010445	0.00341411
GOTERM_BP_FAT	GO:0048514~blood vessel morphogenesis	72	1.97585	3.75964e-06	NM_000267, NM_001111067, NM_002632, NM_004103, NM_000609, NM_003873, NM_003246, NM_003872, NM_002843, NM_020405, NM_001077401, NM_001130415, NM_000314, NM_007146, NM_206855, NM_057175, NM_001130916, NM_021005, NM_025079, NM_001451, NM_001430, NM_001135599, NM_006572, NM_001432, NM_002006, NM_002763, NM_006775, NM_206853, NM_033011, NM_001792, NM_001855, NM_002010, NM_001161441, NM_001099691, NM_0…	2754	211	13528	1.67618	0.0172159	0.000211756	0.00709488
GOTERM_BP_FAT	GO:0045860~positive regulation of protein kinase activity	72	1.97585	3.14878e-05	NM_001347, NM_206907, NM_004103, NM_022766, NM_005813, NM_006785, NM_173844, NM_000222, NM_000949, NM_003246, NM_000746, NM_002709, NM_001116, NM_001130916, NM_001135599, NM_001432, NM_001135597, NM_014550, NM_002006, NM_004157, NM_207578, NM_004428, NM_003239, NM_004620, NM_001130064, NM_000757, NM_001813, NM_001025242, NM_004972, NM_000899, NM_139241, NM_004358, NM_005921, NM_002419, NM_0010996…	2754	223	13528	1.58598	0.135362	0.00145339	0.0594063
GOTERM_BP_FAT	GO:0030097~hemopoiesis	71	1.94841	0.000391256	NM_001259, NM_202001, NM_003189, NM_002198, NM_006785, NM_001145306, NM_001001419, NM_022487, NM_173844, NM_001300, NM_000222, NM_003109, NM_152739, NM_002585, NM_044472, NM_001025252, NM_004774, NM_001430, NM_001135599, NM_014053, NM_145285, NM_004364, NM_004620, NM_000043, NM_017780, NM_001039661, NM_000038, NM_001127244, NM_000757, NM_001145811, NM_006060, NM_004972, NM_002221, NM_000899, NM_0…	2754	236	13528	1.4778	0.835947	0.0122211	0.735794
GOTERM_BP_FAT	GO:0016337~cell-cell adhesion	71	1.94841	0.024118	NM_020630, NM_019035, NM_001085458, NM_006580, NM_032973, NM_018904, NM_020403, NM_018905, NM_005406, NM_018902, NM_021101, NM_005202, NM_018903, NM_018899, NM_018900, NM_001105244, NM_018901, NM_018898, NM_002590, NM_002444, NM_018908, NM_001001392, NM_018909, NM_018906, NM_018907, NM_014944, NM_080630, NM_021991, NM_001114380, NM_016174, NM_001040429, NM_000615, NM_001008781, NM_003885, NM_0329…	2754	276	13528	1.26363	1	0.295458	36.9176
GOTERM_BP_FAT	GO:0009967~positive regulation of signal transduction	71	1.94841	0.0849142	NM_000165, NM_001007278, NM_005544, NM_001001557, NM_181836, NM_202494, NM_000801, NM_001616, NM_006785, NM_006875, NM_173844, NM_000222, NM_003246, NM_002401, NM_001077401, NM_003821, NM_021003, NM_001130916, NM_015093, NM_003348, NM_001135599, NM_001077700, NM_001432, NM_005633, NM_194434, NM_003239, NM_004620, NM_000615, NM_054014, NM_000757, NM_016072, NM_004972, NM_002221, NM_000565, NM_0066…	2754	295	13528	1.18224	1	0.611942	81.2623
GOTERM_BP_FAT	GO:0007409~axonogenesis	70	1.92097	4.26317e-07	NM_032521, NM_002202, NM_000609, NM_006876, NM_004636, NM_014360, NM_003873, NM_178570, NM_003872, NM_006158, NM_001962, NM_005249, NM_201414, NM_001105244, NM_001005388, NM_004263, NM_004440, NM_015057, NM_033343, NM_024019, NM_004429, NM_000555, NM_003885, NM_001130064, NM_000038, NM_005964, NM_002866, NM_001128929, NM_002855, NM_004972, NM_052910, NM_003062, NM_014683, NM_003061, NM_004575, NM…	2754	193	13528	1.7816	0.00196722	3.17601e-05	0.000804533
GOTERM_BP_FAT	GO:0006366~transcription from RNA polymerase II promoter	70	1.92097	0.000514121	NM_003185, NM_015859, NM_002198, NM_001170765, NM_001135564, NM_006940, NM_001100816, NM_014360, NM_001003698, NM_205843, NM_001002295, NM_006532, NM_002501, NM_014112, NM_004774, NM_001430, NM_016132, NM_006022, NM_003198, NM_005597, NM_000176, NM_032440, NM_001621, NM_004364, NM_173214, NM_007114, NM_006769, NM_002051, NM_002052, NM_005640, NM_001143887, NM_001001928, NM_012118, NM_001164766, N…	2754	234	13528	1.46944	0.907017	0.0155057	0.965793
GOTERM_BP_FAT	GO:0010648~negative regulation of cell communication	70	1.92097	0.00273996	NM_005544, NM_000267, NM_001111067, NM_173690, NM_005450, NM_014319, NM_014598, NM_001775, NM_002775, NM_003877, NM_001619, NM_000368, NM_003246, NM_020248, NM_000314, NM_000271, NM_001098632, NM_015132, NM_030761, NM_000332, NM_000333, NM_001164271, NM_003239, NM_014250, NM_003745, NM_000038, NM_003244, NM_004296, NM_002010, NM_133468, NM_019884, NM_016231, NM_019885, NM_019058, NM_004232, NM_00…	2754	248	13528	1.38649	0.999997	0.0611044	5.04612
GOTERM_BP_FAT	GO:0003006~reproductive developmental process	69	1.89352	0.015848	NM_202001, NM_003206, NM_001111067, NM_005450, NM_003185, NM_004103, NM_001616, NM_000609, NM_001001419, NM_000222, NM_002585, NM_018490, NM_001001933, NM_003489, NM_030761, NM_207002, NM_005896, NM_001135599, NM_001432, NM_014679, NM_000953, NM_002009, NM_003239, NM_017780, NM_000376, NM_001130688, NM_198968, NM_003298, NM_000510, NM_004625, NM_000757, NM_007158, NM_023067, NM_004358, NM_004932,…	2754	262	13528	1.29365	1	0.227406	26.0275
GOTERM_BP_FAT	GO:0032535~regulation of cellular component size	69	1.89352	0.0321773	NM_004103, NM_001145102, NM_004060, NM_001775, NM_000609, NM_145808, NM_003873, NM_000368, NM_000501, NM_006158, NM_001164458, NM_001077401, NM_201414, NM_017948, NM_001130916, NM_001126240, NM_001098632, NM_004263, NM_080927, NM_001135599, NM_024551, NM_005721, NM_002006, NM_000555, NM_001437, NM_000142, NM_003239, NM_199320, NM_004625, NM_017778, NM_001005290, NM_018695, NM_004396, NM_001173, N…	2754	271	13528	1.25069	1	0.351353	46.0562
GOTERM_BP_FAT	GO:0006897~endocytosis	67	1.83864	0.000401101	NM_001130037, NM_213636, NM_001160302, NM_001008660, NM_003105, NM_020673, NM_005502, NM_005338, NM_005505, NM_004637, NM_003246, NM_001130071, NM_201414, NM_002210, NM_001102664, NM_000271, NM_199242, NM_002349, NM_021252, NM_015941, NM_004866, NM_014880, NM_133171, NM_001380, NM_004525, NM_006277, NM_001100176, NM_015569, NM_001039569, NM_001024666, NM_007308, NM_014504, NM_001144999, NM_003916…	2754	220	13528	1.49597	0.843243	0.0123596	0.754242
GOTERM_BP_FAT	GO:0010324~membrane invagination	67	1.83864	0.000401101	NM_001130037, NM_213636, NM_001160302, NM_001008660, NM_003105, NM_020673, NM_005502, NM_005338, NM_005505, NM_004637, NM_003246, NM_001130071, NM_201414, NM_002210, NM_001102664, NM_000271, NM_199242, NM_002349, NM_021252, NM_015941, NM_004866, NM_014880, NM_133171, NM_001380, NM_004525, NM_006277, NM_001100176, NM_015569, NM_001039569, NM_001024666, NM_007308, NM_014504, NM_001144999, NM_003916…	2754	220	13528	1.49597	0.843243	0.0123596	0.754242
GOTERM_BP_FAT	GO:0010608~posttranscriptional regulation of gene expression	65	1.78375	0.00035049	NM_004730, NM_001003652, NM_020679, NM_001159673, NM_004103, NM_202494, NM_001145102, NM_001142640, NM_145808, NM_000368, NM_003246, NM_001134649, NM_015904, NM_201414, NM_000314, NM_015514, NM_206855, NM_020390, NM_001967, NM_017747, NM_022037, NM_001969, NM_017629, NM_001079533, NM_014676, NM_001161576, NM_020459, NM_006775, NM_206853, NM_015358, NM_016275, NM_004939, NM_006372, NM_032833, NM_0…	2754	211	13528	1.51321	0.801943	0.011338	0.65937
GOTERM_BP_FAT	GO:0051270~regulation of cell motion	63	1.72887	7.27573e-05	NM_002291, NM_005544, NM_000267, NM_173690, NM_032521, NM_004103, NM_001145102, NM_000609, NM_000222, NM_003873, NM_005505, NM_003246, NM_001077401, NM_001105244, NM_007184, NM_000314, NM_004924, NM_001130916, NM_001135599, NM_003749, NM_006572, NM_014909, NM_002006, NM_001164271, NM_005242, NM_000038, NM_000757, NM_004972, NM_001173, NM_000565, NM_005921, NM_001993, NM_003161, NM_001042599, NM_0…	2754	193	13528	1.60344	0.285433	0.00289303	0.137217
GOTERM_BP_FAT	GO:0045597~positive regulation of cell differentiation	63	1.72887	0.00825934	NM_003189, NM_213636, NM_001111067, NM_001003652, NM_001145102, NM_001616, NM_001001419, NM_022763, NM_000222, NM_006158, NM_005249, NM_004309, NM_001135599, NM_005721, NM_002006, NM_003239, NM_000038, NM_003244, NM_000757, NM_001128929, NM_001142418, NM_006060, NM_004972, NM_002221, NM_000899, NM_000565, NM_001135095, NM_001001890, NM_004575, NM_032109, NM_001164766, NM_001127511, NM_001005743, …	2754	229	13528	1.35137	1	0.145849	14.4882
GOTERM_BP_FAT	GO:0048285~organelle fission	62	1.70143	0.0124817	NM_130837, NM_001171805, NM_014956, NM_004060, NM_005862, NM_004354, NM_033029, NM_023019, NM_198240, NM_001143976, NM_001145076, NM_015097, NM_178014, NM_080668, NM_005690, NM_006530, NM_003345, NM_003483, NM_002956, NM_017668, NM_001162383, NM_004523, NM_000038, NM_001813, NM_006400, NM_004358, NM_033116, NM_001114091, NM_001142273, NM_001040284, NM_001127182, NM_012325, NM_001159651, NM_001127…	2754	229	13528	1.32992	1	0.190822	21.1036
GOTERM_BP_FAT	GO:0040012~regulation of locomotion	61	1.67398	0.000220614	NM_002291, NM_005544, NM_000267, NM_173690, NM_032521, NM_004103, NM_001145102, NM_000609, NM_000222, NM_005505, NM_003246, NM_001077401, NM_001105244, NM_007184, NM_000314, NM_001135599, NM_003749, NM_006572, NM_014909, NM_002006, NM_001164271, NM_005242, NM_007308, NM_000038, NM_000757, NM_004972, NM_001173, NM_000565, NM_005921, NM_001993, NM_003161, NM_001042599, NM_001127511, NM_025195, NM_0…	2754	192	13528	1.56062	0.639091	0.00793034	0.415519
GOTERM_BP_FAT	GO:0045596~negative regulation of cell differentiation	61	1.67398	0.0051582	NM_001259, NM_000267, NM_005450, NM_001145102, NM_002202, NM_005502, NM_001145306, NM_003405, NM_000222, NM_002585, NM_003873, NM_005249, NM_005342, NM_002210, NM_004309, NM_020774, NM_001546, NM_001130916, NM_004263, NM_030761, NM_001432, NM_172071, NM_198965, NM_001168278, NM_001144999, NM_000038, NM_001001890, NM_001001928, NM_001009881, NM_001164766, NM_000346, NM_024674, NM_001130845, NM_001…	2754	216	13528	1.38722	1	0.103337	9.2985
GOTERM_BP_FAT	GO:0000087~M phase of mitotic cell cycle	61	1.67398	0.0116741	NM_001171805, NM_014956, NM_004060, NM_005862, NM_004354, NM_033029, NM_023019, NM_198240, NM_001143976, NM_001145076, NM_015097, NM_178014, NM_080668, NM_006530, NM_003345, NM_003483, NM_002956, NM_017668, NM_001162383, NM_004523, NM_000038, NM_001813, NM_006400, NM_004358, NM_033116, NM_001114091, NM_001142273, NM_001040284, NM_001127182, NM_012325, NM_001159651, NM_001127511, NM_007317, NM_199…	2754	224	13528	1.33768	1	0.181389	19.8769
GOTERM_BP_FAT	GO:0048568~embryonic organ development	60	1.64654	1.25011e-05	NM_017420, NM_003206, NM_173200, NM_005450, NM_003109, NM_002585, NM_005249, NM_001130916, NM_001451, NM_001543, NM_004774, NM_001430, NM_080630, NM_002148, NM_002147, NM_004364, NM_003239, NM_002763, NM_017780, NM_003506, NM_002052, NM_023067, NM_002010, NM_021926, NM_138473, NM_014048, NM_005430, NM_003376, NM_000693, NM_001099412, NM_001042555, NM_080647, NM_001127215, NM_005982, NM_016929, NM…	2754	172	13528	1.71353	0.0561076	0.0006141	0.0235892
GOTERM_BP_FAT	GO:0048729~tissue morphogenesis	60	1.64654	5.68977e-05	NM_002092, NM_020630, NM_003206, NM_173200, NM_001111067, NM_002632, NM_001003652, NM_000264, NM_000801, NM_001145102, NM_002585, NM_000368, NM_001160, NM_020774, NM_002590, NM_001451, NM_001001392, NM_030761, NM_001135599, NM_080630, NM_001164271, NM_145285, NM_002009, NM_002763, NM_004620, NM_016269, NM_004625, NM_054014, NM_006769, NM_003506, NM_014246, NM_003244, NM_020211, NM_001080508, NM_0…	2754	180	13528	1.63738	0.231118	0.00236493	0.107322
GOTERM_BP_FAT	GO:0051130~positive regulation of cellular component organization	60	1.64654	6.79205e-05	NM_001003652, NM_001145102, NM_024991, NM_003391, NM_000222, NM_005338, NM_000368, NM_002093, NM_006158, NM_044472, NM_020774, NM_004309, NM_007286, NM_004924, NM_001130916, NM_001146156, NM_020390, NM_018448, NM_003348, NM_001135599, NM_005721, NM_001432, NM_001621, NM_003239, NM_002763, NM_012215, NM_015277, NM_007308, NM_003747, NM_004625, NM_000038, NM_005188, NM_001128929, NM_001813, NM_0010…	2754	181	13528	1.62833	0.269288	0.00277257	0.1281
GOTERM_BP_FAT	GO:0000165~MAPKKK cascade	60	1.64654	0.000113755	NM_020630, NM_033642, NM_138982, NM_000267, NM_206907, NM_004103, NM_003392, NM_003246, NM_002401, NM_000746, NM_001130916, NM_001543, NM_002006, NM_004428, NM_000142, NM_003239, NM_005207, NM_139245, NM_014247, NM_004972, NM_139241, NM_002221, NM_005921, NM_002419, NM_001099691, NM_005922, NM_005923, NM_000245, NM_004418, NM_145109, NM_001736, NM_001144891, NM_002070, NM_025195, NM_005456, NM_00…	2754	184	13528	1.60178	0.408718	0.00436928	0.214457
GOTERM_BP_FAT	GO:0000280~nuclear division	60	1.64654	0.0119988	NM_001171805, NM_014956, NM_004060, NM_005862, NM_004354, NM_033029, NM_023019, NM_198240, NM_001143976, NM_001145076, NM_015097, NM_178014, NM_080668, NM_006530, NM_003345, NM_003483, NM_002956, NM_017668, NM_001162383, NM_004523, NM_000038, NM_001813, NM_006400, NM_004358, NM_033116, NM_001114091, NM_001142273, NM_001040284, NM_001127182, NM_012325, NM_001159651, NM_001127511, NM_007317, NM_199…	2754	220	13528	1.33967	1	0.185346	20.3723
GOTERM_BP_FAT	GO:0007067~mitosis	60	1.64654	0.0119988	NM_001171805, NM_014956, NM_004060, NM_005862, NM_004354, NM_033029, NM_023019, NM_198240, NM_001143976, NM_001145076, NM_015097, NM_178014, NM_080668, NM_006530, NM_003345, NM_003483, NM_002956, NM_017668, NM_001162383, NM_004523, NM_000038, NM_001813, NM_006400, NM_004358, NM_033116, NM_001114091, NM_001142273, NM_001040284, NM_001127182, NM_012325, NM_001159651, NM_001127511, NM_007317, NM_199…	2754	220	13528	1.33967	1	0.185346	20.3723
GOTERM_BP_FAT	GO:0006605~protein targeting	59	1.6191	0.0111846	NM_015161, NM_202494, NM_000944, NM_199335, NM_003400, NM_002093, NM_001100161, NM_014965, NM_001146156, NM_014112, NM_015135, NM_001135599, NM_014679, NM_005100, NM_002006, NM_012316, NM_006826, NM_003239, NM_012215, NM_002264, NM_002714, NM_007107, NM_018695, NM_004972, NM_002010, NM_207012, NM_014932, NM_001007067, NM_001010891, NM_002270, NM_001130845, NM_001178, NM_025196, NM_002271, NM_0332…	2754	215	13528	1.34798	1	0.178027	19.1248
GOTERM_BP_FAT	GO:0009968~negative regulation of signal transduction	59	1.6191	0.0196173	NM_005544, NM_000267, NM_001111067, NM_173690, NM_005450, NM_014319, NM_014598, NM_002775, NM_003877, NM_001619, NM_000368, NM_003246, NM_020248, NM_000314, NM_001098632, NM_015132, NM_030761, NM_000332, NM_000333, NM_001164271, NM_003239, NM_014250, NM_003745, NM_000038, NM_003244, NM_004296, NM_019884, NM_016231, NM_133468, NM_002010, NM_019885, NM_019058, NM_004232, NM_001130845, NM_001127511,…	2754	221	13528	1.31138	1	0.257764	31.195
GOTERM_BP_FAT	GO:0033043~regulation of organelle organization	58	1.59166	0.0202087	NM_202001, NM_001136554, NM_001145102, NM_000609, NM_003391, NM_003400, NM_000368, NM_000501, NM_001164458, NM_044472, NM_015097, NM_007286, NM_003348, NM_015057, NM_005721, NM_001432, NM_001135597, NM_001164271, NM_002763, NM_007308, NM_001162383, NM_003747, NM_000038, NM_001813, NM_004667, NM_005236, NM_002866, NM_001005290, NM_031847, NM_005921, NM_001142273, NM_001099691, NM_004850, NM_012325…	2754	217	13528	1.31292	1	0.262283	31.9741
GOTERM_BP_FAT	GO:0030334~regulation of cell migration	57	1.56422	6.20791e-05	NM_002291, NM_005544, NM_000267, NM_173690, NM_032521, NM_004103, NM_001145102, NM_000609, NM_000222, NM_005505, NM_003246, NM_001077401, NM_001105244, NM_007184, NM_000314, NM_001135599, NM_003749, NM_006572, NM_014909, NM_002006, NM_001164271, NM_005242, NM_000038, NM_000757, NM_004972, NM_001173, NM_000565, NM_005921, NM_001993, NM_003161, NM_001042599, NM_001127511, NM_025195, NM_003376, NM_0…	2754	169	13528	1.65675	0.249302	0.00255702	0.117089
GOTERM_BP_FAT	GO:0060284~regulation of cell development	57	1.56422	0.00963045	NM_000267, NM_005450, NM_001003652, NM_001145102, NM_002202, NM_006940, NM_003405, NM_000222, NM_002585, NM_003873, NM_006158, NM_005249, NM_020774, NM_004309, NM_001546, NM_004263, NM_001135599, NM_005721, NM_002006, NM_004428, NM_003239, NM_002763, NM_004625, NM_003885, NM_001792, NM_003244, NM_001128929, NM_004316, NM_032109, NM_014932, NM_001164766, NM_001005743, NM_005359, NM_005524, NM_0055…	2754	205	13528	1.36581	1	0.162535	16.6919
GOTERM_BP_FAT	GO:0060429~epithelium development	57	1.56422	0.0633392	NM_002092, NM_020630, NM_003206, NM_001032999, NM_002632, NM_000264, NM_002585, NM_000368, NM_001160, NM_020774, NM_002590, NM_007146, NM_021005, NM_002442, NM_001451, NM_001001392, NM_030761, NM_001432, NM_001164271, NM_145285, NM_002147, NM_005241, NM_002763, NM_004620, NM_198965, NM_006769, NM_003506, NM_014246, NM_003244, NM_020211, NM_001080508, NM_001098477, NM_001171653, NM_001423, NM_0012…	2754	227	13528	1.23344	1	0.524127	70.9124
GOTERM_BP_FAT	GO:0009952~anterior/posterior pattern formation	55	1.50933	4.98609e-07	NM_002092, NM_007054, NM_001003652, NM_003403, NM_001616, NM_152739, NM_002585, NM_018951, NM_020248, NM_001009994, NM_020774, NM_002590, NM_001130916, NM_021005, NM_014212, NM_007212, NM_002148, NM_002147, NM_005207, NM_016269, NM_000038, NM_002052, NM_001080508, NM_001098477, NM_021926, NM_001171653, NM_021078, NM_005568, NM_001127511, NM_001904, NM_001134778, NM_005430, NM_005359, NM_001042555…	2754	140	13528	1.92976	0.00230043	3.54313e-05	0.00094096
GOTERM_BP_FAT	GO:0001701~in utero embryonic development	54	1.48189	0.00129241	NM_175610, NM_001111067, NM_001003652, NM_003109, NM_013275, NM_001077401, NM_020774, NM_001130916, NM_006532, NM_002448, NM_014862, NM_001451, NM_207002, NM_004774, NM_001430, NM_006572, NM_014053, NM_003482, NM_004364, NM_003239, NM_005241, NM_207297, NM_017780, NM_005964, NM_003590, NM_002052, NM_172164, NM_138473, NM_014048, NM_000296, NM_032431, NM_020919, NM_005524, NM_001127213, NM_021038,…	2754	176	13528	1.50713	0.997455	0.0328209	2.41105
GOTERM_BP_FAT	GO:0045165~cell fate commitment	53	1.45445	2.37261e-06	NM_003189, NM_001003652, NM_213596, NM_002202, NM_006940, NM_001001419, NM_044472, NM_182763, NM_001130916, NM_021005, NM_014212, NM_001135599, NM_016132, NM_024019, NM_002006, NM_002148, NM_002763, NM_001130064, NM_001145811, NM_016952, NM_004316, NM_003200, NM_019885, NM_001042599, NM_000346, NM_000248, NM_001904, NM_005430, NM_005359, NM_001042555, NM_005524, NM_005523, NM_080647, NM_001127215…	2754	139	13528	1.87297	0.0108992	0.000135288	0.00447743
GOTERM_BP_FAT	GO:0030900~forebrain development	53	1.45445	4.33471e-05	NM_000267, NM_013435, NM_005450, NM_002202, NM_138270, NM_000368, NM_001160, NM_005249, NM_201414, NM_001001933, NM_001546, NM_021005, NM_001126240, NM_002448, NM_001543, NM_024019, NM_001164271, NM_004525, NM_005241, NM_017668, NM_016269, NM_005964, NM_006060, NM_004316, NM_032109, NM_001171653, NM_001142276, NM_001042599, NM_005568, NM_001005743, NM_001904, NM_005430, NM_000693, NM_002072, NM_0…	2754	152	13528	1.71278	0.181453	0.00188713	0.0817719
GOTERM_BP_FAT	GO:0010035~response to inorganic substance	53	1.45445	0.0463252	NM_000508, NM_004103, NM_001614, NM_001619, NM_006440, NM_003246, NM_000311, NM_002546, NM_005955, NM_000314, NM_014293, NM_001160210, NM_000271, NM_003156, NM_005639, NM_015277, NM_013309, NM_007308, NM_016269, NM_014505, NM_001128148, NM_198397, NM_032833, NM_004417, NM_022902, NM_001042599, NM_003705, NM_001904, NM_000295, NM_000663, NM_000389, NM_005832, NM_000388, NM_001429, NM_020980, NM_02…	2754	205	13528	1.26996	1	0.444216	59.1448
GOTERM_BP_FAT	GO:0006916~anti-apoptosis	53	1.45445	0.0500881	NM_002015, NM_012306, NM_006785, NM_006875, NM_003877, NM_002397, NM_173844, NM_020341, NM_000949, NM_002093, NM_003246, NM_000311, NM_003821, NM_182763, NM_004309, NM_001130916, NM_001146156, NM_001098632, NM_033343, NM_001145645, NM_004052, NM_001437, NM_004620, NM_001167, NM_000043, NM_007308, NM_003299, NM_001131005, NM_001025242, NM_004938, NM_001993, NM_005456, NM_032431, NM_001159995, NM_0…	2754	206	13528	1.2638	1	0.463652	62.0821
GOTERM_BP_FAT	GO:0008361~regulation of cell size	53	1.45445	0.0500881	NM_004103, NM_001145102, NM_004060, NM_001775, NM_145808, NM_003873, NM_000368, NM_201414, NM_001077401, NM_017948, NM_001130916, NM_001126240, NM_001098632, NM_004263, NM_080927, NM_001135599, NM_024551, NM_002006, NM_000555, NM_000142, NM_001437, NM_003239, NM_199320, NM_017778, NM_001005290, NM_018695, NM_004396, NM_001173, NM_004575, NM_006373, NM_001440, NM_001129887, NM_001423, NM_001128619…	2754	206	13528	1.2638	1	0.463652	62.0821
GOTERM_BP_FAT	GO:0016055~Wnt receptor signaling pathway	52	1.427	1.2601e-06	NM_005479, NM_012300, NM_000266, NM_003392, NM_003391, NM_001085458, NM_002093, NM_012193, NM_178565, NM_020248, NM_021003, NM_001146156, NM_030761, NM_003014, NM_001139466, NM_001139467, NM_012257, NM_007005, NM_014250, NM_016651, NM_016269, NM_004625, NM_000038, NM_003506, NM_003507, NM_030775, NM_033119, NM_016231, NM_003162, NM_001896, NM_001127511, NM_000248, NM_001895, NM_001904, NM_005430,…	2754	133	13528	1.92053	0.0058035	7.55869e-05	0.00237801
GOTERM_BP_FAT	GO:0048545~response to steroid hormone stimulus	52	1.427	0.0219874	NM_000264, NM_001775, NM_003877, NM_003391, NM_003246, NM_006158, NM_002546, NM_000314, NM_001002295, NM_000909, NM_001130916, NM_014862, NM_002846, NM_005896, NM_001135599, NM_001437, NM_003239, NM_012215, NM_000043, NM_001130688, NM_003745, NM_002051, NM_006424, NM_000565, NM_004417, NM_003161, NM_001042599, NM_001904, NM_000295, NM_000046, NM_000389, NM_198291, NM_001429, NM_133263, NM_004985,…	2754	192	13528	1.33037	1	0.276716	34.2672
GOTERM_BP_FAT	GO:0060541~respiratory system development	50	1.37212	3.68928e-09	NM_022748, NM_003206, NM_001003652, NM_001904, NM_003376, NM_000693, NM_003392, NM_003391, NM_001429, NM_003109, NM_014360, NM_005524, NM_032682, NM_021599, NM_000052, NM_148899, NM_031476, NM_000761, NM_019102, NM_018043, NM_001130916, NM_181486, NM_001451, NM_004807, NM_000192, NM_001430, NM_006206, NM_003862, NM_002006, NM_002009, NM_001079668, NM_003239, NM_001127897, NM_004364, NM_002763, NM…	2754	108	13528	2.27413	1.70406e-05	5.32524e-07	6.96232e-06
GOTERM_BP_FAT	GO:0040007~growth	50	1.37212	0.0211573	NM_202001, NM_000508, NM_001001557, NM_001003652, NM_004060, NM_145808, NM_013275, NM_201414, NM_001135599, NM_001005739, NM_001432, NM_014053, NM_000142, NM_000555, NM_003239, NM_001130064, NM_017778, NM_018695, NM_004396, NM_004575, NM_006373, NM_001423, NM_000151, NM_001130487, NM_001128619, NM_004617, NM_001033028, NM_001127213, NM_005523, NM_000599, NM_148899, NM_019102, NM_000596, NM_001234…	2754	183	13528	1.34211	1	0.26844	33.2062
GOTERM_BP_FAT	GO:0016311~dephosphorylation	49	1.34468	0.000952176	NM_001160302, NM_001077181, NM_000944, NM_002843, NM_001105244, NM_002841, NM_001040446, NM_000314, NM_002709, NM_001109754, NM_005401, NM_021003, NM_015466, NM_152542, NM_002846, NM_014395, NM_014906, NM_139245, NM_130435, NM_004358, NM_177968, NM_001130701, NM_002710, NM_015458, NM_030962, NM_004418, NM_004417, NM_000151, NM_024328, NM_152422, NM_007039, NM_001142353, NM_004419, NM_177952, NM_0…	2754	154	13528	1.56295	0.987725	0.0257006	1.78172
GOTERM_BP_FAT	GO:0001525~angiogenesis	48	1.31723	0.000682893	NM_001111067, NM_002632, NM_004103, NM_000609, NM_003873, NM_003246, NM_003872, NM_020405, NM_001077401, NM_000314, NM_001130415, NM_007146, NM_057175, NM_025079, NM_001135599, NM_001430, NM_006572, NM_001432, NM_002006, NM_001855, NM_001161441, NM_002010, NM_004571, NM_003028, NM_001099691, NM_018534, NM_001904, NM_001730, NM_003376, NM_001126128, NM_019074, NM_005230, NM_080647, NM_016442, NM_0…	2754	148	13528	1.59312	0.957377	0.0197725	1.28091
GOTERM_BP_FAT	GO:0070647~protein modification by small protein conjugation or removal	48	1.31723	0.00401959	NM_003350, NM_003496, NM_012300, NM_014598, NM_007013, NM_006936, NM_020774, NM_018448, NM_003348, NM_001134223, NM_007212, NM_000333, NM_012158, NM_003340, NM_004620, NM_020357, NM_001085487, NM_015277, NM_014633, NM_005188, NM_004667, NM_031483, NM_005921, NM_001098833, NM_003336, NM_020839, NM_022832, NM_003339, NM_021078, NM_012166, NM_005358, NM_015355, NM_001013415, NM_001032288, NM_015382,…	2754	160	13528	1.47364	1	0.084395	7.31929
GOTERM_BP_FAT	GO:0048562~embryonic organ morphogenesis	47	1.28979	8.66488e-05	NM_017420, NM_003206, NM_173200, NM_005450, NM_005430, NM_000693, NM_001042555, NM_003109, NM_080647, NM_001127215, NM_005982, NM_005249, NM_016929, NM_000965, NM_000966, NM_001001331, NM_019102, NM_001130916, NM_005461, NM_001543, NM_004405, NM_001128128, NM_006654, NM_080630, NM_017412, NM_002148, NM_002147, NM_001189, NM_030661, NM_004700, NM_003412, NM_003239, NM_002763, NM_005842, NM_0010248…	2754	133	13528	1.73586	0.329846	0.00338619	0.163395
GOTERM_BP_FAT	GO:0043062~extracellular structure organization	47	1.28979	0.00972476	NM_000267, NM_000801, NM_014767, NM_000368, NM_000501, NM_002546, NM_005202, NM_201414, NM_031476, NM_001171184, NM_001005388, NM_001130916, NM_001451, NM_001135599, NM_080630, NM_000917, NM_015569, NM_006329, NM_054014, NM_004625, NM_001792, NM_080679, NM_001858, NM_201597, NM_001142276, NM_000089, NM_014243, NM_014932, NM_001042599, NM_001904, NM_020919, NM_021599, NM_007124, NM_000393, NM_0000…	2754	163	13528	1.41638	1	0.161652	16.8415
GOTERM_BP_FAT	GO:0030323~respiratory tube development	46	1.26235	4.51564e-08	NM_022748, NM_003206, NM_001003652, NM_001904, NM_003376, NM_003392, NM_003391, NM_003109, NM_001429, NM_005524, NM_014360, NM_032682, NM_021599, NM_000052, NM_148899, NM_031476, NM_019102, NM_000761, NM_001130916, NM_181486, NM_001451, NM_004807, NM_000192, NM_006206, NM_001430, NM_003862, NM_002006, NM_002009, NM_001079668, NM_004364, NM_003239, NM_002763, NM_005842, NM_001024847, NM_005069, NM…	2754	102	13528	2.21527	0.000208555	4.96611e-06	8.52181e-05
GOTERM_BP_FAT	GO:0007178~transmembrane receptor protein serine/threonine kinase signaling pathway	46	1.26235	6.4515e-08	NM_000089, NM_001001557, NM_001111067, NM_005450, NM_001003652, NM_033250, NM_000801, NM_001145102, NM_175575, NM_001616, NM_005359, NM_001001419, NM_022469, NM_134442, NM_004379, NM_001113239, NM_002228, NM_001077401, NM_001127217, NM_001032282, NM_001039590, NM_004962, NM_001130916, NM_002448, NM_002023, NM_001135599, NM_181353, NM_003340, NM_001143981, NM_003239, NM_005655, NM_001024847, NM_00…	2754	103	13528	2.19377	0.00029795	6.2082e-06	0.000121751
GOTERM_BP_FAT	GO:0006417~regulation of translation	46	1.26235	0.00038945	NM_004730, NM_020679, NM_004103, NM_001142640, NM_145808, NM_000368, NM_003246, NM_001134649, NM_015904, NM_201414, NM_015514, NM_206855, NM_020390, NM_017747, NM_001967, NM_022037, NM_001969, NM_017629, NM_001079533, NM_014676, NM_001161576, NM_006775, NM_206853, NM_020459, NM_016275, NM_004939, NM_032833, NM_014494, NM_015317, NM_004096, NM_020364, NM_001128619, NM_033250, NM_182646, NM_052966,…	2754	137	13528	1.64933	0.834572	0.0122478	0.73241
GOTERM_BP_FAT	GO:0043405~regulation of MAP kinase activity	46	1.26235	0.000780872	NM_000267, NM_004103, NM_206907, NM_000222, NM_003246, NM_000746, NM_001126240, NM_002006, NM_004428, NM_003239, NM_139241, NM_000899, NM_005921, NM_000859, NM_002419, NM_001099691, NM_001171653, NM_005923, NM_145109, NM_000245, NM_004418, NM_001736, NM_001144891, NM_001127496, NM_025195, NM_005456, NM_001042555, NM_001126128, NM_002039, NM_004985, NM_199072, NM_022652, NM_001234, NM_016586, NM_0…	2754	141	13528	1.60254	0.972901	0.022027	1.46341
GOTERM_BP_FAT	GO:0043434~response to peptide hormone stimulus	46	1.26235	0.00534266	NM_002613, NM_002015, NM_023083, NM_173200, NM_005544, NM_003161, NM_001111031, NM_014598, NM_001170931, NM_003877, NM_024991, NM_003391, NM_002039, NM_006763, NM_000922, NM_000368, NM_006158, NM_000596, NM_001018056, NM_012096, NM_003907, NM_001284, NM_001237, NM_002846, NM_003749, NM_000163, NM_000633, NM_000354, NM_015191, NM_001114172, NM_001626, NM_003884, NM_003745, NM_000399, NM_000492, NM…	2754	154	13528	1.46726	1	0.106378	9.61536
GOTERM_BP_FAT	GO:0030324~lung development	45	1.23491	4.86778e-08	NM_022748, NM_003206, NM_001003652, NM_001904, NM_003376, NM_003392, NM_003391, NM_003109, NM_001429, NM_005524, NM_014360, NM_032682, NM_021599, NM_000052, NM_148899, NM_031476, NM_019102, NM_000761, NM_001130916, NM_181486, NM_001451, NM_004807, NM_000192, NM_006206, NM_001430, NM_003862, NM_002006, NM_002009, NM_001079668, NM_004364, NM_003239, NM_002763, NM_005842, NM_001024847, NM_005069, NM…	2754	99	13528	2.23279	0.000224818	5.22889e-06	9.18637e-05
GOTERM_BP_FAT	GO:0032870~cellular response to hormone stimulus	45	1.23491	0.000377418	NM_002613, NM_002015, NM_004417, NM_023083, NM_005544, NM_003161, NM_002632, NM_005273, NM_014598, NM_001170931, NM_003877, NM_024991, NM_002039, NM_000922, NM_001116, NM_000596, NM_001018056, NM_012096, NM_001284, NM_003749, NM_024551, NM_000163, NM_053064, NM_004690, NM_015191, NM_004157, NM_207578, NM_001114172, NM_001626, NM_001015882, NM_003884, NM_020546, NM_021116, NM_001130040, NM_000875,…	2754	133	13528	1.662	0.825115	0.0120355	0.709859
GOTERM_BP_FAT	GO:0048732~gland development	45	1.23491	0.000541686	NM_000245, NM_003206, NM_005544, NM_001042599, NM_022336, NM_000267, NM_005450, NM_000264, NM_001159995, NM_002202, NM_000693, NM_001005609, NM_000926, NM_003391, NM_134442, NM_000949, NM_002585, NM_005524, NM_152739, NM_001127213, NM_004379, NM_080647, NM_005982, NM_003466, NM_001168388, NM_001001331, NM_019102, NM_001130916, NM_017413, NM_207002, NM_001135599, NM_003749, NM_000176, NM_000633, N…	2754	135	13528	1.63738	0.918139	0.0161201	1.01733
GOTERM_BP_FAT	GO:0070482~response to oxygen levels	45	1.23491	0.00147639	NM_000267, NM_002632, NM_004103, NM_206907, NM_001145102, NM_001775, NM_003246, NM_000746, NM_001130415, NM_001099952, NM_004924, NM_001130916, NM_014862, NM_001135599, NM_001430, NM_053046, NM_004052, NM_003239, NM_033011, NM_003299, NM_001677, NM_033437, NM_001128148, NM_001001928, NM_001221, NM_001113347, NM_019058, NM_001083, NM_033250, NM_000295, NM_003376, NM_005359, NM_000389, NM_000663, N…	2754	141	13528	1.5677	0.998913	0.0364103	2.74976
GOTERM_BP_FAT	GO:0006913~nucleocytoplasmic transport	45	1.23491	0.0113735	NM_002270, NM_001130845, NM_001178, NM_033250, NM_002271, NM_002136, NM_006785, NM_000944, NM_173844, NM_199335, NM_003400, NM_001135187, NM_000368, NM_002093, NM_001142353, NM_015231, NM_002228, NM_001100161, NM_004640, NM_001042681, NM_001146156, NM_014112, NM_002266, NM_015092, NM_015327, NM_002267, NM_002268, NM_015135, NM_001183, NM_001135599, NM_001144881, NM_000332, NM_014679, NM_002006, N…	2754	156	13528	1.41696	1	0.179535	19.4158
GOTERM_BP_FAT	GO:0051169~nuclear transport	45	1.23491	0.0142921	NM_002270, NM_001130845, NM_001178, NM_033250, NM_002271, NM_002136, NM_006785, NM_000944, NM_173844, NM_199335, NM_003400, NM_001135187, NM_000368, NM_002093, NM_001142353, NM_015231, NM_002228, NM_001100161, NM_004640, NM_001042681, NM_001146156, NM_014112, NM_002266, NM_015092, NM_015327, NM_002267, NM_002268, NM_015135, NM_001183, NM_001135599, NM_001144881, NM_000332, NM_014679, NM_002006, N…	2754	158	13528	1.39902	1	0.21005	23.7889
GOTERM_BP_FAT	GO:0035239~tube morphogenesis	44	1.20746	0.000248334	NM_020630, NM_003206, NM_173200, NM_001111067, NM_002632, NM_001904, NM_000264, NM_003376, NM_005359, NM_000609, NM_002585, NM_000368, NM_005523, NM_003873, NM_152230, NM_005982, NM_015382, NM_018490, NM_001160, NM_019102, NM_020774, NM_001166283, NM_002181, NM_003131, NM_001001392, NM_001451, NM_030761, NM_207002, NM_006572, NM_017412, NM_001164271, NM_000633, NM_003413, NM_005842, NM_001024847,…	2754	127	13528	1.70184	0.682474	0.00865323	0.467612
GOTERM_BP_FAT	GO:0031644~regulation of neurological system process	44	1.20746	0.0130377	NM_014932, NM_001042599, NM_002070, NM_003165, NM_202494, NM_001775, NM_000944, NM_003405, NM_000222, NM_001142353, NM_170735, NM_000840, NM_004985, NM_004929, NM_000729, NM_007184, NM_001001331, NM_001166695, NM_012479, NM_080881, NM_000963, NM_000868, NM_001166247, NM_000845, NM_005460, NM_001134223, NM_006496, NM_000930, NM_003670, NM_001048230, NM_000838, NM_001165903, NM_004700, NM_001145648…	2754	153	13528	1.41264	1	0.195285	21.9377
GOTERM_BP_FAT	GO:0001666~response to hypoxia	43	1.18002	0.00169931	NM_019058, NM_001113347, NM_001083, NM_000267, NM_002632, NM_000295, NM_206907, NM_033250, NM_004103, NM_001145102, NM_003376, NM_005359, NM_001775, NM_000663, NM_001429, NM_003246, NM_000746, NM_002226, NM_001127217, NM_001130415, NM_001168388, NM_001018056, NM_001099952, NM_001130916, NM_004924, NM_014862, NM_001079846, NM_001430, NM_001135599, NM_001130991, NM_022051, NM_053046, NM_000930, NM_…	2754	134	13528	1.57628	0.999613	0.0409252	3.15867
GOTERM_BP_FAT	GO:0044087~regulation of cellular component biogenesis	43	1.18002	0.00551661	NM_012325, NM_194324, NM_001127511, NM_206907, NM_003165, NM_001145102, NM_005334, NM_003391, NM_152756, NM_000222, NM_000368, NM_002093, NM_003246, NM_006136, NM_000501, NM_001164458, NM_044472, NM_000729, NM_001077401, NM_001663, NM_000314, NM_001664, NM_007286, NM_001234, NM_001130916, NM_001146156, NM_003131, NM_018448, NM_005721, NM_004690, NM_001164271, NM_001621, NM_203286, NM_003239, NM_0…	2754	142	13528	1.48748	1	0.108721	9.9132
GOTERM_BP_FAT	GO:0006813~potassium ion transport	43	1.18002	0.0417272	NM_001134771, NM_001007278, NM_033272, NM_013434, NM_033310, NM_015353, NM_198503, NM_003471, NM_000702, NM_005832, NM_001798, NM_000368, NM_172344, NM_170737, NM_001136205, NM_001039574, NM_002246, NM_006178, NM_004869, NM_020297, NM_138444, NM_020298, NM_018992, NM_031954, NM_023930, NM_000217, NM_007236, NM_152868, NM_153748, NM_003740, NM_004700, NM_001160130, NM_018112, NM_153646, NM_022358,…	2754	160	13528	1.32013	1	0.415176	55.263
GOTERM_BP_FAT	GO:0001655~urogenital system development	42	1.15258	2.95663e-05	NM_020630, NM_003206, NM_000267, NM_001111067, NM_005568, NM_005450, NM_002632, NM_007054, NM_001127511, NM_005359, NM_000693, NM_032049, NM_002585, NM_003108, NM_005523, NM_000368, NM_170735, NM_005982, NM_003901, NM_003466, NM_000965, NM_001130916, NM_014212, NM_001001392, NM_207002, NM_000458, NM_006988, NM_000633, NM_145260, NM_003012, NM_032199, NM_002609, NM_001127897, NM_002763, NM_016269,…	2754	110	13528	1.87554	0.127654	0.00137853	0.0557821
GOTERM_BP_FAT	GO:0060537~muscle tissue development	42	1.15258	0.000713302	NM_017420, NM_000267, NM_000801, NM_020919, NM_001159995, NM_000944, NM_001429, NM_001127213, NM_000368, NM_001142353, NM_021038, NM_000501, NM_032682, NM_000599, NM_005982, NM_007124, NM_201414, NM_022844, NM_000724, NM_000965, NM_000314, NM_148899, NM_001664, NM_004849, NM_006917, NM_021005, NM_181486, NM_000109, NM_000192, NM_001135599, NM_080630, NM_001145155, NM_002148, NM_002609, NM_002763,…	2754	125	13528	1.65047	0.962966	0.0202634	1.33758
GOTERM_BP_FAT	GO:0001654~eye development	42	1.15258	0.00231117	NM_013435, NM_000267, NM_001127511, NM_000248, NM_001904, NM_003376, NM_003403, NM_000693, NM_001042555, NM_003109, NM_006439, NM_000393, NM_005202, NM_001105244, NM_000965, NM_000966, NM_148899, NM_005759, NM_004774, NM_001135599, NM_001128128, NM_022898, NM_006654, NM_203286, NM_001127897, NM_002763, NM_198178, NM_017780, NM_198270, NM_005986, NM_001649, NM_000038, NM_005964, NM_003244, NM_0028…	2754	132	13528	1.56295	0.999977	0.0533335	4.27267
GOTERM_BP_FAT	GO:0033365~protein localization in organelle	42	1.15258	0.0152644	NM_001010891, NM_002270, NM_001130845, NM_001178, NM_025196, NM_033250, NM_002271, NM_000944, NM_199335, NM_003400, NM_001142353, NM_002228, NM_001100161, NM_032549, NM_018026, NM_001042681, NM_014112, NM_002266, NM_002267, NM_015135, NM_002268, NM_001183, NM_001135599, NM_001144881, NM_032511, NM_014679, NM_002006, NM_012316, NM_153603, NM_006347, NM_006391, NM_003239, NM_002264, NM_006947, NM_0…	2754	146	13528	1.41308	1	0.221336	25.1952
GOTERM_BP_FAT	GO:0051969~regulation of transmission of nerve impulse	42	1.15258	0.0171127	NM_014932, NM_001042599, NM_002070, NM_003165, NM_202494, NM_001775, NM_000944, NM_003405, NM_000222, NM_001142353, NM_170735, NM_000840, NM_004985, NM_004929, NM_007184, NM_001001331, NM_001166695, NM_012479, NM_080881, NM_000963, NM_000868, NM_001166247, NM_000845, NM_005460, NM_001134223, NM_006496, NM_000930, NM_003670, NM_001048230, NM_000838, NM_001165903, NM_004700, NM_001145648, NM_033011…	2754	147	13528	1.40347	1	0.236821	27.8008
GOTERM_BP_FAT	GO:0007548~sex differentiation	42	1.15258	0.0263813	NM_202001, NM_003206, NM_000346, NM_003185, NM_003376, NM_001616, NM_000926, NM_001001419, NM_001079673, NM_002585, NM_002226, NM_018490, NM_001127217, NM_001001933, NM_003907, NM_003489, NM_030761, NM_000145, NM_000458, NM_207002, NM_005896, NM_006206, NM_014923, NM_001432, NM_006988, NM_001040167, NM_000633, NM_145260, NM_002009, NM_001079668, NM_017780, NM_001130688, NM_002129, NM_004625, NM_0…	2754	151	13528	1.36629	1	0.312954	39.6222
GOTERM_BP_FAT	GO:0050767~regulation of neurogenesis	42	1.15258	0.0981917	NM_014932, NM_000267, NM_005450, NM_001005743, NM_002202, NM_006940, NM_003405, NM_000222, NM_002585, NM_005524, NM_003873, NM_006158, NM_170735, NM_005982, NM_005249, NM_001664, NM_020774, NM_004309, NM_012479, NM_001546, NM_080881, NM_001145845, NM_004263, NM_005631, NM_004405, NM_001038493, NM_004706, NM_005721, NM_024336, NM_000633, NM_004428, NM_005618, NM_001130082, NM_004625, NM_003885, NM…	2754	166	13528	1.24283	1	0.658771	85.7791
GOTERM_BP_FAT	GO:0006470~protein amino acid dephosphorylation	41	1.12514	0.00486762	NM_004418, NM_004417, NM_152422, NM_001077181, NM_000944, NM_007039, NM_001142353, NM_004419, NM_177952, NM_006264, NM_002843, NM_001105244, NM_002841, NM_000314, NM_002709, NM_022652, NM_005401, NM_001109754, NM_021003, NM_001947, NM_015466, NM_000252, NM_152542, NM_002846, NM_014395, NM_033389, NM_000633, NM_014906, NM_016156, NM_003463, NM_003620, NM_139245, NM_002834, NM_130435, NM_004358, NM…	2754	133	13528	1.51426	1	0.0990853	8.79724
GOTERM_BP_FAT	GO:0050804~regulation of synaptic transmission	41	1.12514	0.00736222	NM_014932, NM_001042599, NM_002070, NM_003165, NM_202494, NM_001775, NM_000944, NM_003405, NM_000222, NM_001142353, NM_170735, NM_000840, NM_004985, NM_004929, NM_007184, NM_001001331, NM_001166695, NM_012479, NM_080881, NM_000963, NM_000868, NM_001166247, NM_000845, NM_005460, NM_001134223, NM_006496, NM_000930, NM_003670, NM_001048230, NM_000838, NM_001165903, NM_004700, NM_001145648, NM_033011…	2754	136	13528	1.48086	1	0.133602	13.0165
GOTERM_BP_FAT	GO:0001822~kidney development	40	1.09769	4.31302e-06	NM_020630, NM_003206, NM_000267, NM_005568, NM_005450, NM_002632, NM_007054, NM_001127511, NM_005359, NM_000693, NM_032049, NM_002585, NM_003108, NM_005523, NM_000368, NM_170735, NM_005982, NM_003901, NM_003466, NM_000965, NM_001130916, NM_014212, NM_001001392, NM_207002, NM_000458, NM_006988, NM_000633, NM_145260, NM_032199, NM_002609, NM_001127897, NM_002763, NM_016269, NM_001168278, NM_000038,…	2754	96	13528	2.04672	0.0197248	0.000237137	0.00813912
GOTERM_BP_FAT	GO:0002009~morphogenesis of an epithelium	40	1.09769	1.79154e-05	NM_002092, NM_020630, NM_003206, NM_001278, NM_002632, NM_001904, NM_000264, NM_005359, NM_000693, NM_207361, NM_002585, NM_005523, NM_000368, NM_152230, NM_005982, NM_015382, NM_002226, NM_001160, NM_019102, NM_002590, NM_020774, NM_001166283, NM_181486, NM_001001392, NM_001451, NM_030761, NM_000192, NM_032949, NM_017412, NM_001164271, NM_000633, NM_145285, NM_002763, NM_004620, NM_000214, NM_00…	2754	101	13528	1.9454	0.0794206	0.000870695	0.0338042
GOTERM_BP_FAT	GO:0007411~axon guidance	40	1.09769	8.10492e-05	NM_018534, NM_002202, NM_000609, NM_006876, NM_004636, NM_003873, NM_003872, NM_170735, NM_001962, NM_005249, NM_020796, NM_201414, NM_001105244, NM_001005388, NM_001145845, NM_004263, NM_004440, NM_015057, NM_033343, NM_024019, NM_004429, NM_003728, NM_203286, NM_001079668, NM_001149, NM_138735, NM_000399, NM_003885, NM_001130064, NM_005964, NM_001128929, NM_000484, NM_002855, NM_001203, NM_0201…	2754	107	13528	1.83631	0.312286	0.00319473	0.152844
GOTERM_BP_FAT	GO:0014706~striated muscle tissue development	40	1.09769	0.000966369	NM_017420, NM_000801, NM_020919, NM_001159995, NM_000944, NM_001429, NM_001127213, NM_000368, NM_001142353, NM_021038, NM_000501, NM_032682, NM_000599, NM_005982, NM_201414, NM_007124, NM_022844, NM_000724, NM_000965, NM_000314, NM_148899, NM_001664, NM_004849, NM_006917, NM_021005, NM_181486, NM_000109, NM_000192, NM_001135599, NM_080630, NM_001145155, NM_002148, NM_002763, NM_207297, NM_021976,…	2754	119	13528	1.65114	0.988505	0.0259275	1.80805
GOTERM_BP_FAT	GO:0016569~covalent chromatin modification	40	1.09769	0.0031174	NM_014577, NM_003496, NM_021078, NM_172349, NM_014663, NM_022455, NM_001099412, NM_015355, NM_001429, NM_022552, NM_001003694, NM_178042, NM_006791, NM_006037, NM_006530, NM_018682, NM_012330, NM_015138, NM_001079846, NM_003348, NM_022756, NM_199141, NM_007212, NM_000333, NM_013449, NM_199320, NM_014633, NM_001085487, NM_014159, NM_003884, NM_017778, NM_024529, NM_016352, NM_032408, NM_025209, NM…	2754	126	13528	1.55941	0.999999	0.0672988	5.72204
GOTERM_BP_FAT	GO:0002521~leukocyte differentiation	40	1.09769	0.00648526	NM_001278, NM_001130845, NM_002198, NM_001127511, NM_001904, NM_006785, NM_003701, NM_173844, NM_022487, NM_000222, NM_001300, NM_001142353, NM_032682, NM_044472, NM_002226, NM_001025252, NM_000052, NM_022845, NM_006037, NM_002473, NM_002187, NM_022898, NM_145285, NM_000633, NM_022893, NM_004364, NM_001024847, NM_004620, NM_017780, NM_000043, NM_000038, NM_014323, NM_001127244, NM_145159, NM_0007…	2754	131	13528	1.49989	1	0.121499	11.5548
GOTERM_BP_FAT	GO:0051493~regulation of cytoskeleton organization	40	1.09769	0.0124887	NM_004850, NM_012325, NM_194324, NM_001127511, NM_001904, NM_001145102, NM_000609, NM_003391, NM_024899, NM_152756, NM_003400, NM_000368, NM_006136, NM_000501, NM_001164458, NM_015097, NM_001663, NM_001664, NM_007286, NM_001234, NM_030885, NM_015057, NM_005721, NM_001135597, NM_004690, NM_001164271, NM_015548, NM_002763, NM_001162383, NM_053024, NM_001649, NM_004958, NM_000038, NM_005886, NM_0018…	2754	136	13528	1.44474	1	0.190295	21.1141
GOTERM_BP_FAT	GO:0051098~regulation of binding	40	1.09769	0.071231	NM_016578, NM_005450, NM_001003652, NM_001570, NM_152405, NM_000801, NM_025195, NM_001145102, NM_001159995, NM_006785, NM_005359, NM_001005609, NM_173844, NM_001166005, NM_001429, NM_002585, NM_178039, NM_001032288, NM_178812, NM_004985, NM_001113239, NM_003821, NM_006793, NM_006037, NM_021005, NM_005631, NM_003348, NM_022051, NM_181353, NM_001145155, NM_000633, NM_199203, NM_002648, NM_002763, N…	2754	153	13528	1.28422	1	0.55805	75.2051
GOTERM_BP_FAT	GO:0048705~skeletal system morphogenesis	39	1.07025	0.000528655	NM_017420, NM_000346, NM_005450, NM_000296, NM_033027, NM_005523, NM_080647, NM_013275, NM_005982, NM_003901, NM_019102, NM_001130916, NM_001543, NM_006206, NM_004405, NM_001128128, NM_003862, NM_000163, NM_080630, NM_002148, NM_002147, NM_001189, NM_030661, NM_032199, NM_002609, NM_003239, NM_001024847, NM_198965, NM_004625, NM_001106, NM_006896, NM_001203, NM_001015051, NM_080679, NM_005966, NM…	2754	112	13528	1.71047	0.913057	0.0158373	0.992968
GOTERM_BP_FAT	GO:0010038~response to metal ion	39	1.07025	0.00859798	NM_004417, NM_022902, NM_000508, NM_003705, NM_001904, NM_000295, NM_004103, NM_000663, NM_005832, NM_001614, NM_001429, NM_000388, NM_020980, NM_003246, NM_006440, NM_000311, NM_024843, NM_002546, NM_000052, NM_005955, NM_000314, NM_002224, NM_001144964, NM_001135805, NM_001160210, NM_000963, NM_000271, NM_003156, NM_005639, NM_000633, NM_015277, NM_013309, NM_006888, NM_007308, NM_016269, NM_01…	2754	129	13528	1.48506	1	0.149676	15.0376
GOTERM_BP_FAT	GO:0048193~Golgi vesicle transport	39	1.07025	0.0111837	NM_016577, NM_001040665, NM_001177, NM_015026, NM_021982, NM_014939, NM_032970, NM_007096, NM_001018038, NM_001001433, NM_014787, NM_007126, NM_018026, NM_001033503, NM_005570, NM_004287, NM_006364, NM_004866, NM_025187, NM_001031711, NM_001142292, NM_014676, NM_153603, NM_015018, NM_003765, NM_014946, NM_003569, NM_016322, NM_001039569, NM_013392, NM_002865, NM_005868, NM_003916, NM_022374, NM_0…	2754	131	13528	1.46239	1	0.178624	19.1233
GOTERM_BP_FAT	GO:0043583~ear development	38	1.04281	2.32906e-05	NM_001113347, NM_017420, NM_173200, NM_005450, NM_005430, NM_005524, NM_080647, NM_170735, NM_001127215, NM_002226, NM_005982, NM_005249, NM_016929, NM_001001331, NM_005461, NM_207002, NM_006206, NM_080630, NM_017412, NM_000633, NM_001189, NM_003412, NM_004700, NM_005618, NM_003239, NM_002763, NM_005842, NM_017780, NM_000214, NM_001649, NM_003506, NM_145159, NM_004999, NM_005786, NM_006902, NM_01…	2754	95	13528	1.96485	0.101996	0.00110846	0.0439444
GOTERM_BP_FAT	GO:0007611~learning or memory	38	1.04281	0.000905692	NM_003161, NM_000267, NM_000702, NM_000222, NM_004458, NM_000746, NM_170735, NM_004985, NM_004929, NM_002228, NM_201414, NM_001882, NM_148899, NM_000314, NM_001018056, NM_001001933, NM_001169122, NM_000963, NM_000430, NM_005759, NM_000844, NM_000332, NM_021932, NM_015192, NM_001437, NM_000810, NM_001145648, NM_002025, NM_000399, NM_000719, NM_021116, NM_000484, NM_000405, NM_001142885, NM_002737,…	2754	111	13528	1.68163	0.984782	0.0246047	1.69544
GOTERM_BP_FAT	GO:0016570~histone modification	38	1.04281	0.00567865	NM_014577, NM_003496, NM_021078, NM_172349, NM_014663, NM_022455, NM_001099412, NM_015355, NM_001429, NM_001003694, NM_178042, NM_006791, NM_006037, NM_006530, NM_018682, NM_012330, NM_015138, NM_001079846, NM_003348, NM_022756, NM_199141, NM_007212, NM_000333, NM_013449, NM_199320, NM_014633, NM_014159, NM_001085487, NM_003884, NM_017778, NM_024529, NM_016352, NM_032408, NM_025209, NM_001098833,…	2754	122	13528	1.53001	1	0.110334	10.1898
GOTERM_BP_FAT	GO:0043087~regulation of GTPase activity	38	1.04281	0.00656386	NM_014744, NM_001080491, NM_000267, NM_001130845, NM_001085454, NM_004103, NM_020919, NM_006113, NM_017772, NM_005665, NM_015188, NM_152756, NM_033025, NM_001135187, NM_006788, NM_000368, NM_015079, NM_004463, NM_012197, NM_000390, NM_006076, NM_015230, NM_004308, NM_144572, NM_000430, NM_015130, NM_145245, NM_012287, NM_014030, NM_001821, NM_001113361, NM_001146213, NM_015173, NM_003887, NM_0227…	2754	123	13528	1.51757	1	0.122388	11.6868
GOTERM_BP_FAT	GO:0007156~homophilic cell adhesion	38	1.04281	0.0186538	NM_020630, NM_019035, NM_000296, NM_207361, NM_001795, NM_024582, NM_001797, NM_032973, NM_001143668, NM_020403, NM_018904, NM_018905, NM_018902, NM_018903, NM_001105244, NM_018900, NM_018899, NM_018898, NM_018901, NM_002590, NM_001943, NM_016580, NM_001145845, NM_018908, NM_018909, NM_018906, NM_018907, NM_032949, NM_014944, NM_203286, NM_001098517, NM_031857, NM_001040429, NM_001127173, NM_0318…	2754	131	13528	1.42489	1	0.250955	29.9076
GOTERM_BP_FAT	GO:0032446~protein modification by small protein conjugation	38	1.04281	0.0209734	NM_003350, NM_012300, NM_012166, NM_014598, NM_005358, NM_015355, NM_001013415, NM_001032288, NM_007013, NM_017769, NM_007126, NM_015382, NM_006910, NM_006936, NM_020774, NM_001144964, NM_018448, NM_003348, NM_025054, NM_007212, NM_012158, NM_014372, NM_003340, NM_199203, NM_001077203, NM_001130006, NM_004620, NM_020357, NM_014633, NM_015277, NM_024529, NM_005188, NM_004667, NM_031483, NM_024814,…	2754	132	13528	1.4141	1	0.269337	32.969
GOTERM_BP_FAT	GO:0051272~positive regulation of cell motion	37	1.01537	0.000124792	NM_002291, NM_005544, NM_001042599, NM_003161, NM_001130845, NM_001127511, NM_004103, NM_001145102, NM_003376, NM_000609, NM_015401, NM_000222, NM_005505, NM_003246, NM_002569, NM_001565, NM_001130916, NM_004924, NM_006206, NM_001135599, NM_003749, NM_001143820, NM_002006, NM_000633, NM_005242, NM_002609, NM_001098416, NM_003463, NM_000038, NM_000757, NM_001030055, NM_000875, NM_004972, NM_001173…	2754	98	13528	1.85458	0.438111	0.00471387	0.235243
GOTERM_BP_FAT	GO:0035023~regulation of Rho protein signal transduction	37	1.01537	0.000158174	NM_001130845, NM_173690, NM_004103, NM_020919, NM_006113, NM_001128615, NM_019555, NM_033025, NM_152756, NM_006788, NM_000368, NM_014786, NM_007118, NM_004463, NM_153023, NM_001112732, NM_000430, NM_001113511, NM_006939, NM_004840, NM_198681, NM_004706, NM_005633, NM_001164271, NM_006277, NM_001145648, NM_001162383, NM_004958, NM_001401, NM_001792, NM_001047160, NM_030808, NM_003319, NM_139241, N…	2754	99	13528	1.83585	0.518412	0.00578215	0.298082
GOTERM_BP_FAT	GO:0060173~limb development	37	1.01537	0.000386536	NM_001113347, NM_013435, NM_005450, NM_001904, NM_000264, NM_003392, NM_002072, NM_002585, NM_198956, NM_152739, NM_005523, NM_021038, NM_018951, NM_000965, NM_000966, NM_021005, NM_014212, NM_181486, NM_002448, NM_182700, NM_000192, NM_004774, NM_002336, NM_001145155, NM_014053, NM_002148, NM_005241, NM_001127897, NM_207297, NM_017780, NM_016269, NM_004625, NM_001164750, NM_016277, NM_001203, NM…	2754	103	13528	1.76455	0.83233	0.01224	0.726949
GOTERM_BP_FAT	GO:0048736~appendage development	37	1.01537	0.000386536	NM_001113347, NM_013435, NM_005450, NM_001904, NM_000264, NM_003392, NM_002072, NM_002585, NM_198956, NM_152739, NM_005523, NM_021038, NM_018951, NM_000965, NM_000966, NM_021005, NM_014212, NM_181486, NM_002448, NM_182700, NM_000192, NM_004774, NM_002336, NM_001145155, NM_014053, NM_002148, NM_005241, NM_001127897, NM_207297, NM_017780, NM_016269, NM_004625, NM_001164750, NM_016277, NM_001203, NM…	2754	103	13528	1.76455	0.83233	0.01224	0.726949
GOTERM_BP_FAT	GO:0043010~camera-type eye development	37	1.01537	0.000871088	NM_013435, NM_000267, NM_001127511, NM_000248, NM_001904, NM_003376, NM_003403, NM_000693, NM_001042555, NM_003109, NM_006439, NM_005202, NM_001105244, NM_148899, NM_005759, NM_004774, NM_001128128, NM_022898, NM_006654, NM_203286, NM_001127897, NM_002763, NM_198178, NM_017780, NM_198270, NM_005986, NM_001649, NM_000038, NM_005964, NM_003244, NM_002855, NM_006060, NM_001203, NM_018941, NM_023067,…	2754	107	13528	1.69859	0.982142	0.0241006	1.63117
GOTERM_BP_FAT	GO:0042692~muscle cell differentiation	37	1.01537	0.00875756	NM_001111067, NM_001128619, NM_001904, NM_020919, NM_001159995, NM_000944, NM_001614, NM_145808, NM_003474, NM_000368, NM_001142353, NM_021038, NM_032682, NM_004985, NM_007124, NM_201414, NM_022844, NM_000724, NM_000965, NM_004849, NM_206855, NM_001234, NM_002473, NM_181486, NM_001451, NM_030761, NM_000192, NM_016132, NM_002763, NM_206853, NM_006775, NM_207297, NM_021976, NM_000214, NM_005964, NM…	2754	121	13528	1.50206	1	0.151675	15.2953
GOTERM_BP_FAT	GO:0048608~reproductive structure development	37	1.01537	0.0168528	NM_202001, NM_003206, NM_000346, NM_005450, NM_003185, NM_003376, NM_001616, NM_000926, NM_001079673, NM_002226, NM_001001933, NM_003907, NM_003489, NM_030761, NM_000145, NM_207002, NM_005896, NM_014923, NM_001432, NM_006988, NM_001040167, NM_000633, NM_145260, NM_003012, NM_002009, NM_001079668, NM_001130688, NM_002129, NM_004625, NM_000510, NM_145159, NM_007158, NM_001203, NM_023067, NM_024420,…	2754	126	13528	1.44245	1	0.234349	27.4397
GOTERM_BP_FAT	GO:0017038~protein import	37	1.01537	0.0300913	NM_001010891, NM_002270, NM_001130845, NM_001178, NM_025196, NM_033250, NM_002271, NM_000944, NM_199335, NM_003400, NM_001142353, NM_002228, NM_001100161, NM_032549, NM_001042681, NM_014112, NM_002266, NM_002267, NM_015135, NM_002268, NM_001183, NM_001135599, NM_001144881, NM_032511, NM_014679, NM_002006, NM_012316, NM_006347, NM_006391, NM_003239, NM_002264, NM_002714, NM_001030272, NM_004972, N…	2754	131	13528	1.38739	1	0.340518	43.8192
GOTERM_BP_FAT	GO:0032583~regulation of gene-specific transcription	37	1.01537	0.0412326	NM_003189, NM_001347, NM_001003652, NM_001904, NM_000246, NM_001145102, NM_002397, NM_134442, NM_001079526, NM_005524, NM_004379, NM_001127215, NM_001168388, NM_016260, NM_006037, NM_001146312, NM_021005, NM_003131, NM_181486, NM_000192, NM_004405, NM_001139466, NM_001038493, NM_001139467, NM_001143820, NM_205860, NM_024665, NM_001145155, NM_001437, NM_004364, NM_003239, NM_002763, NM_000376, NM_…	2754	134	13528	1.35633	1	0.412216	54.8251
GOTERM_BP_FAT	GO:0016567~protein ubiquitination	36	0.987925	0.0116231	NM_003350, NM_012300, NM_012166, NM_014598, NM_005358, NM_015355, NM_001013415, NM_001032288, NM_007013, NM_017769, NM_007126, NM_015382, NM_006910, NM_020774, NM_001144964, NM_018448, NM_003348, NM_025054, NM_007212, NM_012158, NM_014372, NM_003340, NM_199203, NM_001130006, NM_004620, NM_020357, NM_014633, NM_015277, NM_024529, NM_005188, NM_004667, NM_031483, NM_024814, NM_005921, NM_006048, NM…	2754	119	13528	1.48602	1	0.181882	19.7989
GOTERM_BP_FAT	GO:0060348~bone development	36	0.987925	0.0194079	NM_000346, NM_000267, NM_213636, NM_005450, NM_001145102, NM_199173, NM_001001419, NM_003701, NM_003109, NM_000388, NM_001797, NM_005523, NM_000599, NM_013275, NM_000782, NM_000393, NM_001009994, NM_001032282, NM_022845, NM_004655, NM_000963, NM_002181, NM_005631, NM_003862, NM_000163, NM_000633, NM_001143981, NM_003239, NM_005655, NM_004620, NM_198965, NM_001168278, NM_001201, NM_001015051, NM_0…	2754	123	13528	1.4377	1	0.256092	30.917
GOTERM_BP_FAT	GO:0045137~development of primary sexual characteristics	36	0.987925	0.0308666	NM_202001, NM_000346, NM_003185, NM_003376, NM_001616, NM_000926, NM_001079673, NM_002226, NM_018490, NM_001001933, NM_003907, NM_003489, NM_030761, NM_000145, NM_207002, NM_005896, NM_006206, NM_014923, NM_001432, NM_006988, NM_001040167, NM_000633, NM_145260, NM_002009, NM_001079668, NM_017780, NM_001130688, NM_002129, NM_000510, NM_145159, NM_007158, NM_001203, NM_023067, NM_024420, NM_004932,…	2754	127	13528	1.39241	1	0.3428	44.6608
GOTERM_BP_FAT	GO:0045664~regulation of neuron differentiation	36	0.987925	0.0569961	NM_014932, NM_005450, NM_001005743, NM_002202, NM_006940, NM_003405, NM_002585, NM_005524, NM_003873, NM_170735, NM_006158, NM_005982, NM_005249, NM_001664, NM_004309, NM_020774, NM_012479, NM_001546, NM_080881, NM_001145845, NM_004263, NM_004706, NM_005721, NM_024336, NM_000633, NM_004428, NM_005618, NM_001130082, NM_004625, NM_003885, NM_001792, NM_003244, NM_001128929, NM_030808, NM_001018064,…	2754	133	13528	1.3296	1	0.496535	66.9612
GOTERM_BP_FAT	GO:0034504~protein localization in nucleus	35	0.960483	0.000267228	NM_002270, NM_001130845, NM_001178, NM_002271, NM_033250, NM_000944, NM_199335, NM_003400, NM_001142353, NM_002228, NM_001100161, NM_001042681, NM_014112, NM_002266, NM_002267, NM_015135, NM_002268, NM_001183, NM_001135599, NM_001144881, NM_014679, NM_002006, NM_012316, NM_006347, NM_006391, NM_003239, NM_002264, NM_015358, NM_002714, NM_001030272, NM_004972, NM_005413, NM_016932, NM_015040, NM_0…	2754	94	13528	1.82898	0.709017	0.00917031	0.503104
GOTERM_BP_FAT	GO:0035108~limb morphogenesis	35	0.960483	0.00079337	NM_001113347, NM_005450, NM_001904, NM_000264, NM_003392, NM_002072, NM_002585, NM_198956, NM_152739, NM_005523, NM_021038, NM_018951, NM_000965, NM_000966, NM_014212, NM_181486, NM_002448, NM_182700, NM_000192, NM_004774, NM_002336, NM_014053, NM_002148, NM_005241, NM_001127897, NM_207297, NM_017780, NM_016269, NM_004625, NM_001164750, NM_016277, NM_001203, NM_001999, NM_006902, NM_001128844, NM…	2754	99	13528	1.73661	0.974422	0.02224	1.48666
GOTERM_BP_FAT	GO:0035107~appendage morphogenesis	35	0.960483	0.00079337	NM_001113347, NM_005450, NM_001904, NM_000264, NM_003392, NM_002072, NM_002585, NM_198956, NM_152739, NM_005523, NM_021038, NM_018951, NM_000965, NM_000966, NM_014212, NM_181486, NM_002448, NM_182700, NM_000192, NM_004774, NM_002336, NM_014053, NM_002148, NM_005241, NM_001127897, NM_207297, NM_017780, NM_016269, NM_004625, NM_001164750, NM_016277, NM_001203, NM_001999, NM_006902, NM_001128844, NM…	2754	99	13528	1.73661	0.974422	0.02224	1.48666
GOTERM_BP_FAT	GO:0032147~activation of protein kinase activity	35	0.960483	0.0102245	NM_002613, NM_001347, NM_002070, NM_004103, NM_005813, NM_001159995, NM_022766, NM_006785, NM_173844, NM_000949, NM_000729, NM_001116, NM_001130916, NM_001135599, NM_000163, NM_001135597, NM_014550, NM_002006, NM_001048230, NM_000838, NM_207578, NM_004157, NM_001024847, NM_004620, NM_000675, NM_001130064, NM_020546, NM_021116, NM_001106, NM_001025242, NM_004972, NM_002736, NM_005921, NM_002734, N…	2754	114	13528	1.50811	1	0.167466	17.6299
GOTERM_BP_FAT	GO:0022604~regulation of cell morphogenesis	35	0.960483	0.0708281	NM_007203, NM_001005743, NM_001003652, NM_001145102, NM_003376, NM_005359, NM_003405, NM_001033028, NM_003873, NM_006158, NM_004463, NM_001134999, NM_001664, NM_004309, NM_002473, NM_001145845, NM_201433, NM_004263, NM_001135599, NM_006572, NM_005721, NM_004706, NM_001164271, NM_001037293, NM_177553, NM_004428, NM_003239, NM_001130082, NM_001130831, NM_004625, NM_002026, NM_006449, NM_005964, NM_…	2754	131	13528	1.3124	1	0.556791	75.0014
GOTERM_BP_FAT	GO:0046777~protein amino acid autophosphorylation	34	0.933041	6.79884e-05	NM_000245, NM_006282, NM_001396, NM_014916, NM_001895, NM_002759, NM_003391, NM_000222, NM_002401, NM_173468, NM_001130916, NM_015092, NM_175866, NM_006206, NM_002749, NM_020666, NM_002648, NM_002609, NM_033141, NM_001130028, NM_004958, NM_002577, NM_001025242, NM_017672, NM_004972, NM_000875, NM_001018064, NM_005921, NM_006549, NM_002419, NM_016231, NM_001221, NM_015083, NM_032246	2754	85	13528	1.96485	0.269517	0.00275102	0.128228
GOTERM_BP_FAT	GO:0051170~nuclear import	34	0.933041	0.000149408	NM_002270, NM_001130845, NM_001178, NM_002271, NM_033250, NM_002136, NM_000944, NM_199335, NM_003400, NM_001142353, NM_002228, NM_001100161, NM_001042681, NM_014112, NM_002266, NM_002267, NM_015135, NM_002268, NM_001183, NM_001135599, NM_001144881, NM_014679, NM_002006, NM_012316, NM_006347, NM_006391, NM_003239, NM_002264, NM_002714, NM_001030272, NM_004972, NM_005413, NM_016932, NM_005749, NM_0…	2754	88	13528	1.89787	0.498508	0.00555041	0.281584
GOTERM_BP_FAT	GO:0032318~regulation of Ras GTPase activity	34	0.933041	0.00406681	NM_014744, NM_001080491, NM_000267, NM_001130845, NM_001085454, NM_004103, NM_020919, NM_017772, NM_005665, NM_015188, NM_033025, NM_152756, NM_001135187, NM_006788, NM_000368, NM_015079, NM_004463, NM_012197, NM_015230, NM_006076, NM_144572, NM_000430, NM_015130, NM_145245, NM_012287, NM_014030, NM_001113361, NM_001146213, NM_015173, NM_003887, NM_022771, NM_001145648, NM_004958, NM_030808, NM_0…	2754	104	13528	1.60589	1	0.0845784	7.40217
GOTERM_BP_FAT	GO:0006606~protein import into nucleus	33	0.905598	0.000220933	NM_002270, NM_001130845, NM_001178, NM_002271, NM_033250, NM_000944, NM_199335, NM_003400, NM_001142353, NM_002228, NM_001100161, NM_001042681, NM_014112, NM_002266, NM_002267, NM_015135, NM_002268, NM_001183, NM_001135599, NM_001144881, NM_014679, NM_002006, NM_012316, NM_006347, NM_006391, NM_003239, NM_002264, NM_002714, NM_001030272, NM_004972, NM_005413, NM_016932, NM_005749, NM_002010	2754	86	13528	1.88489	0.639623	0.00788044	0.416118
GOTERM_BP_FAT	GO:0035113~embryonic appendage morphogenesis	33	0.905598	0.000282151	NM_001113347, NM_005450, NM_001904, NM_000264, NM_003392, NM_002072, NM_002585, NM_152739, NM_198956, NM_005523, NM_021038, NM_018951, NM_000965, NM_000966, NM_014212, NM_181486, NM_002448, NM_182700, NM_000192, NM_004774, NM_002336, NM_014053, NM_002148, NM_005241, NM_001127897, NM_207297, NM_017780, NM_016269, NM_004625, NM_016277, NM_001999, NM_006902, NM_001128844, NM_021926, NM_002010, NM_01…	2754	87	13528	1.86322	0.728404	0.00946905	0.53113
GOTERM_BP_FAT	GO:0030326~embryonic limb morphogenesis	33	0.905598	0.000282151	NM_001113347, NM_005450, NM_001904, NM_000264, NM_003392, NM_002072, NM_002585, NM_152739, NM_198956, NM_005523, NM_021038, NM_018951, NM_000965, NM_000966, NM_014212, NM_181486, NM_002448, NM_182700, NM_000192, NM_004774, NM_002336, NM_014053, NM_002148, NM_005241, NM_001127897, NM_207297, NM_017780, NM_016269, NM_004625, NM_016277, NM_001999, NM_006902, NM_001128844, NM_021926, NM_002010, NM_01…	2754	87	13528	1.86322	0.728404	0.00946905	0.53113
GOTERM_BP_FAT	GO:0060627~regulation of vesicle-mediated transport	33	0.905598	0.00194595	NM_020804, NM_001128826, NM_003165, NM_014286, NM_005338, NM_005505, NM_001663, NM_000314, NM_006178, NM_020774, NM_021575, NM_001144964, NM_001135805, NM_001102664, NM_004924, NM_004283, NM_004583, NM_199242, NM_052874, NM_001183, NM_005639, NM_002006, NM_000450, NM_001165903, NM_139265, NM_015277, NM_007308, NM_005188, NM_002866, NM_001032221, NM_002867, NM_002737, NM_024814, NM_024420, NM_0069…	2754	96	13528	1.68854	0.999876	0.0453178	3.60918
GOTERM_BP_FAT	GO:0040017~positive regulation of locomotion	33	0.905598	0.00281774	NM_002291, NM_005544, NM_001042599, NM_003161, NM_001127511, NM_004103, NM_001145102, NM_003376, NM_000609, NM_015401, NM_000222, NM_005505, NM_003246, NM_002569, NM_001565, NM_006206, NM_001135599, NM_003749, NM_002006, NM_000633, NM_005242, NM_002609, NM_001098416, NM_003463, NM_000038, NM_000757, NM_002737, NM_001030055, NM_000875, NM_004972, NM_001173, NM_024814, NM_000565, NM_001130528, NM_0…	2754	98	13528	1.65408	0.999998	0.0624848	5.18578
GOTERM_BP_FAT	GO:0043406~positive regulation of MAP kinase activity	33	0.905598	0.00558611	NM_000245, NM_145109, NM_001736, NM_004103, NM_206907, NM_001042555, NM_002039, NM_001126128, NM_000222, NM_003246, NM_000746, NM_004985, NM_199072, NM_000163, NM_006654, NM_002006, NM_000838, NM_004428, NM_001166345, NM_003239, NM_033141, NM_000682, NM_005809, NM_001401, NM_006251, NM_001130040, NM_000899, NM_139241, NM_002834, NM_005921, NM_001130528, NM_002419, NM_006609, NM_001099691, NM_0059…	2754	102	13528	1.58922	1	0.109551	10.0319
GOTERM_BP_FAT	GO:0051325~interphase	33	0.905598	0.0103407	NM_001259, NM_001129887, NM_001111067, NM_001145306, NM_001170931, NM_000944, NM_000389, NM_001798, NM_001142353, NM_001127215, NM_014885, NM_201414, NM_005225, NM_002709, NM_080668, NM_198256, NM_001546, NM_002266, NM_004690, NM_000633, NM_002648, NM_001130006, NM_001009960, NM_003592, NM_003620, NM_000484, NM_003590, NM_007313, NM_002519, NM_002419, NM_003200, NM_014572, NM_001221, NM_003478, N…	2754	106	13528	1.52925	1	0.168615	17.8122
GOTERM_BP_FAT	GO:0008406~gonad development	33	0.905598	0.0232282	NM_202001, NM_000346, NM_003185, NM_003376, NM_001616, NM_000926, NM_001079673, NM_002226, NM_001001933, NM_003907, NM_003489, NM_030761, NM_000145, NM_207002, NM_005896, NM_014923, NM_001432, NM_006988, NM_001040167, NM_000633, NM_145260, NM_002009, NM_001079668, NM_001130688, NM_002129, NM_000510, NM_145159, NM_007158, NM_001203, NM_023067, NM_024420, NM_004932, NM_000859, NM_002010, NM_006350,…	2754	112	13528	1.44732	1	0.286935	35.8232
GOTERM_BP_FAT	GO:0030335~positive regulation of cell migration	32	0.878156	0.00101572	NM_002291, NM_005544, NM_001042599, NM_003161, NM_001127511, NM_004103, NM_001145102, NM_003376, NM_000609, NM_015401, NM_000222, NM_005505, NM_003246, NM_002569, NM_001565, NM_006206, NM_001135599, NM_003749, NM_002006, NM_000633, NM_005242, NM_002609, NM_001098416, NM_003463, NM_000038, NM_000757, NM_001030055, NM_000875, NM_004972, NM_001173, NM_024814, NM_000565, NM_001130528, NM_001993, NM_0…	2754	89	13528	1.76616	0.99085	0.027077	1.89955
GOTERM_BP_FAT	GO:0051329~interphase of mitotic cell cycle	32	0.878156	0.0120125	NM_001259, NM_001129887, NM_001111067, NM_001145306, NM_001170931, NM_000944, NM_000389, NM_001798, NM_001142353, NM_001127215, NM_014885, NM_201414, NM_005225, NM_002709, NM_080668, NM_198256, NM_001546, NM_002266, NM_004690, NM_000633, NM_002648, NM_001130006, NM_003592, NM_003620, NM_000484, NM_003590, NM_007313, NM_002519, NM_002419, NM_003200, NM_014572, NM_001221, NM_003478, NM_022045	2754	103	13528	1.5261	1	0.184925	20.3931
GOTERM_BP_FAT	GO:0043627~response to estrogen stimulus	32	0.878156	0.0159296	NM_004417, NM_001904, NM_000264, NM_000295, NM_001775, NM_000046, NM_003877, NM_003391, NM_002546, NM_000314, NM_001002295, NM_000909, NM_001130916, NM_002181, NM_000963, NM_000964, NM_014862, NM_001237, NM_002846, NM_006206, NM_000163, NM_001083893, NM_000633, NM_001104647, NM_003239, NM_001024847, NM_003745, NM_000492, NM_018155, NM_002051, NM_002737, NM_006424, NM_000362, NM_005259	2754	105	13528	1.49703	1	0.227742	26.143
GOTERM_BP_FAT	GO:0001503~ossification	32	0.878156	0.0528454	NM_000267, NM_213636, NM_005450, NM_001145102, NM_199173, NM_003701, NM_001001419, NM_003109, NM_000388, NM_001797, NM_000599, NM_000782, NM_000393, NM_001032282, NM_001009994, NM_004655, NM_022845, NM_000963, NM_002181, NM_005631, NM_003862, NM_000633, NM_001143981, NM_003239, NM_005655, NM_004620, NM_198965, NM_001168278, NM_001201, NM_001015051, NM_005966, NM_005920, NM_002010, NM_138473	2754	115	13528	1.36685	1	0.479555	64.1062
GOTERM_BP_FAT	GO:0051101~regulation of DNA binding	32	0.878156	0.0936928	NM_016578, NM_001570, NM_152405, NM_025195, NM_006785, NM_001005609, NM_173844, NM_001429, NM_002585, NM_178039, NM_001032288, NM_178812, NM_004985, NM_001113239, NM_003821, NM_006793, NM_006037, NM_021005, NM_005631, NM_003348, NM_022051, NM_181353, NM_001145155, NM_199203, NM_002648, NM_002763, NM_001039618, NM_198965, NM_006888, NM_005809, NM_003747, NM_001025242, NM_004972, NM_001128844, NM_1…	2754	121	13528	1.29908	1	0.644805	84.3789
GOTERM_BP_FAT	GO:0030278~regulation of ossification	31	0.850714	0.000174258	NM_001259, NM_000346, NM_213636, NM_001111067, NM_001127511, NM_001904, NM_000461, NM_004103, NM_001145102, NM_199173, NM_001145306, NM_001616, NM_001001419, NM_015401, NM_054027, NM_002585, NM_004655, NM_004962, NM_001135599, NM_000633, NM_003012, NM_004795, NM_003239, NM_001098416, NM_000399, NM_000038, NM_001106, NM_000757, NM_001204, NM_001203, NM_001015051, NM_000565, NM_024420, NM_005749	2754	78	13528	1.95226	0.552897	0.00631827	0.328344
GOTERM_BP_FAT	GO:0043523~regulation of neuron apoptosis	31	0.850714	0.00264795	NM_013434, NM_000267, NM_025219, NM_170735, NM_006158, NM_004985, NM_005406, NM_001113239, NM_002228, NM_002569, NM_000052, NM_006793, NM_001664, NM_001166247, NM_001098632, NM_001126240, NM_004440, NM_001135599, NM_001038493, NM_000163, NM_000176, NM_000633, NM_001437, NM_003239, NM_000675, NM_007308, NM_003885, NM_006186, NM_004972, NM_002419, NM_001191	2754	90	13528	1.69196	0.999995	0.0602751	4.88066
GOTERM_BP_FAT	GO:0032868~response to insulin stimulus	31	0.850714	0.0139563	NM_002015, NM_002613, NM_005544, NM_023083, NM_003161, NM_001111031, NM_014598, NM_001170931, NM_024991, NM_002039, NM_000368, NM_000922, NM_001018056, NM_000596, NM_012096, NM_001284, NM_002846, NM_003749, NM_000163, NM_015191, NM_001114172, NM_001626, NM_003884, NM_000399, NM_004958, NM_001130040, NM_000875, NM_017934, NM_003629, NM_019884, NM_001001928, NM_004096	2754	100	13528	1.52276	1	0.206281	23.2975
GOTERM_BP_FAT	GO:0021700~developmental maturation	31	0.850714	0.0160859	NM_020630, NM_021229, NM_001042599, NM_001904, NM_003165, NM_004103, NM_005430, NM_003376, NM_000926, NM_002072, NM_001795, NM_005524, NM_014341, NM_003468, NM_201414, NM_022845, NM_002181, NM_000963, NM_001001392, NM_000108, NM_001430, NM_001135599, NM_001432, NM_012177, NM_004364, NM_006186, NM_000484, NM_002866, NM_001032221, NM_198576, NM_021111, NM_001015051, NM_004358	2754	101	13528	1.50768	1	0.226945	26.3641
GOTERM_BP_FAT	GO:0030098~lymphocyte differentiation	31	0.850714	0.0211202	NM_001130845, NM_002198, NM_001127511, NM_001904, NM_006785, NM_173844, NM_022487, NM_001300, NM_001142353, NM_032682, NM_002226, NM_001025252, NM_000052, NM_022845, NM_006037, NM_002187, NM_022898, NM_000633, NM_145285, NM_022893, NM_000043, NM_017780, NM_000038, NM_014323, NM_001127244, NM_145159, NM_006060, NM_002221, NM_001145873, NM_004951, NM_003200, NM_004571, NM_145912, NM_080682	2754	103	13528	1.47841	1	0.268759	33.1584
GOTERM_BP_FAT	GO:0008624~induction of apoptosis by extracellular signals	31	0.850714	0.0603551	NM_014380, NM_006113, NM_001128615, NM_001775, NM_019555, NM_014786, NM_007118, NM_004463, NM_001112732, NM_001113511, NM_006939, NM_207002, NM_004840, NM_198681, NM_005633, NM_001048230, NM_138929, NM_004620, NM_000043, NM_000376, NM_001145648, NM_001162383, NM_000675, NM_001047160, NM_002737, NM_139241, NM_004938, NM_006908, NM_000362, NM_001114090, NM_001079874, NM_012115, NM_005923	2754	112	13528	1.35961	1	0.510083	69.1129
GOTERM_BP_FAT	GO:0048839~inner ear development	30	0.823271	0.000554385	NM_017420, NM_173200, NM_005430, NM_005524, NM_080647, NM_170735, NM_001127215, NM_005982, NM_002226, NM_005249, NM_016929, NM_001001331, NM_005461, NM_006206, NM_080630, NM_017412, NM_003412, NM_004700, NM_005618, NM_003239, NM_002763, NM_005842, NM_017780, NM_000214, NM_003506, NM_145159, NM_004999, NM_006902, NM_002010, NM_018013, NM_173477	2754	79	13528	1.86536	0.922805	0.0163895	1.04106
GOTERM_BP_FAT	GO:0034097~response to cytokine stimulus	29	0.795829	0.0012873	NM_001570, NM_001904, NM_000246, NM_033250, NM_000295, NM_005233, NM_001775, NM_198291, NM_001142353, NM_002228, NM_003821, NM_182763, NM_006037, NM_000963, NM_003131, NM_006206, NM_000163, NM_002310, NM_000450, NM_000633, NM_003745, NM_007308, NM_002027, NM_001127671, NM_005023, NM_001025242, NM_002737, NM_000565, NM_000877, NM_005417, NM_001191	2754	79	13528	1.80319	0.997394	0.0328738	2.40162
GOTERM_BP_FAT	GO:0030099~myeloid cell differentiation	29	0.795829	0.016318	NM_003189, NM_001278, NM_001130845, NM_033250, NM_003376, NM_001099412, NM_003701, NM_001001419, NM_000222, NM_003109, NM_044472, NM_006793, NM_022845, NM_018682, NM_002473, NM_001430, NM_014053, NM_145285, NM_004364, NM_001024847, NM_004620, NM_001039661, NM_022754, NM_000757, NM_001145811, NM_004972, NM_001001890, NM_004571, NM_138473, NM_001100594	2754	93	13528	1.53174	1	0.229146	26.6913
GOTERM_BP_FAT	GO:0010551~regulation of specific transcription from RNA polymerase II promoter	29	0.795829	0.0188458	NM_003189, NM_001347, NM_001904, NM_000246, NM_001145102, NM_002397, NM_134442, NM_001079526, NM_005524, NM_004379, NM_001127215, NM_001168388, NM_016260, NM_006037, NM_001146312, NM_003131, NM_181486, NM_000192, NM_004405, NM_001139466, NM_001038493, NM_001139467, NM_001143820, NM_024665, NM_004364, NM_000376, NM_001130688, NM_002129, NM_001077261, NM_001131005, NM_006060, NM_005921, NM_003200, …	2754	94	13528	1.51544	1	0.252478	30.1659
GOTERM_BP_FAT	GO:0051348~negative regulation of transferase activity	29	0.795829	0.0248212	NM_004418, NM_002613, NM_001144891, NM_000267, NM_001127511, NM_001127496, NM_005456, NM_025195, NM_006460, NM_000389, NM_005934, NM_006793, NM_012479, NM_022652, NM_001234, NM_001098632, NM_001126240, NM_016586, NM_181805, NM_006823, NM_004690, NM_152594, NM_005842, NM_000675, NM_000038, NM_002577, NM_002737, NM_018941, NM_000859, NM_019884, NM_014572	2754	96	13528	1.48387	1	0.301151	37.7699
GOTERM_BP_FAT	GO:0031589~cell-substrate adhesion	29	0.795829	0.0321696	NM_002613, NM_002291, NM_001904, NM_000296, NM_004103, NM_007361, NM_001005609, NM_024991, NM_005501, NM_001004439, NM_000368, NM_002204, NM_000459, NM_002210, NM_001664, NM_213589, NM_001001392, NM_207002, NM_001080437, NM_001164271, NM_000633, NM_000210, NM_002214, NM_001099400, NM_006329, NM_002026, NM_001144999, NM_017672, NM_007170, NM_003626, NM_001103	2754	98	13528	1.45359	1	0.352091	46.0481
GOTERM_BP_FAT	GO:0007050~cell cycle arrest	29	0.795829	0.057653	NM_001127511, NM_152405, NM_000296, NM_033250, NM_001135733, NM_001145102, NM_001170931, NM_001080951, NM_000389, NM_001042559, NM_003246, NM_018682, NM_201433, NM_001126240, NM_002187, NM_031459, NM_175866, NM_001135599, NM_014909, NM_012257, NM_177553, NM_015548, NM_003884, NM_001130831, NM_003592, NM_000038, NM_003590, NM_032595, NM_016195, NM_003478, NM_022045	2754	103	13528	1.38303	1	0.498871	67.3929
GOTERM_BP_FAT	GO:0060562~epithelial tube morphogenesis	28	0.768386	0.000146073	NM_020630, NM_003206, NM_002632, NM_000264, NM_005359, NM_002585, NM_005523, NM_000368, NM_152230, NM_015382, NM_005982, NM_001160, NM_019102, NM_020774, NM_001166283, NM_001451, NM_001001392, NM_030761, NM_017412, NM_001164271, NM_000633, NM_004620, NM_014246, NM_003506, NM_006769, NM_003244, NM_020211, NM_001127366, NM_001171653	2754	67	13528	2.05283	0.490722	0.00547084	0.275306
GOTERM_BP_FAT	GO:0030522~intracellular receptor-mediated signaling pathway	28	0.768386	0.00119293	NM_001904, NM_033250, NM_006015, NM_016166, NM_003405, NM_000926, NM_133263, NM_000782, NM_000966, NM_018682, NM_004229, NM_000964, NM_003489, NM_080927, NM_004774, NM_004268, NM_005121, NM_000176, NM_199141, NM_053046, NM_001437, NM_000376, NM_003743, NM_004972, NM_001206, NM_006540, NM_019885, NM_005119	2754	75	13528	1.83386	0.995968	0.0308408	2.22744
GOTERM_BP_FAT	GO:0000187~activation of MAPK activity	28	0.768386	0.00508987	NM_000245, NM_145109, NM_001736, NM_206907, NM_001042555, NM_002039, NM_001126128, NM_003246, NM_000746, NM_199072, NM_000163, NM_006654, NM_002006, NM_000838, NM_004428, NM_001166345, NM_003239, NM_033141, NM_000682, NM_005809, NM_001401, NM_006251, NM_001130040, NM_139241, NM_002834, NM_005921, NM_001130528, NM_002419, NM_006609, NM_001099691, NM_005923	2754	82	13528	1.67731	1	0.10248	9.18086
GOTERM_BP_FAT	GO:0007160~cell-matrix adhesion	28	0.768386	0.0163852	NM_002613, NM_001904, NM_000296, NM_004103, NM_007361, NM_001005609, NM_024991, NM_005501, NM_001004439, NM_000368, NM_002204, NM_000459, NM_002210, NM_001664, NM_213589, NM_001001392, NM_207002, NM_001080437, NM_001164271, NM_000633, NM_000210, NM_002214, NM_001099400, NM_006329, NM_002026, NM_001144999, NM_017672, NM_007170, NM_003626, NM_001103	2754	89	13528	1.54539	1	0.229291	26.7857
GOTERM_BP_FAT	GO:0016197~endosome transport	27	0.740944	2.17995e-05	NM_145206, NM_015026, NM_020919, NM_005502, NM_013245, NM_001167606, NM_004712, NM_178039, NM_001018038, NM_001001433, NM_006795, NM_022340, NM_004869, NM_032410, NM_001005739, NM_015018, NM_004525, NM_014250, NM_001100176, NM_016322, NM_003566, NM_022476, NM_015888, NM_014899, NM_014203, NM_015040, NM_001105251	2754	58	13528	2.28668	0.0957894	0.00104834	0.0411315
GOTERM_BP_FAT	GO:0007179~transforming growth factor beta receptor signaling pathway	27	0.740944	4.48864e-05	NM_000089, NM_001111067, NM_001003652, NM_033250, NM_001145102, NM_005359, NM_175575, NM_001001419, NM_134442, NM_004379, NM_002228, NM_001127217, NM_001077401, NM_001032282, NM_004962, NM_001039590, NM_001130916, NM_002023, NM_001135599, NM_181353, NM_003239, NM_005655, NM_001024847, NM_002027, NM_000510, NM_000428, NM_005921, NM_016231, NM_005259	2754	60	13528	2.21046	0.187253	0.00193583	0.0846746
GOTERM_BP_FAT	GO:0042471~ear morphogenesis	27	0.740944	0.000296251	NM_017420, NM_173200, NM_005450, NM_005430, NM_080647, NM_001127215, NM_005982, NM_005249, NM_016929, NM_001001331, NM_005461, NM_080630, NM_017412, NM_001189, NM_003412, NM_004700, NM_005842, NM_002763, NM_017780, NM_003506, NM_004999, NM_005786, NM_006902, NM_016932, NM_002010, NM_018013, NM_173477	2754	66	13528	2.00951	0.745533	0.00979762	0.5576
GOTERM_BP_FAT	GO:0009791~post-embryonic development	27	0.740944	0.00174112	NM_202001, NM_005568, NM_001003652, NM_033027, NM_002072, NM_003901, NM_148899, NM_000761, NM_001099952, NM_001130916, NM_003054, NM_001126240, NM_004136, NM_207002, NM_022898, NM_000633, NM_145285, NM_005241, NM_032199, NM_002977, NM_015358, NM_006186, NM_001106, NM_002866, NM_001145811, NM_004998, NM_004235	2754	73	13528	1.81681	0.999681	0.0416945	3.23518
GOTERM_BP_FAT	GO:0048706~embryonic skeletal system development	27	0.740944	0.00405393	NM_017420, NM_001098500, NM_005450, NM_001616, NM_003109, NM_002585, NM_152739, NM_080647, NM_005982, NM_019102, NM_019590, NM_001130916, NM_001543, NM_004405, NM_001128128, NM_001038493, NM_080630, NM_002148, NM_030661, NM_001189, NM_002147, NM_003239, NM_001024847, NM_006896, NM_006902, NM_016932, NM_021926, NM_002010, NM_138473	2754	77	13528	1.72243	1	0.0847019	7.37957
GOTERM_BP_FAT	GO:0033673~negative regulation of kinase activity	27	0.740944	0.0333606	NM_002613, NM_004418, NM_001144891, NM_000267, NM_001127511, NM_001127496, NM_005456, NM_025195, NM_006460, NM_000389, NM_005934, NM_006793, NM_012479, NM_022652, NM_001234, NM_001098632, NM_001126240, NM_016586, NM_181805, NM_006823, NM_004690, NM_152594, NM_005842, NM_000675, NM_000038, NM_002577, NM_002737, NM_000859, NM_014572	2754	90	13528	1.47364	1	0.360952	47.2873
GOTERM_BP_FAT	GO:0006469~negative regulation of protein kinase activity	26	0.713502	0.0386748	NM_002613, NM_004418, NM_001144891, NM_000267, NM_001127511, NM_001127496, NM_025195, NM_005456, NM_006460, NM_000389, NM_005934, NM_012479, NM_022652, NM_001234, NM_001098632, NM_001126240, NM_016586, NM_181805, NM_006823, NM_004690, NM_152594, NM_005842, NM_000675, NM_000038, NM_002577, NM_002737, NM_000859, NM_014572	2754	87	13528	1.46799	1	0.395451	52.4957
GOTERM_BP_FAT	GO:0043254~regulation of protein complex assembly	26	0.713502	0.0559343	NM_012325, NM_194324, NM_001127511, NM_003165, NM_005334, NM_003391, NM_152756, NM_002093, NM_000501, NM_006136, NM_001164458, NM_044472, NM_000729, NM_001663, NM_001234, NM_001146156, NM_003131, NM_018448, NM_005721, NM_004690, NM_001621, NM_002128, NM_000038, NM_004958, NM_001032221, NM_001005290, NM_006908, NM_005921, NM_018179	2754	90	13528	1.41906	1	0.493366	66.252
GOTERM_BP_FAT	GO:0034330~cell junction organization	25	0.686059	0.000150748	NM_000165, NM_002613, NM_003162, NM_175610, NM_001005743, NM_001127511, NM_004103, NM_032521, NM_001145102, NM_006289, NM_024991, NM_044472, NM_001135599, NM_000633, NM_001164271, NM_003239, NM_000210, NM_003257, NM_015059, NM_002026, NM_001649, NM_000038, NM_014000, NM_007170, NM_001103, NM_020742, NM_022648	2754	57	13528	2.15444	0.501602	0.00555536	0.284105
GOTERM_BP_FAT	GO:0007015~actin filament organization	25	0.686059	0.00673884	NM_001024934, NM_004103, NM_024991, NM_000501, NM_001664, NM_001166160, NM_004924, NM_080881, NM_201433, NM_001136000, NM_005759, NM_003941, NM_182966, NM_000633, NM_001077269, NM_002763, NM_020717, NM_001162383, NM_001130831, NM_003088, NM_002577, NM_032595, NM_003319, NM_016337, NM_006908, NM_006646	2754	72	13528	1.7056	1	0.124946	11.9798
GOTERM_BP_FAT	GO:0051216~cartilage development	25	0.686059	0.00977801	NM_000346, NM_005450, NM_000296, NM_006940, NM_003392, NM_005523, NM_153717, NM_000052, NM_019102, NM_002448, NM_004405, NM_001128128, NM_003862, NM_000163, NM_080630, NM_030661, NM_001145811, NM_001201, NM_002737, NM_001203, NM_001015051, NM_080679, NM_006902, NM_005920, NM_002010	2754	74	13528	1.6595	1	0.161887	16.9259
GOTERM_BP_FAT	GO:0030031~cell projection assembly	25	0.686059	0.0393738	NM_001007067, NM_001145795, NM_007054, NM_006113, NM_001730, NM_001033028, NM_044472, NM_004463, NM_005406, NM_177976, NM_006197, NM_001135597, NM_014751, NM_001127897, NM_000210, NM_015569, NM_138383, NM_001401, NM_005964, NM_014000, NM_139241, NM_001103, NM_006908, NM_004852, NM_001079874, NM_012402, NM_001136127	2754	83	13528	1.47956	1	0.400191	53.1434
GOTERM_BP_FAT	GO:0043193~positive regulation of gene-specific transcription	25	0.686059	0.0644982	NM_001003652, NM_001904, NM_001145102, NM_002397, NM_134442, NM_001079526, NM_005524, NM_004379, NM_001168388, NM_016260, NM_006037, NM_001146312, NM_021005, NM_003131, NM_181486, NM_000192, NM_001143820, NM_205860, NM_001145155, NM_001437, NM_003239, NM_004364, NM_002763, NM_001130688, NM_002129, NM_001131005, NM_002052, NM_001005290, NM_005921, NM_003200, NM_001128844	2754	87	13528	1.41153	1	0.529896	71.5842
GOTERM_BP_FAT	GO:0051146~striated muscle cell differentiation	25	0.686059	0.0722159	NM_001128619, NM_001159995, NM_020919, NM_000944, NM_001614, NM_145808, NM_003474, NM_000368, NM_001142353, NM_032682, NM_004985, NM_201414, NM_007124, NM_000965, NM_000724, NM_022844, NM_004849, NM_002473, NM_181486, NM_000192, NM_002763, NM_021976, NM_005964, NM_000484, NM_198576, NM_003319, NM_016952, NM_001166116, NM_201597	2754	88	13528	1.39549	1	0.562337	75.6967
GOTERM_BP_FAT	GO:0031344~regulation of cell projection organization	25	0.686059	0.0805428	NM_005721, NM_004706, NM_001127511, NM_001005743, NM_004428, NM_003239, NM_003405, NM_000222, NM_001130082, NM_003873, NM_004625, NM_004958, NM_006158, NM_000038, NM_044472, NM_001792, NM_001128929, NM_030808, NM_001664, NM_001018064, NM_004309, NM_080881, NM_001130916, NM_006908, NM_001145845, NM_004263	2754	89	13528	1.37981	1	0.595955	79.499
GOTERM_BP_FAT	GO:0006754~ATP biosynthetic process	25	0.686059	0.0805428	NM_001001396, NM_015026, NM_001039366, NM_000702, NM_005177, NM_001690, NM_000052, NM_001001331, NM_001160210, NM_006053, NM_001183, NM_015941, NM_014616, NM_001105529, NM_170665, NM_001001344, NM_001010986, NM_001002031, NM_001682, NM_001681, NM_012463, NM_001001323, NM_001677, NM_001678, NM_001695, NM_025153, NM_024524	2754	89	13528	1.37981	1	0.595955	79.499
GOTERM_BP_FAT	GO:0016331~morphogenesis of embryonic epithelium	24	0.658617	0.000581402	NM_002092, NM_020630, NM_001904, NM_000264, NM_000693, NM_000368, NM_152230, NM_002226, NM_015382, NM_001160, NM_020774, NM_002590, NM_001166283, NM_030761, NM_032949, NM_017412, NM_001164271, NM_004620, NM_003506, NM_006769, NM_014246, NM_003244, NM_145159, NM_020211, NM_001080508, NM_001098477, NM_001127366, NM_001171653	2754	58	13528	2.0326	0.931866	0.0169645	1.09153
GOTERM_BP_FAT	GO:0032869~cellular response to insulin stimulus	24	0.658617	0.00648126	NM_002613, NM_002015, NM_003749, NM_005544, NM_023083, NM_000163, NM_015191, NM_014598, NM_001114172, NM_001626, NM_001170931, NM_024991, NM_002039, NM_003884, NM_000922, NM_001130040, NM_017934, NM_000875, NM_001018056, NM_000596, NM_003629, NM_012096, NM_019884, NM_001284, NM_004096	2754	68	13528	1.73369	1	0.121921	11.5481
GOTERM_BP_FAT	GO:0050678~regulation of epithelial cell proliferation	24	0.658617	0.0114501	NM_001259, NM_002291, NM_001042599, NM_001127511, NM_005450, NM_000264, NM_003376, NM_001145102, NM_001145306, NM_000926, NM_014360, NM_032682, NM_148899, NM_002181, NM_001183, NM_001135599, NM_001432, NM_002006, NM_002009, NM_001437, NM_033137, NM_000038, NM_000115, NM_001080508, NM_002010, NM_001099691	2754	71	13528	1.66044	1	0.180026	19.5336
GOTERM_BP_FAT	GO:0040029~regulation of gene expression, epigenetic	24	0.658617	0.0302434	NM_017629, NM_024674, NM_013449, NM_001003652, NM_001004317, NM_004412, NM_006015, NM_001145102, NM_138270, NM_016173, NM_001039618, NM_016538, NM_006743, NM_022552, NM_002131, NM_025209, NM_000489, NM_017660, NM_018682, NM_145905, NM_018179, NM_001128844, NM_014494, NM_003642, NM_001009881, NM_003076	2754	77	13528	1.53105	1	0.340309	43.9853
GOTERM_BP_FAT	GO:0010638~positive regulation of organelle organization	24	0.658617	0.0662646	NM_004850, NM_001432, NM_005721, NM_025235, NM_001127511, NM_033250, NM_001145102, NM_002763, NM_003391, NM_152756, NM_003747, NM_004958, NM_000038, NM_005886, NM_001813, NM_001005290, NM_001663, NM_001664, NM_007286, NM_024420, NM_001234, NM_006908, NM_005921, NM_001099691, NM_003348	2754	83	13528	1.42037	1	0.537233	72.5798
GOTERM_BP_FAT	GO:0006836~neurotransmitter transport	24	0.658617	0.0662646	NM_014932, NM_000807, NM_014747, NM_005639, NM_001168407, NM_007231, NM_006650, NM_001165903, NM_001010898, NM_201649, NM_000702, NM_016322, NM_000675, NM_004625, NM_014848, NM_002866, NM_001045, NM_001134367, NM_018941, NM_001166695, NM_022165, NM_003043, NM_001135805, NM_003054, NM_052874, NM_001105250	2754	83	13528	1.42037	1	0.537233	72.5798
GOTERM_BP_FAT	GO:0042476~odontogenesis	23	0.631175	0.000489486	NM_000089, NM_006206, NM_004405, NM_001135599, NM_002291, NM_001038493, NM_001278, NM_001042599, NM_022336, NM_001904, NM_199173, NM_003239, NM_001005609, NM_000210, NM_004620, NM_016269, NM_002226, NM_001106, NM_000757, NM_145159, NM_001001933, NM_005631, NM_207002, NM_006350	2754	54	13528	2.0922	0.895805	0.0149635	0.919718
GOTERM_BP_FAT	GO:0042472~inner ear morphogenesis	23	0.631175	0.0008818	NM_017420, NM_173200, NM_080630, NM_017412, NM_005430, NM_003412, NM_004700, NM_002763, NM_005842, NM_017780, NM_003506, NM_080647, NM_001127215, NM_005982, NM_005249, NM_016929, NM_004999, NM_001001331, NM_006902, NM_005461, NM_002010, NM_018013, NM_173477	2754	56	13528	2.01748	0.983005	0.0242483	1.65107
GOTERM_BP_FAT	GO:0060538~skeletal muscle organ development	23	0.631175	0.00924048	NM_017420, NM_020919, NM_000944, NM_001429, NM_021038, NM_001142353, NM_000501, NM_000599, NM_032682, NM_005982, NM_007124, NM_201414, NM_000724, NM_001664, NM_148899, NM_006917, NM_021005, NM_000109, NM_001145155, NM_002148, NM_207297, NM_153453, NM_000484, NM_198576, NM_023067, NM_001858, NM_201597	2754	66	13528	1.7118	1	0.157617	16.0707
GOTERM_BP_FAT	GO:0007519~skeletal muscle tissue development	23	0.631175	0.00924048	NM_017420, NM_020919, NM_000944, NM_001429, NM_021038, NM_001142353, NM_000501, NM_000599, NM_032682, NM_005982, NM_007124, NM_201414, NM_000724, NM_001664, NM_148899, NM_006917, NM_021005, NM_000109, NM_001145155, NM_002148, NM_207297, NM_153453, NM_000484, NM_198576, NM_023067, NM_001858, NM_201597	2754	66	13528	1.7118	1	0.157617	16.0707
GOTERM_BP_FAT	GO:0035270~endocrine system development	23	0.631175	0.0160052	NM_000176, NM_000267, NM_030661, NM_001079668, NM_002202, NM_000693, NM_005515, NM_005207, NM_134442, NM_005524, NM_002585, NM_001127213, NM_000922, NM_004379, NM_080647, NM_005982, NM_003466, NM_001168388, NM_019102, NM_000565, NM_001130916, NM_004852, NM_032109, NM_000458	2754	69	13528	1.63738	1	0.228	26.25
GOTERM_BP_FAT	GO:0046660~female sex differentiation	23	0.631175	0.0160052	NM_001432, NM_006988, NM_001040167, NM_003185, NM_000633, NM_002009, NM_001079668, NM_003376, NM_000926, NM_017780, NM_000510, NM_001203, NM_023067, NM_024420, NM_004932, NM_001001933, NM_003907, NM_003489, NM_000145, NM_030761, NM_006350, NM_001191, NM_005896	2754	69	13528	1.63738	1	0.228	26.25
GOTERM_BP_FAT	GO:0046545~development of primary female sexual characteristics	23	0.631175	0.0160052	NM_001432, NM_006988, NM_001040167, NM_003185, NM_000633, NM_002009, NM_001079668, NM_003376, NM_000926, NM_017780, NM_000510, NM_001203, NM_023067, NM_024420, NM_004932, NM_001001933, NM_003907, NM_003489, NM_000145, NM_030761, NM_006350, NM_001191, NM_005896	2754	69	13528	1.63738	1	0.228	26.25
GOTERM_BP_FAT	GO:0007369~gastrulation	23	0.631175	0.0189705	NM_173200, NM_001111067, NM_005568, NM_172349, NM_001003652, NM_001904, NM_003713, NM_001145102, NM_001616, NM_005359, NM_022455, NM_001042555, NM_001014286, NM_000108, NM_006654, NM_007212, NM_002336, NM_016269, NM_001106, NM_003590, NM_002052, NM_001204, NM_001098816, NM_002734, NM_004235	2754	70	13528	1.61398	1	0.251777	30.3332
GOTERM_BP_FAT	GO:0050808~synapse organization	22	0.603732	0.00723599	NM_014932, NM_001042599, NM_001904, NM_020919, NM_014767, NM_000368, NM_201414, NM_007124, NM_000724, NM_001171184, NM_001001331, NM_001005388, NM_001098517, NM_001149, NM_138735, NM_015569, NM_004625, NM_001792, NM_000484, NM_004999, NM_198576, NM_020742, NM_201597, NM_001105250, NM_001136127	2754	61	13528	1.77159	1	0.131978	12.8076
GOTERM_BP_FAT	GO:0021915~neural tube development	22	0.603732	0.0261674	NM_017412, NM_001164271, NM_000264, NM_005430, NM_001127897, NM_005515, NM_004620, NM_002763, NM_005524, NM_000368, NM_152230, NM_003506, NM_014246, NM_006769, NM_015382, NM_001160, NM_003244, NM_020211, NM_020774, NM_001166283, NM_001127366, NM_005631, NM_001171653	2754	68	13528	1.58922	1	0.311613	39.3713
GOTERM_BP_FAT	GO:0043414~biopolymer methylation	22	0.603732	0.0306134	NM_000254, NM_199141, NM_172349, NM_004730, NM_013449, NM_004412, NM_022455, NM_138270, NM_015355, NM_016173, NM_001130006, NM_014159, NM_006763, NM_001731, NM_017778, NM_002867, NM_022552, NM_012405, NM_000489, NM_005788, NM_017660, NM_018682, NM_004283, NM_018179	2754	69	13528	1.56619	1	0.342096	44.3872
GOTERM_BP_FAT	GO:0031099~regeneration	22	0.603732	0.0306134	NM_173200, NM_004617, NM_001128619, NM_000508, NM_000389, NM_145808, NM_178570, NM_001126336, NM_006158, NM_004385, NM_000596, NM_001130916, NM_000868, NM_005631, NM_001237, NM_002310, NM_000633, NM_004525, NM_003745, NM_001127671, NM_001130064, NM_004972, NM_000362, NM_004273, NM_005259	2754	69	13528	1.56619	1	0.342096	44.3872
GOTERM_BP_FAT	GO:0045637~regulation of myeloid cell differentiation	22	0.603732	0.0356032	NM_001259, NM_003189, NM_000248, NM_001127511, NM_001904, NM_030571, NM_199173, NM_001145306, NM_001616, NM_003701, NM_005342, NM_002228, NM_001032282, NM_005461, NM_022114, NM_001143820, NM_005655, NM_198178, NM_000043, NM_033224, NM_000214, NM_000038, NM_000757, NM_006060, NM_000899, NM_001001890	2754	70	13528	1.54381	1	0.375226	49.548
GOTERM_BP_FAT	GO:0003007~heart morphogenesis	22	0.603732	0.0541649	NM_001135599, NM_020338, NM_006988, NM_080630, NM_001164271, NM_000801, NM_000264, NM_002202, NM_003413, NM_031361, NM_002763, NM_017780, NM_001127213, NM_054014, NM_080647, NM_002052, NM_003319, NM_020774, NM_003131, NM_001128844, NM_002448, NM_005631, NM_014048	2754	73	13528	1.48037	1	0.485545	65.0382
GOTERM_BP_FAT	GO:0001763~morphogenesis of a branching structure	22	0.603732	0.0616476	NM_004405, NM_006572, NM_003206, NM_001111067, NM_000633, NM_002632, NM_001904, NM_003376, NM_005359, NM_000609, NM_005842, NM_001024847, NM_002585, NM_003873, NM_005523, NM_005982, NM_019102, NM_005378, NM_002181, NM_001001392, NM_001451, NM_004440	2754	74	13528	1.46036	1	0.515145	69.9048
GOTERM_BP_FAT	GO:0048469~cell maturation	22	0.603732	0.0698194	NM_020630, NM_001430, NM_021229, NM_001432, NM_012177, NM_001904, NM_004103, NM_003376, NM_004364, NM_002072, NM_000926, NM_005524, NM_014341, NM_003468, NM_006186, NM_000484, NM_201414, NM_198576, NM_022845, NM_001015051, NM_004358, NM_002181, NM_000108	2754	75	13528	1.44089	1	0.552296	74.4842
GOTERM_BP_FAT	GO:0032259~methylation	22	0.603732	0.0786998	NM_000254, NM_199141, NM_172349, NM_004730, NM_013449, NM_004412, NM_022455, NM_138270, NM_015355, NM_016173, NM_001130006, NM_014159, NM_006763, NM_001731, NM_017778, NM_002867, NM_022552, NM_012405, NM_000489, NM_005788, NM_017660, NM_018682, NM_004283, NM_018179	2754	76	13528	1.42193	1	0.587983	78.7095
GOTERM_BP_FAT	GO:0016202~regulation of striated muscle tissue development	21	0.57629	0.00114491	NM_001164766, NM_003161, NM_002006, NM_001128619, NM_001111067, NM_005450, NM_000633, NM_001145102, NM_001159995, NM_001024847, NM_145808, NM_016269, NM_001731, NM_002052, NM_198576, NM_006037, NM_001146312, NM_181486, NM_002010, NM_001170701, NM_014048, NM_005259, NM_000192	2754	50	13528	2.06309	0.994965	0.0299525	2.13869
GOTERM_BP_FAT	GO:0048634~regulation of muscle development	21	0.57629	0.00152799	NM_001164766, NM_003161, NM_002006, NM_001128619, NM_001111067, NM_005450, NM_000633, NM_001145102, NM_001159995, NM_001024847, NM_145808, NM_016269, NM_001731, NM_002052, NM_198576, NM_006037, NM_001146312, NM_181486, NM_002010, NM_001170701, NM_014048, NM_005259, NM_000192	2754	51	13528	2.02264	0.999144	0.0374596	2.84455
GOTERM_BP_FAT	GO:0006338~chromatin remodeling	21	0.57629	0.00545838	NM_001135255, NM_016578, NM_021078, NM_004052, NM_013449, NM_006015, NM_003884, NM_003601, NM_018165, NM_032408, NM_172164, NM_178042, NM_006037, NM_003169, NM_017444, NM_003074, NM_001042681, NM_017553, NM_001128844, NM_001270, NM_003076	2754	56	13528	1.84205	1	0.108095	9.8136
GOTERM_BP_FAT	GO:0030518~steroid hormone receptor signaling pathway	21	0.57629	0.00847309	NM_004268, NM_005121, NM_000176, NM_199141, NM_053046, NM_001904, NM_001437, NM_006015, NM_016166, NM_003405, NM_000926, NM_003743, NM_133263, NM_004972, NM_001206, NM_004229, NM_000964, NM_003489, NM_006540, NM_005119, NM_004774	2754	58	13528	1.77853	1	0.148218	14.8353
GOTERM_BP_FAT	GO:0043543~protein amino acid acylation	21	0.57629	0.0127073	NM_014577, NM_022756, NM_003496, NM_021078, NM_025146, NM_001099412, NM_199320, NM_003884, NM_001429, NM_016353, NM_001003694, NM_016352, NM_025209, NM_006791, NM_178042, NM_006530, NM_057175, NM_012330, NM_001079846, NM_003642, NM_015695	2754	60	13528	1.71924	1	0.192048	21.443
GOTERM_BP_FAT	GO:0030902~hindbrain development	21	0.57629	0.0127073	NM_005568, NM_001128619, NM_001164271, NM_000633, NM_001127897, NM_145808, NM_002943, NM_005524, NM_000399, NM_001427, NM_004625, NM_005964, NM_001127217, NM_000052, NM_148899, NM_001001331, NM_134262, NM_001128844, NM_005461, NM_005631, NM_006540, NM_000458, NM_025179	2754	60	13528	1.71924	1	0.192048	21.443
GOTERM_BP_FAT	GO:0040013~negative regulation of locomotion	21	0.57629	0.0153762	NM_000267, NM_002006, NM_014909, NM_173690, NM_001048230, NM_001164271, NM_000633, NM_025195, NM_019074, NM_000675, NM_003246, NM_000599, NM_001077401, NM_014000, NM_007184, NM_001105244, NM_000314, NM_001168388, NM_181486, NM_000868, NM_013943, NM_000192	2754	61	13528	1.69106	1	0.222085	25.3553
GOTERM_BP_FAT	GO:0030100~regulation of endocytosis	21	0.57629	0.0153762	NM_020804, NM_000450, NM_139265, NM_015277, NM_005338, NM_005505, NM_007308, NM_005188, NM_002737, NM_001663, NM_000314, NM_024814, NM_020774, NM_021575, NM_001144964, NM_004924, NM_006908, NM_001102664, NM_004583, NM_138967, NM_001183, NM_001105251	2754	61	13528	1.69106	1	0.222085	25.3553
GOTERM_BP_FAT	GO:0045765~regulation of angiogenesis	21	0.57629	0.0220165	NM_181353, NM_000267, NM_002006, NM_014909, NM_002749, NM_033250, NM_001170931, NM_002939, NM_015401, NM_001098416, NM_004444, NM_003246, NM_001731, NM_000746, NM_016442, NM_000459, NM_002052, NM_001105244, NM_000091, NM_001001890, NM_001993, NM_001136474	2754	63	13528	1.63738	1	0.276291	34.3041
GOTERM_BP_FAT	GO:0008585~female gonad development	21	0.57629	0.0260686	NM_001432, NM_001040167, NM_006988, NM_003185, NM_000633, NM_002009, NM_003376, NM_000926, NM_000510, NM_001203, NM_023067, NM_024420, NM_004932, NM_001001933, NM_003907, NM_003489, NM_000145, NM_030761, NM_006350, NM_001191, NM_005896	2754	64	13528	1.61179	1	0.311413	39.255
GOTERM_BP_FAT	GO:0021537~telencephalon development	21	0.57629	0.0306617	NM_004405, NM_001038493, NM_001042599, NM_000267, NM_001079668, NM_000693, NM_001127897, NM_017668, NM_000368, NM_016269, NM_005964, NM_001018054, NM_148899, NM_004316, NM_001546, NM_005413, NM_006908, NM_000430, NM_001126240, NM_004789, NM_001171653	2754	65	13528	1.587	1	0.341735	44.4395
GOTERM_BP_FAT	GO:0010720~positive regulation of cell development	21	0.57629	0.0551863	NM_001135599, NM_004706, NM_005721, NM_001003652, NM_001005743, NM_000633, NM_001145102, NM_003239, NM_005359, NM_000222, NM_001130082, NM_005523, NM_006158, NM_001128929, NM_005249, NM_030808, NM_001664, NM_004309, NM_001145845, NM_032109, NM_005631	2754	69	13528	1.495	1	0.490365	65.7439
GOTERM_BP_FAT	GO:0001656~metanephros development	20	0.548847	0.000491664	NM_020630, NM_003206, NM_000267, NM_005568, NM_000633, NM_002632, NM_005450, NM_145260, NM_005359, NM_002585, NM_005523, NM_170735, NM_005982, NM_003466, NM_001128929, NM_000965, NM_001127892, NM_016932, NM_014212, NM_001001392	2754	44	13528	2.23279	0.896849	0.0149308	0.923793
GOTERM_BP_FAT	GO:0030509~BMP signaling pathway	20	0.548847	0.000491664	NM_181353, NM_003340, NM_001001557, NM_001111067, NM_005450, NM_001143981, NM_005359, NM_001616, NM_001001419, NM_022469, NM_007085, NM_001106, NM_001127217, NM_001204, NM_001203, NM_001039590, NM_022739, NM_002448, NM_006350, NM_001105251	2754	44	13528	2.23279	0.896849	0.0149308	0.923793
GOTERM_BP_FAT	GO:0006473~protein amino acid acetylation	20	0.548847	0.00502836	NM_014577, NM_022756, NM_003496, NM_021078, NM_025146, NM_001099412, NM_199320, NM_003884, NM_001429, NM_001003694, NM_016352, NM_025209, NM_006791, NM_178042, NM_006530, NM_057175, NM_012330, NM_001079846, NM_003642, NM_015695	2754	52	13528	1.88928	1	0.101746	9.07484
GOTERM_BP_FAT	GO:0022602~ovulation cycle process	20	0.548847	0.0359543	NM_001135599, NM_001432, NM_001040167, NM_006988, NM_003185, NM_000633, NM_002009, NM_001079668, NM_003376, NM_003239, NM_000926, NM_000510, NM_001203, NM_023067, NM_024420, NM_003907, NM_003489, NM_000145, NM_005259, NM_001191	2754	62	13528	1.58456	1	0.376518	49.8936
GOTERM_BP_FAT	GO:0051271~negative regulation of cell motion	20	0.548847	0.0419729	NM_000267, NM_002006, NM_014909, NM_173690, NM_001048230, NM_001164271, NM_000633, NM_025195, NM_019074, NM_003246, NM_000599, NM_001077401, NM_014000, NM_007184, NM_001105244, NM_000314, NM_001168388, NM_004924, NM_181486, NM_013943, NM_000192	2754	63	13528	1.55941	1	0.415352	55.4789
GOTERM_BP_FAT	GO:0048167~regulation of synaptic plasticity	20	0.548847	0.0486881	NM_000930, NM_003670, NM_001048230, NM_202494, NM_001775, NM_003405, NM_000222, NM_001145648, NM_033011, NM_000675, NM_000399, NM_007308, NM_170735, NM_004985, NM_004929, NM_004999, NM_001001331, NM_012479, NM_080881, NM_000963, NM_001166247	2754	64	13528	1.53504	1	0.458365	61.0134
GOTERM_BP_FAT	GO:0042063~gliogenesis	20	0.548847	0.0561338	NM_001259, NM_006206, NM_001135599, NM_000267, NM_002006, NM_001904, NM_005725, NM_004103, NM_001079668, NM_001145306, NM_003108, NM_000675, NM_000399, NM_001130064, NM_002699, NM_001126336, NM_004385, NM_005966, NM_004316, NM_001113511, NM_003907, NM_001128844	2754	65	13528	1.51142	1	0.493749	66.3864
GOTERM_BP_FAT	GO:0007292~female gamete generation	20	0.548847	0.0561338	NM_202001, NM_020338, NM_001432, NM_006988, NM_012177, NM_000633, NM_004103, NM_000926, NM_020066, NM_001104554, NM_000510, NM_001203, NM_006729, NM_001039590, NM_024420, NM_004358, NM_000963, NM_003489, NM_000145, NM_030761	2754	65	13528	1.51142	1	0.493749	66.3864
GOTERM_BP_FAT	GO:0048754~branching morphogenesis of a tube	20	0.548847	0.0561338	NM_006572, NM_003206, NM_001111067, NM_000633, NM_002632, NM_001904, NM_003376, NM_005359, NM_000609, NM_005842, NM_001024847, NM_002585, NM_003873, NM_005523, NM_005982, NM_019102, NM_005378, NM_002181, NM_001001392, NM_001451	2754	65	13528	1.51142	1	0.493749	66.3864
GOTERM_BP_FAT	GO:0042698~ovulation cycle	20	0.548847	0.0733318	NM_001135599, NM_001432, NM_001040167, NM_006988, NM_003185, NM_000633, NM_002009, NM_001079668, NM_003376, NM_003239, NM_000926, NM_000510, NM_001203, NM_023067, NM_024420, NM_003907, NM_003489, NM_000145, NM_005259, NM_001191	2754	67	13528	1.46631	1	0.56638	76.2424
GOTERM_BP_FAT	GO:0048592~eye morphogenesis	20	0.548847	0.093748	NM_001128128, NM_006654, NM_000267, NM_001904, NM_203286, NM_003376, NM_003403, NM_000693, NM_001042555, NM_002763, NM_003109, NM_005986, NM_001649, NM_002855, NM_000393, NM_005202, NM_000965, NM_001105244, NM_000966, NM_023067, NM_001018064, NM_005413, NM_138473	2754	69	13528	1.42381	1	0.644196	84.3969
GOTERM_BP_FAT	GO:0018209~peptidyl-serine modification	19	0.521405	0.000252886	NM_153267, NM_006282, NM_000633, NM_020474, NM_001024847, NM_016950, NM_173500, NM_001619, NM_002093, NM_003747, NM_015358, NM_001024401, NM_004481, NM_002737, NM_005921, NM_001130916, NM_001146156, NM_016231, NM_015092, NM_175866	2754	39	13528	2.39309	0.689083	0.00874522	0.476165
GOTERM_BP_FAT	GO:0035148~tube lumen formation	19	0.521405	0.00147077	NM_020630, NM_017412, NM_001164271, NM_000264, NM_004620, NM_000368, NM_152230, NM_003506, NM_014246, NM_006769, NM_015382, NM_001160, NM_003244, NM_020211, NM_020774, NM_001166283, NM_001127366, NM_030761, NM_207002, NM_001171653	2754	44	13528	2.12115	0.998885	0.0364685	2.73942
GOTERM_BP_FAT	GO:0060485~mesenchyme development	19	0.521405	0.0116428	NM_020630, NM_001135599, NM_018534, NM_000346, NM_001111067, NM_005450, NM_000633, NM_001904, NM_004429, NM_002202, NM_001159995, NM_016269, NM_003872, NM_080647, NM_000115, NM_019102, NM_000899, NM_001127366, NM_005631, NM_001171653	2754	52	13528	1.79482	1	0.181554	19.8292
GOTERM_BP_FAT	GO:0048704~embryonic skeletal system morphogenesis	19	0.521405	0.0303909	NM_001128128, NM_004405, NM_017420, NM_080630, NM_005450, NM_002148, NM_002147, NM_030661, NM_003239, NM_001024847, NM_080647, NM_005982, NM_006896, NM_019102, NM_006902, NM_016932, NM_001130916, NM_021926, NM_001543	2754	57	13528	1.63738	1	0.340862	44.1459
GOTERM_BP_FAT	GO:0030336~negative regulation of cell migration	19	0.521405	0.0303909	NM_000267, NM_002006, NM_014909, NM_173690, NM_001048230, NM_001164271, NM_000633, NM_025195, NM_019074, NM_003246, NM_000599, NM_001077401, NM_014000, NM_007184, NM_001105244, NM_000314, NM_001168388, NM_181486, NM_013943, NM_000192	2754	57	13528	1.63738	1	0.340862	44.1459
GOTERM_BP_FAT	GO:0006821~chloride transport	19	0.521405	0.0569842	NM_000806, NM_001289, NM_001134771, NM_000807, NM_001048210, NM_134266, NM_173536, NM_003391, NM_000810, NM_000492, NM_001046, NM_016929, NM_000084, NM_001829, NM_004961, NM_018043, NM_021737, NM_013943, NM_000809	2754	61	13528	1.53001	1	0.497337	66.9534
GOTERM_BP_FAT	GO:0016049~cell growth	19	0.521405	0.0569842	NM_001135599, NM_001159699, NM_001423, NM_001130487, NM_001128619, NM_000633, NM_000142, NM_000555, NM_004060, NM_003239, NM_001033028, NM_145808, NM_004958, NM_017778, NM_000484, NM_201414, NM_018695, NM_004396, NM_001234, NM_004575, NM_006373	2754	61	13528	1.53001	1	0.497337	66.9534
GOTERM_BP_FAT	GO:0009636~response to toxin	19	0.521405	0.0569842	NM_181558, NM_007231, NM_003161, NM_000633, NM_000043, NM_000389, NM_004332, NM_013309, NM_014331, NM_006158, NM_006186, NM_001045, NM_002737, NM_000052, NM_004254, NM_001130916, NM_003131, NM_003054, NM_015045	2754	61	13528	1.53001	1	0.497337	66.9534
GOTERM_BP_FAT	GO:0030879~mammary gland development	19	0.521405	0.0750332	NM_000245, NM_003749, NM_005544, NM_001042599, NM_000264, NM_001159995, NM_003239, NM_000926, NM_003391, NM_134442, NM_152739, NM_000949, NM_198965, NM_013309, NM_004379, NM_016269, NM_000875, NM_001001331, NM_017413, NM_207002	2754	63	13528	1.48144	1	0.573312	77.0522
GOTERM_BP_FAT	GO:0060021~palate development	18	0.493963	4.04006e-05	NM_006206, NM_001003652, NM_003239, NM_005359, NM_032199, NM_033027, NM_001024847, NM_017780, NM_016269, NM_080647, NM_003901, NM_001106, NM_001164750, NM_005786, NM_006902, NM_080679, NM_001130916, NM_021926	2754	32	13528	2.76307	0.170236	0.00181015	0.0762157
GOTERM_BP_FAT	GO:0008286~insulin receptor signaling pathway	18	0.493963	0.000399495	NM_002015, NM_003749, NM_005544, NM_015191, NM_014598, NM_001114172, NM_001626, NM_001170931, NM_024991, NM_002039, NM_001130040, NM_017934, NM_000875, NM_000596, NM_012096, NM_003629, NM_019884, NM_001284, NM_004096	2754	37	13528	2.38968	0.842075	0.0123931	0.751233
GOTERM_BP_FAT	GO:0034329~cell junction assembly	18	0.493963	0.00165778	NM_003162, NM_002613, NM_000165, NM_175610, NM_001164271, NM_001127511, NM_000633, NM_032521, NM_004103, NM_000210, NM_003257, NM_006289, NM_024991, NM_015059, NM_002026, NM_000038, NM_014000, NM_007170, NM_001103, NM_022648	2754	41	13528	2.15654	0.99953	0.040365	3.08261
GOTERM_BP_FAT	GO:0001838~embryonic epithelial tube formation	18	0.493963	0.00304438	NM_020630, NM_017412, NM_001164271, NM_000264, NM_004620, NM_000368, NM_152230, NM_003506, NM_014246, NM_006769, NM_015382, NM_001160, NM_003244, NM_020211, NM_020774, NM_001166283, NM_001127366, NM_030761, NM_001171653	2754	43	13528	2.05624	0.999999	0.0660817	5.59164
GOTERM_BP_FAT	GO:0016573~histone acetylation	18	0.493963	0.0109542	NM_014577, NM_022756, NM_003496, NM_021078, NM_001099412, NM_199320, NM_003884, NM_001429, NM_001003694, NM_016352, NM_025209, NM_006791, NM_178042, NM_006530, NM_012330, NM_001079846, NM_003642, NM_015695	2754	48	13528	1.84205	1	0.176495	18.7684
GOTERM_BP_FAT	GO:0035282~segmentation	18	0.493963	0.0109542	NM_032949, NM_021078, NM_006654, NM_203284, NM_003012, NM_003013, NM_001127897, NM_005618, NM_001042555, NM_001429, NM_000399, NM_016269, NM_001009994, NM_004655, NM_002590, NM_020774, NM_001080508, NM_005180, NM_005461, NM_001171653	2754	48	13528	1.84205	1	0.176495	18.7684
GOTERM_BP_FAT	GO:0018212~peptidyl-tyrosine modification	18	0.493963	0.0109542	NM_006206, NM_001396, NM_000163, NM_001042599, NM_020666, NM_004103, NM_002609, NM_198291, NM_000222, NM_000949, NM_001130028, NM_003596, NM_007313, NM_004972, NM_001136000, NM_005759, NM_005470, NM_005417, NM_006182	2754	48	13528	1.84205	1	0.176495	18.7684
GOTERM_BP_FAT	GO:0014031~mesenchymal cell development	18	0.493963	0.0206315	NM_020630, NM_001135599, NM_018534, NM_000346, NM_001111067, NM_005450, NM_000633, NM_001904, NM_004429, NM_002202, NM_001159995, NM_016269, NM_003872, NM_080647, NM_000115, NM_000899, NM_001127366, NM_005631, NM_001171653	2754	51	13528	1.73369	1	0.266278	32.5258
GOTERM_BP_FAT	GO:0043524~negative regulation of neuron apoptosis	18	0.493963	0.0206315	NM_001038493, NM_000633, NM_025219, NM_003239, NM_000675, NM_007308, NM_170735, NM_006158, NM_004985, NM_006186, NM_005406, NM_001113239, NM_002569, NM_001664, NM_006793, NM_001126240, NM_001166247, NM_001191	2754	51	13528	1.73369	1	0.266278	32.5258
GOTERM_BP_FAT	GO:0048762~mesenchymal cell differentiation	18	0.493963	0.0206315	NM_020630, NM_001135599, NM_018534, NM_000346, NM_001111067, NM_005450, NM_000633, NM_001904, NM_004429, NM_002202, NM_001159995, NM_016269, NM_003872, NM_080647, NM_000115, NM_000899, NM_001127366, NM_005631, NM_001171653	2754	51	13528	1.73369	1	0.266278	32.5258
GOTERM_BP_FAT	GO:0009755~hormone-mediated signaling	18	0.493963	0.0249974	NM_024551, NM_000163, NM_053064, NM_004690, NM_005273, NM_207578, NM_004157, NM_001015882, NM_020546, NM_021116, NM_004972, NM_021629, NM_002736, NM_002834, NM_001116, NM_018841, NM_002734, NM_014572	2754	52	13528	1.70035	1	0.302175	37.9817
GOTERM_BP_FAT	GO:0032355~response to estradiol stimulus	18	0.493963	0.0357609	NM_006206, NM_004417, NM_000163, NM_001083893, NM_000295, NM_001104647, NM_000264, NM_001775, NM_003877, NM_003745, NM_018155, NM_002737, NM_000314, NM_000909, NM_002181, NM_000963, NM_000964, NM_014862, NM_001237	2754	54	13528	1.63738	1	0.375725	49.7035
GOTERM_BP_FAT	GO:0000082~G1/S transition of mitotic cell cycle	18	0.493963	0.0495613	NM_001111067, NM_000633, NM_002648, NM_000944, NM_001130006, NM_000389, NM_001142353, NM_003592, NM_001127215, NM_003590, NM_080668, NM_002709, NM_198256, NM_002519, NM_001546, NM_014572, NM_001221, NM_003478	2754	56	13528	1.5789	1	0.462669	61.6833
GOTERM_BP_FAT	GO:0016458~gene silencing	18	0.493963	0.0495613	NM_017629, NM_001031694, NM_024674, NM_013449, NM_001004317, NM_001003652, NM_001024843, NM_012236, NM_001145102, NM_001142640, NM_016538, NM_006743, NM_022552, NM_001145811, NM_153332, NM_001128844, NM_003642, NM_014494, NM_001009881	2754	56	13528	1.5789	1	0.462669	61.6833
GOTERM_BP_FAT	GO:0048738~cardiac muscle tissue development	18	0.493963	0.0577088	NM_001135599, NM_080630, NM_000801, NM_001159995, NM_002763, NM_021976, NM_001127213, NM_000368, NM_054014, NM_032682, NM_005964, NM_000965, NM_022844, NM_000314, NM_003319, NM_004849, NM_012082, NM_181486, NM_014048, NM_000192	2754	57	13528	1.5512	1	0.498345	67.4292
GOTERM_BP_FAT	GO:0007612~learning	18	0.493963	0.0875289	NM_021932, NM_000332, NM_000267, NM_015192, NM_000702, NM_000810, NM_000222, NM_000719, NM_004985, NM_000484, NM_002228, NM_201414, NM_002736, NM_018941, NM_148899, NM_000859, NM_000754, NM_000844, NM_004854	2754	60	13528	1.47364	1	0.621914	82.2473
GOTERM_BP_FAT	GO:0009953~dorsal/ventral pattern formation	18	0.493963	0.0875289	NM_005568, NM_001003652, NM_001127511, NM_007054, NM_005450, NM_001904, NM_000264, NM_001079668, NM_005515, NM_198956, NM_005523, NM_004625, NM_000038, NM_003244, NM_005249, NM_016277, NM_001203, NM_005631, NM_004789, NM_182700	2754	60	13528	1.47364	1	0.621914	82.2473
GOTERM_BP_FAT	GO:0021953~central nervous system neuron differentiation	17	0.46652	0.00347898	NM_022898, NM_024019, NM_000555, NM_002072, NM_006940, NM_005986, NM_006186, NM_005249, NM_002737, NM_030808, NM_000052, NM_005215, NM_004316, NM_001001933, NM_000430, NM_005631, NM_015057	2754	40	13528	2.08765	1	0.0744725	6.36529
GOTERM_BP_FAT	GO:0070507~regulation of microtubule cytoskeleton organization	17	0.46652	0.00610956	NM_012325, NM_004850, NM_001127511, NM_001904, NM_015548, NM_003391, NM_024899, NM_003400, NM_001162383, NM_000038, NM_005886, NM_015097, NM_001813, NM_001005290, NM_031847, NM_030885, NM_001234, NM_001142273	2754	42	13528	1.98824	1	0.117237	10.9215
GOTERM_BP_FAT	GO:0007368~determination of left/right symmetry	17	0.46652	0.00610956	NM_001111067, NM_007054, NM_203284, NM_001189, NM_005618, NM_001127897, NM_003413, NM_001616, NM_134428, NM_080647, NM_001106, NM_003244, NM_001009994, NM_001168388, NM_177976, NM_001451, NM_005631	2754	42	13528	1.98824	1	0.117237	10.9215
GOTERM_BP_FAT	GO:0006888~ER to Golgi vesicle-mediated transport	17	0.46652	0.00610956	NM_001031711, NM_021982, NM_001142292, NM_014939, NM_014946, NM_032970, NM_013392, NM_007126, NM_005868, NM_002865, NM_022374, NM_013388, NM_001033503, NM_199436, NM_004287, NM_198597, NM_005570, NM_006364	2754	42	13528	1.98824	1	0.117237	10.9215
GOTERM_BP_FAT	GO:0009799~determination of symmetry	17	0.46652	0.00792596	NM_001111067, NM_007054, NM_203284, NM_001189, NM_005618, NM_001127897, NM_003413, NM_001616, NM_134428, NM_080647, NM_001106, NM_003244, NM_001009994, NM_001168388, NM_177976, NM_001451, NM_005631	2754	43	13528	1.942	1	0.140912	13.9441
GOTERM_BP_FAT	GO:0009855~determination of bilateral symmetry	17	0.46652	0.00792596	NM_001111067, NM_007054, NM_203284, NM_001189, NM_005618, NM_001127897, NM_003413, NM_001616, NM_134428, NM_080647, NM_001106, NM_003244, NM_001009994, NM_001168388, NM_177976, NM_001451, NM_005631	2754	43	13528	1.942	1	0.140912	13.9441
GOTERM_BP_FAT	GO:0018108~peptidyl-tyrosine phosphorylation	17	0.46652	0.0160521	NM_006206, NM_001396, NM_000163, NM_001042599, NM_020666, NM_004103, NM_002609, NM_198291, NM_000222, NM_000949, NM_001130028, NM_004972, NM_007313, NM_001136000, NM_005759, NM_005470, NM_005417, NM_006182	2754	46	13528	1.81535	1	0.227207	26.3163
GOTERM_BP_FAT	GO:0031346~positive regulation of cell projection organization	17	0.46652	0.0198533	NM_004706, NM_005721, NM_001127511, NM_001005743, NM_003239, NM_000222, NM_001130082, NM_004958, NM_000038, NM_006158, NM_044472, NM_001128929, NM_030808, NM_001664, NM_004309, NM_006908, NM_001130916, NM_001145845	2754	47	13528	1.77673	1	0.259001	31.5068
GOTERM_BP_FAT	GO:0032886~regulation of microtubule-based process	17	0.46652	0.0294607	NM_012325, NM_004850, NM_001127511, NM_001904, NM_015548, NM_003391, NM_024899, NM_003400, NM_001162383, NM_000038, NM_005886, NM_015097, NM_001813, NM_001005290, NM_031847, NM_030885, NM_001234, NM_001142273	2754	49	13528	1.70421	1	0.336259	43.1259
GOTERM_BP_FAT	GO:0001708~cell fate specification	17	0.46652	0.0421292	NM_006654, NM_000346, NM_002006, NM_002148, NM_001904, NM_005430, NM_001079668, NM_001042555, NM_005523, NM_033137, NM_080647, NM_005982, NM_001127892, NM_016952, NM_004316, NM_005413, NM_014212, NM_005631	2754	51	13528	1.63738	1	0.415695	55.6158
GOTERM_BP_FAT	GO:0030705~cytoskeleton-dependent intracellular transport	17	0.46652	0.0497434	NM_130837, NM_000259, NM_015548, NM_001077269, NM_018307, NM_017668, NM_004521, NM_001033566, NM_006158, NM_005964, NM_000484, NM_183416, NM_201414, NM_004999, NM_030808, NM_015074, NM_004998, NM_177977, NM_002473, NM_000430	2754	52	13528	1.60589	1	0.462163	61.8215
GOTERM_BP_FAT	GO:0001889~liver development	17	0.46652	0.0582709	NM_000267, NM_001904, NM_001098517, NM_001127897, NM_004364, NM_002763, NM_001429, NM_003109, NM_014360, NM_005524, NM_012405, NM_001663, NM_004973, NM_001168388, NM_004852, NM_014048, NM_138473, NM_004774	2754	53	13528	1.57559	1	0.500937	67.794
GOTERM_BP_FAT	GO:0051592~response to calcium ion	17	0.46652	0.0782064	NM_004417, NM_005639, NM_000508, NM_003705, NM_004103, NM_001614, NM_005832, NM_000388, NM_001429, NM_006888, NM_003246, NM_014505, NM_003319, NM_002224, NM_024420, NM_001160210, NM_001135805, NM_003156	2754	55	13528	1.51829	1	0.586445	78.4932
GOTERM_BP_FAT	GO:0006479~protein amino acid methylation	16	0.439078	0.00706764	NM_000254, NM_199141, NM_172349, NM_004730, NM_022455, NM_015355, NM_016173, NM_001130006, NM_014159, NM_006763, NM_001731, NM_017778, NM_002867, NM_012405, NM_005788, NM_018682, NM_004283	2754	39	13528	2.01523	1	0.129615	12.5281
GOTERM_BP_FAT	GO:0042475~odontogenesis of dentine-containing tooth	16	0.439078	0.00706764	NM_006206, NM_004405, NM_001038493, NM_001278, NM_022336, NM_001904, NM_001005609, NM_000210, NM_004620, NM_016269, NM_002226, NM_001106, NM_145159, NM_001001933, NM_005631, NM_207002, NM_006350	2754	39	13528	2.01523	1	0.129615	12.5281
GOTERM_BP_FAT	GO:0008213~protein amino acid alkylation	16	0.439078	0.00706764	NM_000254, NM_199141, NM_172349, NM_004730, NM_022455, NM_015355, NM_016173, NM_001130006, NM_014159, NM_006763, NM_001731, NM_017778, NM_002867, NM_012405, NM_005788, NM_018682, NM_004283	2754	39	13528	2.01523	1	0.129615	12.5281
GOTERM_BP_FAT	GO:0017015~regulation of transforming growth factor beta receptor signaling pathway	16	0.439078	0.00706764	NM_001128128, NM_001003652, NM_001142474, NM_202494, NM_001145102, NM_003239, NM_005359, NM_002775, NM_003246, NM_001113239, NM_002569, NM_001168388, NM_006221, NM_022739, NM_004852, NM_022114	2754	39	13528	2.01523	1	0.129615	12.5281
GOTERM_BP_FAT	GO:0001841~neural tube formation	16	0.439078	0.00922083	NM_017412, NM_001164271, NM_000264, NM_004620, NM_000368, NM_152230, NM_003506, NM_014246, NM_006769, NM_015382, NM_001160, NM_003244, NM_020211, NM_020774, NM_001166283, NM_001127366, NM_001171653	2754	40	13528	1.96485	1	0.157888	16.0392
GOTERM_BP_FAT	GO:0045667~regulation of osteoblast differentiation	16	0.439078	0.018876	NM_001259, NM_001111067, NM_213636, NM_001127511, NM_001904, NM_001145102, NM_001145306, NM_001616, NM_001001419, NM_015401, NM_001098416, NM_000038, NM_001106, NM_001204, NM_004655, NM_001203, NM_001015051, NM_000565, NM_005749	2754	43	13528	1.82777	1	0.252111	30.2065
GOTERM_BP_FAT	GO:0051495~positive regulation of cytoskeleton organization	16	0.439078	0.0286659	NM_005721, NM_001127511, NM_001145102, NM_002763, NM_003391, NM_152756, NM_004958, NM_000038, NM_005886, NM_001813, NM_001005290, NM_001663, NM_001664, NM_007286, NM_001234, NM_005921, NM_006908	2754	45	13528	1.74653	1	0.331976	42.2404
GOTERM_BP_FAT	GO:0034284~response to monosaccharide stimulus	16	0.439078	0.0417613	NM_001111031, NM_003161, NM_001003652, NM_004103, NM_201589, NM_001024847, NM_002626, NM_003246, NM_001106, NM_000314, NM_000091, NM_000963, NM_003907, NM_000458, NM_006212, NM_002846	2754	47	13528	1.67221	1	0.414583	55.2929
GOTERM_BP_FAT	GO:0009746~response to hexose stimulus	16	0.439078	0.0417613	NM_001111031, NM_003161, NM_001003652, NM_004103, NM_201589, NM_001024847, NM_002626, NM_003246, NM_001106, NM_000314, NM_000091, NM_000963, NM_003907, NM_000458, NM_006212, NM_002846	2754	47	13528	1.67221	1	0.414583	55.2929
GOTERM_BP_FAT	GO:0030183~B cell differentiation	16	0.439078	0.0496969	NM_001130845, NM_145285, NM_000633, NM_022893, NM_006785, NM_173844, NM_022487, NM_001300, NM_032682, NM_001127244, NM_001025252, NM_006060, NM_006037, NM_004951, NM_003200, NM_145912, NM_080682	2754	48	13528	1.63738	1	0.462723	61.7863
GOTERM_BP_FAT	GO:0016050~vesicle organization	16	0.439078	0.0917148	NM_006496, NM_012177, NM_000633, NM_003165, NM_001008660, NM_006113, NM_020919, NM_005502, NM_005338, NM_003566, NM_001649, NM_001032221, NM_002866, NM_021575, NM_016128, NM_001159969, NM_001079874, NM_001105251	2754	52	13528	1.51142	1	0.638242	83.7228
GOTERM_BP_FAT	GO:0048538~thymus development	15	0.411636	1.22396e-05	NM_080647, NM_000038, NM_017420, NM_005982, NM_022898, NM_004973, NM_006060, NM_000633, NM_001127511, NM_001904, NM_030661, NM_001130916, NM_005207, NM_002585, NM_005809, NM_207002	2754	22	13528	3.34918	0.0549665	0.000614321	0.0230957
GOTERM_BP_FAT	GO:0018105~peptidyl-serine phosphorylation	15	0.411636	0.00069799	NM_006282, NM_000633, NM_001024847, NM_173500, NM_001619, NM_002093, NM_003747, NM_015358, NM_001024401, NM_002737, NM_005921, NM_001130916, NM_001146156, NM_016231, NM_015092, NM_175866	2754	29	13528	2.54076	0.96025	0.0200796	1.30905
GOTERM_BP_FAT	GO:0001657~ureteric bud development	15	0.411636	0.00611506	NM_020630, NM_003206, NM_005568, NM_000633, NM_002632, NM_005450, NM_005359, NM_002585, NM_005523, NM_170735, NM_005982, NM_001128929, NM_000965, NM_001127892, NM_001001392	2754	35	13528	2.1052	1	0.116853	10.9308
GOTERM_BP_FAT	GO:0045216~cell-cell junction organization	15	0.411636	0.00611506	NM_003162, NM_001135599, NM_000165, NM_175610, NM_001127511, NM_001005743, NM_032521, NM_001145102, NM_003239, NM_003257, NM_006289, NM_015059, NM_001649, NM_000038, NM_044472, NM_014000, NM_020742	2754	35	13528	2.1052	1	0.116853	10.9308
GOTERM_BP_FAT	GO:0001667~ameboidal cell migration	15	0.411636	0.0107227	NM_018534, NM_020630, NM_001111067, NM_002336, NM_004429, NM_002202, NM_032199, NM_000609, NM_003872, NM_080647, NM_003901, NM_000115, NM_000899, NM_001127366, NM_005631, NM_001171653	2754	37	13528	1.9914	1	0.173693	18.4089
GOTERM_BP_FAT	GO:0009187~cyclic nucleotide metabolic process	15	0.411636	0.0138651	NM_001083, NM_024328, NM_002943, NM_002605, NM_198965, NM_000675, NM_019094, NM_000922, NM_020546, NM_021116, NM_001001331, NM_001116, NM_033437, NM_199040, NM_134262, NM_006203, NM_006202, NM_001111307, NM_001104631, NM_000856	2754	38	13528	1.939	1	0.205725	23.1635
GOTERM_BP_FAT	GO:0051147~regulation of muscle cell differentiation	15	0.411636	0.0176717	NM_001128128, NM_001432, NM_001164766, NM_000633, NM_001159995, NM_001170931, NM_002763, NM_001731, NM_001142418, NM_198576, NM_006037, NM_001234, NM_001146312, NM_003131, NM_001170701	2754	39	13528	1.88928	1	0.242166	28.5718
GOTERM_BP_FAT	GO:0001570~vasculogenesis	15	0.411636	0.0275946	NM_020338, NM_015836, NM_003376, NM_006775, NM_206853, NM_001024847, NM_003901, NM_002843, NM_001168388, NM_004998, NM_001018064, NM_206855, NM_012082, NM_001146312, NM_001128844, NM_001451, NM_005631	2754	41	13528	1.79712	1	0.324072	41.0263
GOTERM_BP_FAT	GO:0048663~neuron fate commitment	15	0.411636	0.0338637	NM_001135599, NM_004405, NM_001038493, NM_002148, NM_213596, NM_005430, NM_001079668, NM_002202, NM_005359, NM_005524, NM_044472, NM_002226, NM_145159, NM_004316, NM_001130916, NM_001127366	2754	42	13528	1.75433	1	0.363686	47.8027
GOTERM_BP_FAT	GO:0001649~osteoblast differentiation	15	0.411636	0.0338637	NM_000267, NM_005450, NM_001145102, NM_199173, NM_001001419, NM_198965, NM_001168278, NM_000599, NM_000782, NM_022845, NM_001015051, NM_005920, NM_002181, NM_002010, NM_005631	2754	42	13528	1.75433	1	0.363686	47.8027
GOTERM_BP_FAT	GO:0048593~camera-type eye morphogenesis	15	0.411636	0.0493635	NM_001128128, NM_006654, NM_000267, NM_001904, NM_203286, NM_003376, NM_003403, NM_000693, NM_001042555, NM_002763, NM_003109, NM_005986, NM_001649, NM_002855, NM_005202, NM_001105244, NM_005413, NM_138473	2754	44	13528	1.67459	1	0.462184	61.5325
GOTERM_BP_FAT	GO:0032012~regulation of ARF protein signal transduction	15	0.411636	0.0493635	NM_015310, NM_206909, NM_001085454, NM_013385, NM_003887, NM_001134382, NM_001135187, NM_020340, NM_015232, NM_006421, NM_006076, NM_015230, NM_032289, NM_017456, NM_004227, NM_004762, NM_012287, NM_014030	2754	44	13528	1.67459	1	0.462184	61.5325
GOTERM_BP_FAT	GO:0009749~response to glucose stimulus	15	0.411636	0.0587108	NM_003161, NM_001111031, NM_001003652, NM_004103, NM_201589, NM_001024847, NM_002626, NM_003246, NM_001106, NM_000314, NM_000091, NM_003907, NM_000458, NM_006212, NM_002846	2754	45	13528	1.63738	1	0.501891	68.0767
GOTERM_BP_FAT	GO:0030111~regulation of Wnt receptor signaling pathway	15	0.411636	0.0691852	NM_002336, NM_001127511, NM_001166345, NM_003713, NM_014250, NM_005077, NM_016269, NM_000038, NM_177952, NM_199072, NM_020248, NM_004655, NM_015881, NM_021003, NM_005413, NM_001012329, NM_002010, NM_016231, NM_001171653	2754	46	13528	1.60178	1	0.550626	74.1539
GOTERM_BP_FAT	GO:0032483~regulation of Rab protein signal transduction	15	0.411636	0.0808196	NM_014744, NM_001113361, NM_001146213, NM_001080491, NM_015173, NM_017772, NM_020919, NM_005665, NM_015188, NM_022771, NM_015079, NM_012197, NM_004505, NM_144572, NM_015130, NM_018201, NM_145245	2754	47	13528	1.5677	1	0.596411	79.6152
GOTERM_BP_FAT	GO:0032313~regulation of Rab GTPase activity	15	0.411636	0.0808196	NM_014744, NM_001113361, NM_001146213, NM_001080491, NM_015173, NM_017772, NM_020919, NM_005665, NM_015188, NM_022771, NM_015079, NM_012197, NM_004505, NM_144572, NM_015130, NM_018201, NM_145245	2754	47	13528	1.5677	1	0.596411	79.6152
GOTERM_BP_FAT	GO:0001843~neural tube closure	14	0.384193	0.00361267	NM_017412, NM_001164271, NM_000264, NM_004620, NM_000368, NM_003506, NM_014246, NM_006769, NM_015382, NM_001160, NM_003244, NM_020211, NM_001166283, NM_001127366, NM_001171653	2754	30	13528	2.29233	1	0.0768709	6.60206
GOTERM_BP_FAT	GO:0060606~tube closure	14	0.384193	0.00361267	NM_017412, NM_001164271, NM_000264, NM_004620, NM_000368, NM_003506, NM_014246, NM_006769, NM_015382, NM_001160, NM_003244, NM_020211, NM_001166283, NM_001127366, NM_001171653	2754	30	13528	2.29233	1	0.0768709	6.60206
GOTERM_BP_FAT	GO:0021954~central nervous system neuron development	14	0.384193	0.00698533	NM_024019, NM_000555, NM_002072, NM_005986, NM_006186, NM_005249, NM_002737, NM_030808, NM_000052, NM_005215, NM_001001933, NM_004316, NM_000430, NM_015057	2754	32	13528	2.14906	1	0.12871	12.3912
GOTERM_BP_FAT	GO:0001709~cell fate determination	14	0.384193	0.00941645	NM_016132, NM_001904, NM_005430, NM_005618, NM_002763, NM_000214, NM_005524, NM_044472, NM_002226, NM_145159, NM_182763, NM_004316, NM_001128844, NM_019885, NM_004235	2754	33	13528	2.08393	1	0.159792	16.3515
GOTERM_BP_FAT	GO:0014020~primary neural tube formation	14	0.384193	0.00941645	NM_017412, NM_001164271, NM_000264, NM_004620, NM_000368, NM_003506, NM_014246, NM_006769, NM_015382, NM_001160, NM_003244, NM_020211, NM_001166283, NM_001127366, NM_001171653	2754	33	13528	2.08393	1	0.159792	16.3515
GOTERM_BP_FAT	GO:0033555~multicellular organismal response to stress	14	0.384193	0.0400735	NM_013434, NM_000633, NM_001437, NM_020919, NM_000684, NM_002977, NM_000810, NM_170735, NM_000115, NM_000729, NM_001166247, NM_000754, NM_000844, NM_006211	2754	39	13528	1.76333	1	0.404876	53.7833
GOTERM_BP_FAT	GO:0050679~positive regulation of epithelial cell proliferation	14	0.384193	0.058453	NM_002291, NM_001042599, NM_002006, NM_005450, NM_002009, NM_003376, NM_033137, NM_032682, NM_148899, NM_001080508, NM_002181, NM_002010, NM_001183, NM_001099691	2754	41	13528	1.67731	1	0.501184	67.9113
GOTERM_BP_FAT	GO:0001702~gastrulation with mouth forming second	13	0.356751	0.000227879	NM_006654, NM_007212, NM_172349, NM_002336, NM_001111067, NM_005568, NM_001904, NM_003713, NM_022455, NM_005359, NM_001616, NM_001042555, NM_001106, NM_002052, NM_001098816	2754	21	13528	3.04084	0.651003	0.00806494	0.429173
GOTERM_BP_FAT	GO:0018210~peptidyl-threonine modification	13	0.356751	0.000227879	NM_002613, NM_004958, NM_001024401, NM_004481, NM_031847, NM_002737, NM_000633, NM_020474, NM_001130916, NM_001024847, NM_016231, NM_001619, NM_003747	2754	21	13528	3.04084	0.651003	0.00806494	0.429173
GOTERM_BP_FAT	GO:0035137~hindlimb morphogenesis	13	0.356751	0.00270775	NM_002336, NM_001904, NM_002148, NM_000264, NM_001127897, NM_005241, NM_017780, NM_004625, NM_000965, NM_000966, NM_021926, NM_001128844, NM_004774	2754	26	13528	2.45606	0.999996	0.0606999	4.98822
GOTERM_BP_FAT	GO:0035051~cardiac cell differentiation	13	0.356751	0.0056954	NM_001135599, NM_032682, NM_005964, NM_001145811, NM_000965, NM_003319, NM_004849, NM_001159995, NM_001146312, NM_002763, NM_181486, NM_021976, NM_000368, NM_000192	2754	28	13528	2.28063	1	0.11018	10.2184
GOTERM_BP_FAT	GO:0032319~regulation of Rho GTPase activity	13	0.356751	0.0056954	NM_001130845, NM_004103, NM_020919, NM_152756, NM_001145648, NM_033025, NM_006788, NM_000368, NM_004958, NM_004463, NM_030808, NM_139241, NM_000430	2754	28	13528	2.28063	1	0.11018	10.2184
GOTERM_BP_FAT	GO:0070167~regulation of biomineral formation	13	0.356751	0.0189555	NM_004771, NM_001106, NM_000346, NM_001204, NM_001111067, NM_001203, NM_004795, NM_024420, NM_001145102, NM_199173, NM_001616, NM_003239, NM_054027	2754	32	13528	1.99555	1	0.252317	30.3132
GOTERM_BP_FAT	GO:0021761~limbic system development	13	0.356751	0.0189555	NM_004405, NM_001038493, NM_013435, NM_001018054, NM_001079668, NM_001546, NM_000693, NM_000430, NM_001126240, NM_032109, NM_000368, NM_016269, NM_001171653	2754	32	13528	1.99555	1	0.252317	30.3132
GOTERM_BP_FAT	GO:0014033~neural crest cell differentiation	13	0.356751	0.0244065	NM_020630, NM_018534, NM_000346, NM_001111067, NM_004429, NM_002202, NM_001159995, NM_003872, NM_080647, NM_000115, NM_000899, NM_001127366, NM_005631, NM_001171653	2754	33	13528	1.93508	1	0.297668	37.2685
GOTERM_BP_FAT	GO:0014032~neural crest cell development	13	0.356751	0.0244065	NM_020630, NM_018534, NM_000346, NM_001111067, NM_004429, NM_002202, NM_001159995, NM_003872, NM_080647, NM_000115, NM_000899, NM_001127366, NM_005631, NM_001171653	2754	33	13528	1.93508	1	0.297668	37.2685
GOTERM_BP_FAT	GO:0017148~negative regulation of translation	13	0.356751	0.0309221	NM_017629, NM_000599, NM_002737, NM_033250, NM_020459, NM_003907, NM_017747, NM_006547, NM_001160423, NM_014494, NM_022037, NM_000368, NM_004096	2754	34	13528	1.87817	1	0.342505	44.7205
GOTERM_BP_FAT	GO:0001756~somitogenesis	13	0.356751	0.0309221	NM_032949, NM_021078, NM_203284, NM_003012, NM_003013, NM_005618, NM_001429, NM_016269, NM_001009994, NM_004655, NM_002590, NM_020774, NM_001080508, NM_001171653	2754	34	13528	1.87817	1	0.342505	44.7205
GOTERM_BP_FAT	GO:0017157~regulation of exocytosis	13	0.356751	0.0309221	NM_005639, NM_001128826, NM_002006, NM_001165903, NM_003165, NM_014286, NM_002866, NM_001032221, NM_002867, NM_002737, NM_006178, NM_001135805, NM_004283, NM_199242, NM_138967, NM_052874	2754	34	13528	1.87817	1	0.342505	44.7205
GOTERM_BP_FAT	GO:0031334~positive regulation of protein complex assembly	13	0.356751	0.0385974	NM_005721, NM_001127511, NM_003391, NM_152756, NM_002093, NM_000038, NM_004958, NM_000729, NM_001005290, NM_001663, NM_001234, NM_005921, NM_006908, NM_001146156, NM_003131	2754	35	13528	1.8245	1	0.395672	52.4236
GOTERM_BP_FAT	GO:0050885~neuromuscular process controlling balance	13	0.356751	0.0385974	NM_173200, NM_006158, NM_005964, NM_000484, NM_201414, NM_016929, NM_000405, NM_018941, NM_001001331, NM_001166695, NM_000430, NM_004575, NM_001142276, NM_173477	2754	35	13528	1.8245	1	0.395672	52.4236
GOTERM_BP_FAT	GO:0010675~regulation of cellular carbohydrate metabolic process	13	0.356751	0.0693569	NM_003749, NM_005544, NM_000176, NM_001626, NM_024991, NM_012215, NM_004958, NM_003583, NM_002709, NM_006037, NM_019884, NM_006212, NM_006628	2754	38	13528	1.68046	1	0.550683	74.2437
GOTERM_BP_FAT	GO:0006109~regulation of carbohydrate metabolic process	13	0.356751	0.0823717	NM_003749, NM_005544, NM_000176, NM_001626, NM_024991, NM_012215, NM_004958, NM_003583, NM_002709, NM_006037, NM_019884, NM_006212, NM_006628	2754	39	13528	1.63738	1	0.601982	80.2551
GOTERM_BP_FAT	GO:0009954~proximal/distal pattern formation	12	0.329308	0.00286613	NM_004405, NM_001038493, NM_001127511, NM_002148, NM_001904, NM_152739, NM_198956, NM_002585, NM_005523, NM_000038, NM_018951, NM_014212, NM_182700, NM_019885	2754	23	13528	2.56285	0.999998	0.0632218	5.27258
GOTERM_BP_FAT	GO:0045778~positive regulation of ossification	12	0.329308	0.00432889	NM_001135599, NM_001106, NM_001204, NM_001111067, NM_001203, NM_001015051, NM_004795, NM_024420, NM_000461, NM_001145102, NM_001616, NM_003239	2754	24	13528	2.45606	1	0.0889909	7.86093
GOTERM_BP_FAT	GO:0008543~fibroblast growth factor receptor signaling pathway	12	0.329308	0.0221625	NM_033137, NM_003862, NM_006654, NM_014679, NM_002006, NM_007373, NM_002009, NM_004795, NM_000142, NM_001042555, NM_002010, NM_001543, NM_001183	2754	29	13528	2.0326	1	0.277121	34.4889
GOTERM_BP_FAT	GO:0030199~collagen fibril organization	12	0.329308	0.0221625	NM_000089, NM_001135599, NM_014243, NM_021599, NM_000393, NM_000267, NM_080630, NM_000052, NM_000917, NM_080679, NM_001130916, NM_001002857	2754	29	13528	2.0326	1	0.277121	34.4889
GOTERM_BP_FAT	GO:0030500~regulation of bone mineralization	12	0.329308	0.0287218	NM_001106, NM_000346, NM_001204, NM_001111067, NM_001203, NM_004795, NM_024420, NM_001145102, NM_199173, NM_001616, NM_003239, NM_054027	2754	30	13528	1.96485	1	0.331701	42.3032
GOTERM_BP_FAT	GO:0008637~apoptotic mitochondrial changes	12	0.329308	0.0365622	NM_000729, NM_002228, NM_021127, NM_000633, NM_001127240, NM_005690, NM_001145102, NM_005921, NM_006875, NM_001227, NM_001126240, NM_001191	2754	31	13528	1.90147	1	0.380743	50.4864
GOTERM_BP_FAT	GO:0031110~regulation of microtubule polymerization or depolymerization	12	0.329308	0.0365622	NM_000038, NM_005886, NM_012325, NM_015097, NM_031847, NM_001005290, NM_001127511, NM_001234, NM_030885, NM_015548, NM_003391, NM_001142273, NM_001162383	2754	31	13528	1.90147	1	0.380743	50.4864
GOTERM_BP_FAT	GO:0032409~regulation of transporter activity	12	0.329308	0.0564738	NM_020655, NM_020647, NM_002070, NM_030571, NM_000801, NM_006888, NM_007308, NM_000675, NM_054014, NM_001234, NM_004924, NM_003156, NM_004209	2754	33	13528	1.78623	1	0.495015	66.6142
GOTERM_BP_FAT	GO:0019229~regulation of vasoconstriction	12	0.329308	0.0686942	NM_001113347, NM_014505, NM_001204, NM_021804, NM_001775, NM_000909, NM_000963, NM_032049, NM_000740, NM_005832, NM_000702, NM_000719	2754	34	13528	1.73369	1	0.548843	73.8954
GOTERM_BP_FAT	GO:0000060~protein import into nucleus, translocation	12	0.329308	0.0686942	NM_001135599, NM_014679, NM_002270, NM_002006, NM_001130845, NM_001178, NM_033250, NM_003239, NM_001030272, NM_002228, NM_004972, NM_005749, NM_001183	2754	34	13528	1.73369	1	0.548843	73.8954
GOTERM_BP_FAT	GO:0010906~regulation of glucose metabolic process	12	0.329308	0.0824885	NM_004958, NM_003749, NM_000176, NM_005544, NM_003583, NM_002709, NM_006037, NM_001626, NM_024991, NM_019884, NM_006628, NM_006212	2754	35	13528	1.68416	1	0.601675	80.3024
GOTERM_BP_FAT	GO:0031016~pancreas development	12	0.329308	0.0824885	NM_001106, NM_001003652, NM_001904, NM_000565, NM_001189, NM_002202, NM_005515, NM_002763, NM_002181, NM_004852, NM_000458, NM_000922	2754	35	13528	1.68416	1	0.601675	80.3024
GOTERM_BP_FAT	GO:0022037~metencephalon development	12	0.329308	0.0824885	NM_005964, NM_001128619, NM_005568, NM_000052, NM_000633, NM_148899, NM_001001331, NM_134262, NM_001127897, NM_145808, NM_005631, NM_006540, NM_002943, NM_004625	2754	35	13528	1.68416	1	0.601675	80.3024
GOTERM_BP_FAT	GO:0043407~negative regulation of MAP kinase activity	12	0.329308	0.0978761	NM_004418, NM_001144891, NM_000267, NM_001127496, NM_005456, NM_152594, NM_005842, NM_002737, NM_022652, NM_001234, NM_000859, NM_001126240, NM_016586	2754	36	13528	1.63738	1	0.659183	85.6849
GOTERM_BP_FAT	GO:0070555~response to interleukin-1	11	0.301866	0.000566216	NM_000163, NM_001025242, NM_003821, NM_002737, NM_000450, NM_001570, NM_006037, NM_001775, NM_000877, NM_198291, NM_005417, NM_007308	2754	17	13528	3.17844	0.926912	0.01663	1.06316
GOTERM_BP_FAT	GO:0010464~regulation of mesenchymal cell proliferation	11	0.301866	0.00104227	NM_001128128, NM_032682, NM_003749, NM_005544, NM_001030055, NM_148899, NM_001173, NM_006902, NM_001080508, NM_003376, NM_001024847, NM_002010	2754	18	13528	3.00186	0.991907	0.0274585	1.94874
GOTERM_BP_FAT	GO:0035116~embryonic hindlimb morphogenesis	11	0.301866	0.00104227	NM_000965, NM_002336, NM_000966, NM_001904, NM_005241, NM_001127897, NM_017780, NM_001128844, NM_021926, NM_004774, NM_004625	2754	18	13528	3.00186	0.991907	0.0274585	1.94874
GOTERM_BP_FAT	GO:0018107~peptidyl-threonine phosphorylation	11	0.301866	0.00104227	NM_002613, NM_004958, NM_001024401, NM_031847, NM_002737, NM_000633, NM_001130916, NM_001024847, NM_016231, NM_001619, NM_003747	2754	18	13528	3.00186	0.991907	0.0274585	1.94874
GOTERM_BP_FAT	GO:0048008~platelet-derived growth factor receptor signaling pathway	11	0.301866	0.00180107	NM_006206, NM_000930, NM_003376, NM_032199, NM_002609, NM_033027, NM_198291, NM_033011, NM_003901, NM_000314, NM_004972, NM_004998, NM_005417	2754	19	13528	2.84386	0.999758	0.0426585	3.34479
GOTERM_BP_FAT	GO:0007044~cell-substrate junction assembly	11	0.301866	0.0100679	NM_002613, NM_000633, NM_001164271, NM_007170, NM_004103, NM_001103, NM_000210, NM_006289, NM_024991, NM_022648, NM_002026	2754	23	13528	2.34928	1	0.165698	17.3836
GOTERM_BP_FAT	GO:0001755~neural crest cell migration	11	0.301866	0.0100679	NM_080647, NM_018534, NM_020630, NM_000115, NM_001111067, NM_004429, NM_000899, NM_002202, NM_001127366, NM_005631, NM_003872, NM_001171653	2754	23	13528	2.34928	1	0.165698	17.3836
GOTERM_BP_FAT	GO:0001952~regulation of cell-matrix adhesion	11	0.301866	0.0338323	NM_001259, NM_000757, NM_001077401, NM_000267, NM_001130845, NM_000633, NM_000314, NM_001145102, NM_001145306, NM_004852, NM_000368, NM_003246	2754	27	13528	2.00124	1	0.364233	47.7707
GOTERM_BP_FAT	GO:0031032~actomyosin structure organization	11	0.301866	0.0433116	NM_005964, NM_001839, NM_022844, NM_017672, NM_003319, NM_001112717, NM_001166116, NM_002763, NM_005358, NM_001614, NM_004368	2754	28	13528	1.92976	1	0.423778	56.6384
GOTERM_BP_FAT	GO:0010970~microtubule-based transport	11	0.301866	0.0544428	NM_006158, NM_000484, NM_201414, NM_183416, NM_130837, NM_030808, NM_015074, NM_177977, NM_018307, NM_015548, NM_000430, NM_017668, NM_004521, NM_001033566	2754	29	13528	1.86322	1	0.486462	65.2315
GOTERM_BP_FAT	GO:0032388~positive regulation of intracellular transport	11	0.301866	0.0673032	NM_023083, NM_022336, NM_001664, NM_004972, NM_001145102, NM_001005609, NM_005359, NM_003239, NM_001130916, NM_001146156, NM_005631, NM_002093	2754	30	13528	1.80111	1	0.542116	73.1497
GOTERM_BP_FAT	GO:0021549~cerebellum development	11	0.301866	0.0673032	NM_005964, NM_001128619, NM_005568, NM_000052, NM_148899, NM_001001331, NM_134262, NM_001127897, NM_145808, NM_005631, NM_006540, NM_002943, NM_004625	2754	30	13528	1.80111	1	0.542116	73.1497
GOTERM_BP_FAT	GO:0045768~positive regulation of anti-apoptosis	11	0.301866	0.0673032	NM_004417, NM_130837, NM_001042599, NM_002310, NM_206907, NM_004103, NM_000389, NM_006763, NM_178039, NM_001127671, NM_006251, NM_000565, NM_001191	2754	30	13528	1.80111	1	0.542116	73.1497
GOTERM_BP_FAT	GO:0046620~regulation of organ growth	11	0.301866	0.0673032	NM_002052, NM_002006, NM_014053, NM_005450, NM_001159995, NM_002763, NM_001024847, NM_181486, NM_002010, NM_207002, NM_000192, NM_000719	2754	30	13528	1.80111	1	0.542116	73.1497
GOTERM_BP_FAT	GO:0051153~regulation of striated muscle cell differentiation	11	0.301866	0.0983769	NM_001164766, NM_001142418, NM_198576, NM_000633, NM_006037, NM_001159995, NM_001234, NM_001146312, NM_002763, NM_001170701, NM_001731	2754	32	13528	1.68854	1	0.658673	85.8342
GOTERM_BP_FAT	GO:0009880~embryonic pattern specification	11	0.301866	0.0983769	NM_006654, NM_005479, NM_001009994, NM_005568, NM_001003652, NM_001904, NM_004429, NM_001127897, NM_005618, NM_001042555, NM_001001419, NM_005069	2754	32	13528	1.68854	1	0.658673	85.8342
GOTERM_BP_FAT	GO:0007032~endosome organization	10	0.274424	0.000890693	NM_001829, NM_020673, NM_020919, NM_182775, NM_004583, NM_001100176, NM_004869, NM_022476, NM_032410, NM_015888	2754	15	13528	3.27475	0.983689	0.0243451	1.66759
GOTERM_BP_FAT	GO:0002053~positive regulation of mesenchymal cell proliferation	10	0.274424	0.00291024	NM_032682, NM_003749, NM_005544, NM_001030055, NM_148899, NM_001173, NM_006902, NM_001080508, NM_003376, NM_001024847, NM_002010	2754	17	13528	2.88949	0.999999	0.0638599	5.35162
GOTERM_BP_FAT	GO:0042596~fear response	10	0.274424	0.00745763	NM_170735, NM_000729, NM_000633, NM_001437, NM_020919, NM_000684, NM_001166247, NM_000810, NM_000844, NM_006211	2754	19	13528	2.58533	1	0.134691	13.1742
GOTERM_BP_FAT	GO:0007214~gamma-aminobutyric acid signaling pathway	10	0.274424	0.0111456	NM_000806, NM_000807, NM_001046, NM_002070, NM_005458, NM_000813, NM_004961, NM_173536, NM_000810, NM_000809	2754	20	13528	2.45606	1	0.178684	19.0646
GOTERM_BP_FAT	GO:0046928~regulation of neurotransmitter secretion	10	0.274424	0.0160437	NM_014505, NM_002866, NM_001032221, NM_001018064, NM_003165, NM_001165903, NM_000868, NM_000845, NM_000675, NM_007308, NM_005460	2754	21	13528	2.33911	1	0.227792	26.3045
GOTERM_BP_FAT	GO:0048286~lung alveolus development	10	0.274424	0.0223485	NM_022748, NM_003206, NM_001204, NM_000052, NM_148899, NM_003376, NM_003239, NM_001451, NM_198965, NM_004807	2754	22	13528	2.23279	1	0.278373	34.7237
GOTERM_BP_FAT	GO:0021766~hippocampus development	10	0.274424	0.0223485	NM_004405, NM_001038493, NM_001018054, NM_001079668, NM_001546, NM_000430, NM_001126240, NM_000368, NM_001171653, NM_016269	2754	22	13528	2.23279	1	0.278373	34.7237
GOTERM_BP_FAT	GO:0055007~cardiac muscle cell differentiation	10	0.274424	0.0302432	NM_032682, NM_005964, NM_000965, NM_003319, NM_004849, NM_001159995, NM_002763, NM_181486, NM_021976, NM_000368, NM_000192	2754	23	13528	2.13571	1	0.341114	43.9851
GOTERM_BP_FAT	GO:0032273~positive regulation of protein polymerization	10	0.274424	0.0514173	NM_004958, NM_000038, NM_005721, NM_001005290, NM_001663, NM_001127511, NM_001234, NM_005921, NM_006908, NM_003391, NM_152756	2754	25	13528	1.96485	1	0.470915	63.0709
GOTERM_BP_FAT	GO:0048730~epidermis morphogenesis	10	0.274424	0.0514173	NM_000089, NM_001135599, NM_000052, NM_000633, NM_002009, NM_001128844, NM_005985, NM_004235, NM_006350, NM_004625	2754	25	13528	1.96485	1	0.470915	63.0709
GOTERM_BP_FAT	GO:0010594~regulation of endothelial cell migration	10	0.274424	0.0514173	NM_001077401, NM_001105244, NM_000267, NM_002006, NM_014909, NM_003376, NM_001098416, NM_015401, NM_019074, NM_005505, NM_003246	2754	25	13528	1.96485	1	0.470915	63.0709
GOTERM_BP_FAT	GO:0045669~positive regulation of osteoblast differentiation	10	0.274424	0.0514173	NM_001106, NM_213636, NM_001204, NM_001111067, NM_001203, NM_001904, NM_001015051, NM_000565, NM_001616, NM_001001419	2754	25	13528	1.96485	1	0.470915	63.0709
GOTERM_BP_FAT	GO:0051588~regulation of neurotransmitter transport	10	0.274424	0.0649257	NM_014505, NM_002866, NM_001032221, NM_001018064, NM_003165, NM_001165903, NM_000868, NM_000845, NM_000675, NM_007308, NM_005460	2754	26	13528	1.88928	1	0.531452	71.8282
GOTERM_BP_FAT	GO:0016579~protein deubiquitination	10	0.274424	0.0649257	NM_001134223, NM_003496, NM_021078, NM_000333, NM_003368, NM_001039590, NM_001098833, NM_020839, NM_001085487, NM_022832, NM_182488	2754	26	13528	1.88928	1	0.531452	71.8282
GOTERM_BP_FAT	GO:0045766~positive regulation of angiogenesis	10	0.274424	0.0649257	NM_000746, NM_016442, NM_002052, NM_002006, NM_001001890, NM_001098416, NM_015401, NM_001993, NM_001136474, NM_001731, NM_003246	2754	26	13528	1.88928	1	0.531452	71.8282
GOTERM_BP_FAT	GO:0035303~regulation of dephosphorylation	10	0.274424	0.0649257	NM_001135599, NM_178003, NM_001048230, NM_004972, NM_001164271, NM_006241, NM_000801, NM_001145102, NM_015327, NM_000368, NM_054014	2754	26	13528	1.88928	1	0.531452	71.8282
GOTERM_BP_FAT	GO:0046320~regulation of fatty acid oxidation	10	0.274424	0.0980748	NM_004958, NM_006253, NM_003749, NM_016289, NM_005544, NM_006251, NM_006252, NM_206907, NM_001626, NM_001995, NM_001130849, NM_001001928	2754	28	13528	1.75433	1	0.659138	85.7443
GOTERM_BP_FAT	GO:0007173~epidermal growth factor receptor signaling pathway	10	0.274424	0.0980748	NM_005188, NM_001432, NM_018695, NM_001130040, NM_004103, NM_001159969, NM_002039, NM_001080975, NM_198291, NM_005417, NM_004447	2754	28	13528	1.75433	1	0.659138	85.7443
GOTERM_BP_FAT	GO:0006607~NLS-bearing substrate import into nucleus	9	0.246981	0.00139673	NM_012316, NM_002271, NM_001042681, NM_014112, NM_002266, NM_002264, NM_199335, NM_002267, NM_002268	2754	13	13528	3.4007	0.998429	0.0348508	2.60324
GOTERM_BP_FAT	GO:0010171~body morphogenesis	9	0.246981	0.00267935	NM_006206, NM_006439, NM_003901, NM_013275, NM_001164750, NM_014053, NM_016952, NM_032199, NM_033027	2754	14	13528	3.1578	0.999996	0.0603746	4.93715
GOTERM_BP_FAT	GO:0060322~head development	9	0.246981	0.00267935	NM_006206, NM_003901, NM_013275, NM_001164750, NM_005568, NM_014053, NM_032199, NM_033027, NM_017780	2754	14	13528	3.1578	0.999996	0.0603746	4.93715
GOTERM_BP_FAT	GO:0030501~positive regulation of bone mineralization	9	0.246981	0.0179654	NM_001106, NM_001204, NM_001111067, NM_001203, NM_004795, NM_024420, NM_001145102, NM_001616, NM_003239	2754	18	13528	2.45606	1	0.244969	28.9739
GOTERM_BP_FAT	GO:0045168~cell-cell signaling involved in cell fate specification	9	0.246981	0.0256075	NM_033137, NM_005982, NM_006654, NM_002006, NM_001127892, NM_001079668, NM_005413, NM_001042555, NM_014212, NM_005523	2754	19	13528	2.3268	1	0.307572	38.71
GOTERM_BP_FAT	GO:0031128~developmental induction	9	0.246981	0.0256075	NM_033137, NM_005982, NM_006654, NM_002006, NM_001127892, NM_001079668, NM_005413, NM_001042555, NM_014212, NM_005523	2754	19	13528	2.3268	1	0.307572	38.71
GOTERM_BP_FAT	GO:0008154~actin polymerization or depolymerization	9	0.246981	0.0256075	NM_002577, NM_016337, NM_001024934, NM_001077269, NM_006908, NM_201433, NM_005759, NM_003941, NM_001130831, NM_006646	2754	19	13528	2.3268	1	0.307572	38.71
GOTERM_BP_FAT	GO:0070169~positive regulation of biomineral formation	9	0.246981	0.0256075	NM_001106, NM_001204, NM_001111067, NM_001203, NM_004795, NM_024420, NM_001145102, NM_001616, NM_003239	2754	19	13528	2.3268	1	0.307572	38.71
GOTERM_BP_FAT	GO:0060349~bone morphogenesis	9	0.246981	0.0352487	NM_003862, NM_000163, NM_000346, NM_001015051, NM_005966, NM_005920, NM_003239, NM_198965, NM_005523	2754	20	13528	2.21046	1	0.373889	49.1969
GOTERM_BP_FAT	GO:0001836~release of cytochrome c from mitochondria	9	0.246981	0.0470672	NM_000729, NM_002228, NM_021127, NM_000633, NM_001127240, NM_001145102, NM_001227, NM_001126240, NM_001191	2754	21	13528	2.1052	1	0.448668	59.7406
GOTERM_BP_FAT	GO:0046058~cAMP metabolic process	9	0.246981	0.0470672	NM_021116, NM_024328, NM_001116, NM_006203, NM_001104631, NM_198965, NM_002605, NM_000675, NM_000922, NM_020546	2754	21	13528	2.1052	1	0.448668	59.7406
GOTERM_BP_FAT	GO:0050805~negative regulation of synaptic transmission	9	0.246981	0.0470672	NM_006496, NM_001032221, NM_002070, NM_001048230, NM_003165, NM_004700, NM_001775, NM_000963, NM_001166247, NM_000831	2754	21	13528	2.1052	1	0.448668	59.7406
GOTERM_BP_FAT	GO:0043255~regulation of carbohydrate biosynthetic process	9	0.246981	0.0470672	NM_004958, NM_003749, NM_000176, NM_005544, NM_003583, NM_002709, NM_001626, NM_024991, NM_006628	2754	21	13528	2.1052	1	0.448668	59.7406
GOTERM_BP_FAT	GO:0051017~actin filament bundle formation	9	0.246981	0.0470672	NM_003088, NM_182966, NM_001664, NM_004103, NM_004924, NM_024991, NM_201433, NM_001136000, NM_001130831, NM_000501	2754	21	13528	2.1052	1	0.448668	59.7406
GOTERM_BP_FAT	GO:0008038~neuron recognition	9	0.246981	0.0470672	NM_014141, NM_170735, NM_000484, NM_005249, NM_201414, NM_016580, NM_001406, NM_003873, NM_003885, NM_001130064	2754	21	13528	2.1052	1	0.448668	59.7406
GOTERM_BP_FAT	GO:0043542~endothelial cell migration	9	0.246981	0.0611922	NM_181353, NM_002006, NM_000314, NM_004103, NM_202494, NM_002473, NM_001145845, NM_003131, NM_005505	2754	22	13528	2.00951	1	0.513325	69.628
GOTERM_BP_FAT	GO:0035136~forelimb morphogenesis	9	0.246981	0.0611922	NM_002336, NM_002148, NM_001904, NM_005241, NM_001127897, NM_181486, NM_021926, NM_152739, NM_000192, NM_004625	2754	22	13528	2.00951	1	0.513325	69.628
GOTERM_BP_FAT	GO:0021575~hindbrain morphogenesis	9	0.246981	0.0776982	NM_001128619, NM_005568, NM_000052, NM_001164271, NM_001001331, NM_134262, NM_145808, NM_005631, NM_005524, NM_002943, NM_004625	2754	23	13528	1.92214	1	0.584824	78.2684
GOTERM_BP_FAT	GO:0045727~positive regulation of translation	9	0.246981	0.0776982	NM_004958, NM_020364, NM_001161576, NM_004103, NM_001005375, NM_001005785, NM_020390, NM_001143853, NM_003907, NM_052966, NM_004081, NM_003246	2754	23	13528	1.92214	1	0.584824	78.2684
GOTERM_BP_FAT	GO:0006512~ubiquitin cycle	9	0.246981	0.0966029	NM_003350, NM_031483, NM_001007466, NM_018299, NM_032557, NM_004205, NM_171997, NM_001144964, NM_001001481, NM_015277, NM_003745, NM_003339	2754	24	13528	1.84205	1	0.654954	85.2988
GOTERM_BP_FAT	GO:0032412~regulation of ion transmembrane transporter activity	9	0.246981	0.0966029	NM_020655, NM_020647, NM_002070, NM_000801, NM_001234, NM_004924, NM_003156, NM_006888, NM_000675, NM_054014	2754	24	13528	1.84205	1	0.654954	85.2988
GOTERM_BP_FAT	GO:0060420~regulation of heart growth	8	0.219539	0.00431027	NM_002052, NM_002006, NM_005450, NM_001159995, NM_002763, NM_001024847, NM_181486, NM_002010, NM_000192	2754	12	13528	3.27475	1	0.08902	7.82841
GOTERM_BP_FAT	GO:0048048~embryonic eye morphogenesis	8	0.219539	0.00431027	NM_001128128, NM_006654, NM_000965, NM_000966, NM_023067, NM_000693, NM_002763, NM_001042555, NM_003109, NM_138473	2754	12	13528	3.27475	1	0.08902	7.82841
GOTERM_BP_FAT	GO:0021879~forebrain neuron differentiation	8	0.219539	0.00770939	NM_004405, NM_001038493, NM_000052, NM_001079668, NM_001001933, NM_002072, NM_032109, NM_005986	2754	13	13528	3.02285	1	0.138387	13.5889
GOTERM_BP_FAT	GO:0032330~regulation of chondrocyte differentiation	8	0.219539	0.0127394	NM_000346, NM_001904, NM_001031804, NM_001015051, NM_000461, NM_002181, NM_198965, NM_005523	2754	14	13528	2.80693	1	0.191866	21.4913
GOTERM_BP_FAT	GO:0031290~retinal ganglion cell axon guidance	8	0.219539	0.0197534	NM_001962, NM_001105244, NM_001203, NM_002202, NM_003061, NM_004575, NM_004263, NM_004440	2754	15	13528	2.6198	1	0.25859	31.3749
GOTERM_BP_FAT	GO:0021872~generation of neurons in the forebrain	8	0.219539	0.0197534	NM_004405, NM_001038493, NM_000052, NM_001079668, NM_001001933, NM_002072, NM_032109, NM_005986	2754	15	13528	2.6198	1	0.25859	31.3749
GOTERM_BP_FAT	GO:0001662~behavioral fear response	8	0.219539	0.0197534	NM_000729, NM_000633, NM_001437, NM_020919, NM_001166247, NM_000810, NM_000844, NM_006211	2754	15	13528	2.6198	1	0.25859	31.3749
GOTERM_BP_FAT	GO:0002209~behavioral defense response	8	0.219539	0.0197534	NM_000729, NM_000633, NM_001437, NM_020919, NM_001166247, NM_000810, NM_000844, NM_006211	2754	15	13528	2.6198	1	0.25859	31.3749
GOTERM_BP_FAT	GO:0030032~lamellipodium assembly	8	0.219539	0.0290677	NM_001135597, NM_014000, NM_001145795, NM_139241, NM_006113, NM_006908, NM_001033028, NM_001079874, NM_012402	2754	16	13528	2.45606	1	0.334175	42.6897
GOTERM_BP_FAT	GO:0030035~microspike assembly	8	0.219539	0.0290677	NM_044472, NM_004463, NM_139241, NM_001103, NM_014751, NM_000210, NM_015569, NM_138383, NM_001136127	2754	16	13528	2.45606	1	0.334175	42.6897
GOTERM_BP_FAT	GO:0060350~endochondral bone morphogenesis	8	0.219539	0.0290677	NM_003862, NM_000163, NM_000346, NM_001015051, NM_005966, NM_005920, NM_198965, NM_005523	2754	16	13528	2.45606	1	0.334175	42.6897
GOTERM_BP_FAT	GO:0031111~negative regulation of microtubule polymerization or depolymerization	8	0.219539	0.040942	NM_000038, NM_005886, NM_012325, NM_015097, NM_031847, NM_001127511, NM_030885, NM_001142273, NM_001162383	2754	17	13528	2.31159	1	0.410816	54.5661
GOTERM_BP_FAT	GO:0035195~gene silencing by miRNA	8	0.219539	0.040942	NM_006743, NM_017629, NM_024674, NM_001003652, NM_001004317, NM_001145102, NM_014494, NM_001009881	2754	17	13528	2.31159	1	0.410816	54.5661
GOTERM_BP_FAT	GO:0032320~positive regulation of Ras GTPase activity	8	0.219539	0.040942	NM_000267, NM_030808, NM_004103, NM_020919, NM_033025, NM_001145648, NM_006788, NM_000368	2754	17	13528	2.31159	1	0.410816	54.5661
GOTERM_BP_FAT	GO:0021695~cerebellar cortex development	8	0.219539	0.0555634	NM_005964, NM_001128619, NM_005568, NM_000052, NM_001001331, NM_134262, NM_145808, NM_005631, NM_002943, NM_004625	2754	18	13528	2.18317	1	0.491891	66.001
GOTERM_BP_FAT	GO:0060491~regulation of cell projection assembly	8	0.219539	0.0555634	NM_004958, NM_000038, NM_044472, NM_005721, NM_001127511, NM_003239, NM_006908, NM_001130916, NM_000222	2754	18	13528	2.18317	1	0.491891	66.001
GOTERM_BP_FAT	GO:0007043~cell-cell junction assembly	8	0.219539	0.0555634	NM_003162, NM_000165, NM_000038, NM_175610, NM_014000, NM_001127511, NM_032521, NM_003257, NM_006289, NM_015059	2754	18	13528	2.18317	1	0.491891	66.001
GOTERM_BP_FAT	GO:0048536~spleen development	8	0.219539	0.0730377	NM_004973, NM_014053, NM_000633, NM_145285, NM_001189, NM_000043, NM_002585, NM_207002	2754	19	13528	2.06826	1	0.565729	76.0998
GOTERM_BP_FAT	GO:0035115~embryonic forelimb morphogenesis	8	0.219539	0.0730377	NM_002336, NM_001904, NM_005241, NM_001127897, NM_181486, NM_021926, NM_152739, NM_000192, NM_004625	2754	19	13528	2.06826	1	0.565729	76.0998
GOTERM_BP_FAT	GO:0043484~regulation of RNA splicing	8	0.219539	0.0933856	NM_005778, NM_007185, NM_001034915, NM_024939, NM_017697, NM_020943, NM_207297, NM_001098204, NM_013286, NM_021038	2754	20	13528	1.96485	1	0.644374	84.2787
GOTERM_BP_FAT	GO:0043534~blood vessel endothelial cell migration	7	0.192097	0.0126726	NM_181353, NM_002006, NM_004103, NM_002473, NM_001145845, NM_003131, NM_005505	2754	11	13528	3.1259	1	0.192197	21.3909
GOTERM_BP_FAT	GO:0060043~regulation of cardiac muscle cell proliferation	7	0.192097	0.0126726	NM_002052, NM_002006, NM_005450, NM_001159995, NM_001024847, NM_181486, NM_002010, NM_000192	2754	11	13528	3.1259	1	0.192197	21.3909
GOTERM_BP_FAT	GO:0055021~regulation of cardiac muscle growth	7	0.192097	0.0126726	NM_002052, NM_002006, NM_005450, NM_001159995, NM_001024847, NM_181486, NM_002010, NM_000192	2754	11	13528	3.1259	1	0.192197	21.3909
GOTERM_BP_FAT	GO:0055024~regulation of cardiac muscle tissue development	7	0.192097	0.0126726	NM_002052, NM_002006, NM_005450, NM_001159995, NM_001024847, NM_181486, NM_002010, NM_000192	2754	11	13528	3.1259	1	0.192197	21.3909
GOTERM_BP_FAT	GO:0060323~head morphogenesis	7	0.192097	0.0126726	NM_006206, NM_003901, NM_013275, NM_001164750, NM_014053, NM_032199, NM_033027	2754	11	13528	3.1259	1	0.192197	21.3909
GOTERM_BP_FAT	GO:0035020~regulation of Rac protein signal transduction	7	0.192097	0.0210349	NM_004958, NM_004985, NM_001663, NM_020919, NM_016823, NM_005206, NM_001145648, NM_152756	2754	12	13528	2.86541	1	0.268551	33.0484
GOTERM_BP_FAT	GO:0031102~neuron projection regeneration	7	0.192097	0.0210349	NM_006158, NM_001126336, NM_004385, NM_000633, NM_004972, NM_004273, NM_005631, NM_178570	2754	12	13528	2.86541	1	0.268551	33.0484
GOTERM_BP_FAT	GO:0035265~organ growth	7	0.192097	0.0472448	NM_001135599, NM_001106, NM_000633, NM_001003652, NM_002834, NM_021976, NM_001127213	2754	14	13528	2.45606	1	0.449058	59.8819
GOTERM_BP_FAT	GO:0030865~cortical cytoskeleton organization	7	0.192097	0.0472448	NM_012156, NM_001663, NM_004140, NM_001135554, NM_006289, NM_001166005, NM_006148	2754	14	13528	2.45606	1	0.449058	59.8819
GOTERM_BP_FAT	GO:0032885~regulation of polysaccharide biosynthetic process	7	0.192097	0.0472448	NM_004958, NM_003749, NM_005544, NM_003583, NM_002709, NM_001626, NM_024991	2754	14	13528	2.45606	1	0.449058	59.8819
GOTERM_BP_FAT	GO:0010962~regulation of glucan biosynthetic process	7	0.192097	0.0472448	NM_004958, NM_003749, NM_005544, NM_003583, NM_002709, NM_001626, NM_024991	2754	14	13528	2.45606	1	0.449058	59.8819
GOTERM_BP_FAT	GO:0032321~positive regulation of Rho GTPase activity	7	0.192097	0.0472448	NM_030808, NM_004103, NM_020919, NM_033025, NM_001145648, NM_006788, NM_000368	2754	14	13528	2.45606	1	0.449058	59.8819
GOTERM_BP_FAT	GO:0005979~regulation of glycogen biosynthetic process	7	0.192097	0.0472448	NM_004958, NM_003749, NM_005544, NM_003583, NM_002709, NM_001626, NM_024991	2754	14	13528	2.45606	1	0.449058	59.8819
GOTERM_BP_FAT	GO:0046847~filopodium assembly	7	0.192097	0.0655724	NM_044472, NM_004463, NM_139241, NM_014751, NM_000210, NM_015569, NM_138383, NM_001136127	2754	15	13528	2.29233	1	0.53423	72.1936
GOTERM_BP_FAT	GO:0032881~regulation of polysaccharide metabolic process	7	0.192097	0.0655724	NM_004958, NM_003749, NM_005544, NM_003583, NM_002709, NM_001626, NM_024991	2754	15	13528	2.29233	1	0.53423	72.1936
GOTERM_BP_FAT	GO:0048255~mRNA stabilization	7	0.192097	0.0655724	NM_004501, NM_031370, NM_001357, NM_001159673, NM_003376, NM_006372, NM_001160423, NM_001419	2754	15	13528	2.29233	1	0.53423	72.1936
GOTERM_BP_FAT	GO:0043489~RNA stabilization	7	0.192097	0.0655724	NM_004501, NM_031370, NM_001357, NM_001159673, NM_003376, NM_006372, NM_001160423, NM_001419	2754	15	13528	2.29233	1	0.53423	72.1936
GOTERM_BP_FAT	GO:0021955~central nervous system neuron axonogenesis	7	0.192097	0.0655724	NM_006186, NM_002737, NM_030808, NM_000555, NM_005215, NM_000430, NM_015057	2754	15	13528	2.29233	1	0.53423	72.1936
GOTERM_BP_FAT	GO:0031114~regulation of microtubule depolymerization	7	0.192097	0.0874752	NM_000038, NM_005886, NM_015097, NM_031847, NM_001127511, NM_030885, NM_001142273, NM_001162383	2754	16	13528	2.14906	1	0.622523	82.2276
GOTERM_BP_FAT	GO:0048041~focal adhesion formation	7	0.192097	0.0874752	NM_002613, NM_000633, NM_001164271, NM_007170, NM_004103, NM_001103, NM_024991	2754	16	13528	2.14906	1	0.622523	82.2276
GOTERM_BP_FAT	GO:0046579~positive regulation of Ras protein signal transduction	7	0.192097	0.0874752	NM_001401, NM_004985, NM_000757, NM_007373, NM_002221, NM_020919, NM_006908	2754	16	13528	2.14906	1	0.622523	82.2276
GOTERM_BP_FAT	GO:0015800~acidic amino acid transport	7	0.192097	0.0874752	NM_004170, NM_018941, NM_003705, NM_001166695, NM_001011554, NM_001160210, NM_024698	2754	16	13528	2.14906	1	0.622523	82.2276
GOTERM_BP_FAT	GO:0007026~negative regulation of microtubule depolymerization	7	0.192097	0.0874752	NM_000038, NM_005886, NM_015097, NM_031847, NM_001127511, NM_030885, NM_001142273, NM_001162383	2754	16	13528	2.14906	1	0.622523	82.2276
GOTERM_BP_FAT	GO:0043535~regulation of blood vessel endothelial cell migration	7	0.192097	0.0874752	NM_000267, NM_002006, NM_014909, NM_003376, NM_001098416, NM_015401, NM_019074, NM_003246	2754	16	13528	2.14906	1	0.622523	82.2276
GOTERM_BP_FAT	GO:0048259~regulation of receptor-mediated endocytosis	7	0.192097	0.0874752	NM_005188, NM_002737, NM_001663, NM_000450, NM_006908, NM_005338, NM_001183	2754	16	13528	2.14906	1	0.622523	82.2276
GOTERM_BP_FAT	GO:0021696~cerebellar cortex morphogenesis	7	0.192097	0.0874752	NM_001128619, NM_005568, NM_000052, NM_001001331, NM_134262, NM_145808, NM_005631, NM_002943, NM_004625	2754	16	13528	2.14906	1	0.622523	82.2276
GOTERM_BP_FAT	GO:0035162~embryonic hemopoiesis	6	0.164654	0.0210283	NM_003376, NM_005475, NM_001099412, NM_001024847, NM_002585, NM_004774	2754	9	13528	3.27475	1	0.269209	33.04
GOTERM_BP_FAT	GO:0031103~axon regeneration	6	0.164654	0.0351088	NM_006158, NM_001126336, NM_004385, NM_000633, NM_004972, NM_004273, NM_178570	2754	10	13528	2.94728	1	0.373531	49.0576
GOTERM_BP_FAT	GO:0043129~surfactant homeostasis	6	0.164654	0.0351088	NM_001430, NM_001042599, NM_002009, NM_024420, NM_003376, NM_198965	2754	10	13528	2.94728	1	0.373531	49.0576
GOTERM_BP_FAT	GO:0045022~early endosome to late endosome transport	6	0.164654	0.0351088	NM_001100176, NM_004869, NM_003566, NM_022476, NM_032410, NM_015888	2754	10	13528	2.94728	1	0.373531	49.0576
GOTERM_BP_FAT	GO:0048875~chemical homeostasis within a tissue	6	0.164654	0.0351088	NM_001430, NM_001042599, NM_002009, NM_024420, NM_003376, NM_198965	2754	10	13528	2.94728	1	0.373531	49.0576
GOTERM_BP_FAT	GO:0055012~ventricular cardiac muscle cell differentiation	6	0.164654	0.0351088	NM_005964, NM_000965, NM_004849, NM_001159995, NM_002763, NM_021976	2754	10	13528	2.94728	1	0.373531	49.0576
GOTERM_BP_FAT	GO:0060324~face development	6	0.164654	0.0538056	NM_006206, NM_003901, NM_001164750, NM_032199, NM_033027, NM_017780	2754	11	13528	2.67934	1	0.48409	64.7867
GOTERM_BP_FAT	GO:0030878~thyroid gland development	6	0.164654	0.0772132	NM_080647, NM_005982, NM_003466, NM_019102, NM_030661, NM_001079668	2754	12	13528	2.45606	1	0.583304	78.0517
GOTERM_BP_FAT	GO:0030838~positive regulation of actin filament polymerization	6	0.164654	0.0772132	NM_004958, NM_005721, NM_001663, NM_005921, NM_006908, NM_152756	2754	12	13528	2.45606	1	0.583304	78.0517
GOTERM_BP_FAT	GO:0043968~histone H2A acetylation	6	0.164654	0.0772132	NM_022756, NM_003496, NM_025209, NM_178042, NM_006791, NM_006530	2754	12	13528	2.45606	1	0.583304	78.0517
GOTERM_BP_FAT	GO:0035196~gene silencing by miRNA, production of miRNAs	6	0.164654	0.0772132	NM_006743, NM_024674, NM_001003652, NM_001004317, NM_001145102, NM_001009881	2754	12	13528	2.45606	1	0.583304	78.0517
GOTERM_BP_FAT	GO:0042147~retrograde transport, endosome to Golgi	6	0.164654	0.0772132	NM_001005739, NM_145206, NM_014899, NM_015040, NM_178039, NM_001001433	2754	12	13528	2.45606	1	0.583304	78.0517
GOTERM_BP_FAT	GO:0021697~cerebellar cortex formation	6	0.164654	0.0772132	NM_001128619, NM_005568, NM_000052, NM_001001331, NM_134262, NM_145808, NM_002943, NM_004625	2754	12	13528	2.45606	1	0.583304	78.0517
GOTERM_BP_FAT	GO:0018346~protein amino acid prenylation	5	0.137212	0.0180366	NM_001099666, NM_005023, NM_000390, NM_002028, NM_002027	2754	6	13528	4.09344	1	0.245105	29.071
GOTERM_BP_FAT	GO:0051150~regulation of smooth muscle cell differentiation	5	0.137212	0.0353538	NM_001128128, NM_001432, NM_001170931, NM_001146312, NM_003131	2754	7	13528	3.50866	1	0.373951	49.3013
GOTERM_BP_FAT	GO:0006474~N-terminal protein amino acid acetylation	5	0.137212	0.0353538	NM_025146, NM_057175, NM_001079846, NM_001429, NM_003884	2754	7	13528	3.50866	1	0.373951	49.3013
GOTERM_BP_FAT	GO:0015810~aspartate transport	5	0.137212	0.0353538	NM_004170, NM_003705, NM_001166695, NM_001011554, NM_001160210	2754	7	13528	3.50866	1	0.373951	49.3013
GOTERM_BP_FAT	GO:0010718~positive regulation of epithelial to mesenchymal transition	5	0.137212	0.0353538	NM_001135599, NM_001003652, NM_001145102, NM_005359, NM_003239	2754	7	13528	3.50866	1	0.373951	49.3013
GOTERM_BP_FAT	GO:0018342~protein prenylation	5	0.137212	0.0353538	NM_001099666, NM_005023, NM_000390, NM_002028, NM_002027	2754	7	13528	3.50866	1	0.373951	49.3013
GOTERM_BP_FAT	GO:0010770~positive regulation of cell morphogenesis involved in differentiation	5	0.137212	0.0353538	NM_001135599, NM_001003652, NM_001145102, NM_005359, NM_003239	2754	7	13528	3.50866	1	0.373951	49.3013
GOTERM_BP_FAT	GO:0060260~regulation of transcription initiation from RNA polymerase II promoter	5	0.137212	0.0353538	NM_001621, NM_003131, NM_018179, NM_002128, NM_018448	2754	7	13528	3.50866	1	0.373951	49.3013
GOTERM_BP_FAT	GO:0051893~regulation of focal adhesion formation	5	0.137212	0.0594975	NM_001077401, NM_000314, NM_001145102, NM_000368, NM_003246	2754	8	13528	3.07008	1	0.505798	68.5765
GOTERM_BP_FAT	GO:0031998~regulation of fatty acid beta-oxidation	5	0.137212	0.0594975	NM_004958, NM_003749, NM_005544, NM_001626, NM_001001928	2754	8	13528	3.07008	1	0.505798	68.5765
GOTERM_BP_FAT	GO:0048596~embryonic camera-type eye morphogenesis	5	0.137212	0.0594975	NM_001128128, NM_006654, NM_000693, NM_002763, NM_001042555, NM_003109, NM_138473	2754	8	13528	3.07008	1	0.505798	68.5765
GOTERM_BP_FAT	GO:0042481~regulation of odontogenesis	5	0.137212	0.0594975	NM_000038, NM_004771, NM_000757, NM_002546, NM_001127511, NM_001015051	2754	8	13528	3.07008	1	0.505798	68.5765
GOTERM_BP_FAT	GO:0007016~cytoskeletal anchoring at plasma membrane	5	0.137212	0.0594975	NM_001164317, NM_006289, NM_001149, NM_000109, NM_015059	2754	8	13528	3.07008	1	0.505798	68.5765
GOTERM_BP_FAT	GO:0007184~SMAD protein nuclear translocation	5	0.137212	0.0594975	NM_001135599, NM_002228, NM_033250, NM_003239, NM_005749	2754	8	13528	3.07008	1	0.505798	68.5765
GOTERM_BP_FAT	GO:0048011~nerve growth factor receptor signaling pathway	5	0.137212	0.0594975	NM_016037, NM_005633, NM_002834, NM_002880, NM_198291, NM_005417	2754	8	13528	3.07008	1	0.505798	68.5765
GOTERM_BP_FAT	GO:0043584~nose development	5	0.137212	0.0594975	NM_004316, NM_000693, NM_001127897, NM_002763, NM_017780	2754	8	13528	3.07008	1	0.505798	68.5765
GOTERM_BP_FAT	GO:0006895~Golgi to endosome transport	5	0.137212	0.0902729	NM_015026, NM_015018, NM_014203, NM_016322, NM_001018038	2754	9	13528	2.72896	1	0.632969	83.2282
GOTERM_BP_FAT	GO:0048745~smooth muscle tissue development	5	0.137212	0.0902729	NM_032682, NM_000267, NM_148899, NM_002609, NM_002763	2754	9	13528	2.72896	1	0.632969	83.2282
GOTERM_BP_FAT	GO:0051602~response to electrical stimulus	5	0.137212	0.0902729	NM_002866, NM_003161, NM_001130916, NM_006763, NM_005259	2754	9	13528	2.72896	1	0.632969	83.2282
GOTERM_BP_FAT	GO:0060325~face morphogenesis	5	0.137212	0.0902729	NM_006206, NM_003901, NM_001164750, NM_032199, NM_033027	2754	9	13528	2.72896	1	0.632969	83.2282
GOTERM_BP_FAT	GO:0051145~smooth muscle cell differentiation	5	0.137212	0.0902729	NM_001111067, NM_001080508, NM_001451, NM_030761, NM_014048	2754	9	13528	2.72896	1	0.632969	83.2282
GOTERM_BP_FAT	GO:0032856~activation of Ras GTPase activity	5	0.137212	0.0902729	NM_030808, NM_004103, NM_033025, NM_001145648, NM_000368	2754	9	13528	2.72896	1	0.632969	83.2282
GOTERM_BP_FAT	GO:0010717~regulation of epithelial to mesenchymal transition	5	0.137212	0.0902729	NM_001135599, NM_001003652, NM_001145102, NM_005359, NM_003239	2754	9	13528	2.72896	1	0.632969	83.2282
GOTERM_BP_FAT	GO:0047496~vesicle transport along microtubule	5	0.137212	0.0902729	NM_030808, NM_177977, NM_000430, NM_017668, NM_004521	2754	9	13528	2.72896	1	0.632969	83.2282
GOTERM_BP_FAT	GO:0002040~sprouting angiogenesis	5	0.137212	0.0902729	NM_002006, NM_203284, NM_001145845, NM_003131, NM_003246	2754	9	13528	2.72896	1	0.632969	83.2282
GOTERM_BP_FAT	GO:0031529~ruffle organization	5	0.137212	0.0902729	NM_004958, NM_001663, NM_006908, NM_001033028, NM_012402	2754	9	13528	2.72896	1	0.632969	83.2282
GOTERM_BP_FAT	GO:0031076~embryonic camera-type eye development	5	0.137212	0.0902729	NM_001128128, NM_006654, NM_000693, NM_002763, NM_001042555, NM_003109, NM_138473	2754	9	13528	2.72896	1	0.632969	83.2282
GOTERM_BP_FAT	GO:0032862~activation of Rho GTPase activity	5	0.137212	0.0902729	NM_030808, NM_004103, NM_033025, NM_001145648, NM_000368	2754	9	13528	2.72896	1	0.632969	83.2282
GOTERM_BP_FAT	GO:0005513~detection of calcium ion	5	0.137212	0.0902729	NM_014505, NM_005639, NM_001135805, NM_005832, NM_000388, NM_003156	2754	9	13528	2.72896	1	0.632969	83.2282
GOTERM_BP_FAT	GO:0001956~positive regulation of neurotransmitter secretion	4	0.109769	0.0285458	NM_001165903, NM_000868, NM_000675, NM_007308	2754	4	13528	4.91213	1	0.331639	42.1056
GOTERM_BP_FAT	GO:0043149~stress fiber formation	4	0.109769	0.0285458	NM_001664, NM_004103, NM_024991, NM_000501	2754	4	13528	4.91213	1	0.331639	42.1056
GOTERM_BP_FAT	GO:0045898~regulation of transcriptional preinitiation complex assembly	4	0.109769	0.0285458	NM_001621, NM_018179, NM_002128, NM_018448	2754	4	13528	4.91213	1	0.331639	42.1056
GOTERM_BP_FAT	GO:0016198~axon choice point recognition	4	0.109769	0.0285458	NM_000484, NM_005249, NM_201414, NM_001406, NM_001130064	2754	4	13528	4.91213	1	0.331639	42.1056
GOTERM_BP_FAT	GO:0022601~menstrual cycle phase	4	0.109769	0.0285458	NM_001135599, NM_023067, NM_001079668, NM_003239	2754	4	13528	4.91213	1	0.331639	42.1056
GOTERM_BP_FAT	GO:0032000~positive regulation of fatty acid beta-oxidation	4	0.109769	0.0606118	NM_003749, NM_005544, NM_001626, NM_001001928	2754	5	13528	3.9297	1	0.510747	69.2717
GOTERM_BP_FAT	GO:0008090~retrograde axon cargo transport	4	0.109769	0.0606118	NM_006158, NM_030808, NM_015548, NM_000430	2754	5	13528	3.9297	1	0.510747	69.2717
GOTERM_BP_FAT	GO:0007638~mechanosensory behavior	4	0.109769	0.0606118	NM_001127215, NM_018387, NM_148899, NM_001166695	2754	5	13528	3.9297	1	0.510747	69.2717
GOTERM_BP_FAT	GO:0045056~transcytosis	4	0.109769	0.0606118	NM_007236, NM_004525, NM_198291, NM_000145, NM_005417	2754	5	13528	3.9297	1	0.510747	69.2717
GOTERM_BP_FAT	GO:0051642~centrosome localization	4	0.109769	0.0606118	NM_182944, NM_020796, NM_030808, NM_025179, NM_182946	2754	5	13528	3.9297	1	0.510747	69.2717
