# Supplementary material for: Comparative Analyses between Skeletal Muscle miRNAomes from Large White and Min Pigs Revealed MicroRNAs Associated with Postnatal Muscle Hypertrophy
Source: PLoS One. 2016 Jun 2;11(6):e0156780. doi: 10.1371/journal.pone.0156780 (PMC4890935; doi:10.1371/journal.pone.0156780)
Supplement: S6 Table — (XLS) [file pone.0156780.s010.xls]

## Sheet: KEGG-miR-204
KEGG pathway analysis for the targets of miR-204
Category	Term	Count	%	PValue	Genes	List Total	Pop Hits	Pop Total	Fold Enrichment	Bonferroni	Benjamini	FDR
KEGG_PATHWAY	hsa05200:Pathways in cancer	18	3.50877	0.00933322	NM_004423, NM_004119, NM_053056, NM_000551, NM_000633, NM_000264, NM_005359, NM_002609, NM_002745, NM_001024847, NM_005207, NM_044472, NM_182663, NM_005215, NM_031283, NM_001130916, NM_030761, NM_005436	143	328	5085	1.95143	0.675427	0.148495	10.2051
KEGG_PATHWAY	hsa04010:MAPK signaling pathway	16	3.11891	0.00712572	NM_001123066, NM_004755, NM_007236, NM_001880, NM_000945, NM_002609, NM_002745, NM_004041, NM_001024847, NM_005207, NM_001143805, NM_002401, NM_044472, NM_020791, NM_004358, NM_001130916	143	267	5085	2.1309	0.576053	0.133267	7.88122
KEGG_PATHWAY	hsa04360:Axon guidance	15	2.92398	1.15e-05	NM_001113178, NM_007236, NM_003728, NM_005232, NM_000945, NM_004555, NM_002745, NM_003873, NM_001962, NM_044472, NM_005215, NM_001406, NM_004442, NM_004440, NM_025179	143	129	5085	4.13482	0.00137484	0.00137484	0.01316
KEGG_PATHWAY	hsa04722:Neurotrophin signaling pathway	12	2.33918	0.000619	NM_002401, NM_044472, NM_004755, NM_001130040, NM_000633, NM_002834, NM_002745, NM_001042555, NM_005207, NM_001221, NM_001135699, NM_001143805	143	124	5085	3.44124	0.0716501	0.0244776	0.708684
KEGG_PATHWAY	hsa04310:Wnt signaling pathway	12	2.33918	0.00308949	NM_001113178, NM_004423, NM_053056, NM_007236, NM_001759, NM_031283, NM_005359, NM_000945, NM_001012329, NM_004555, NM_001221, NM_030761	143	151	5085	2.82592	0.310172	0.08865	3.48968
KEGG_PATHWAY	hsa04144:Endocytosis	12	2.33918	0.0132862	NM_044472, NM_001005753, NM_015230, NM_001122772, NM_020673, NM_001130916, NM_001162429, NM_004041, NM_003559, NM_001024847, NM_022340, NM_001005360	143	184	5085	2.31909	0.799117	0.181784	14.2333
KEGG_PATHWAY	hsa05210:Colorectal cancer	10	1.94932	0.000497	NM_004423, NM_053056, NM_000633, NM_031283, NM_005215, NM_002609, NM_005359, NM_001130916, NM_002745, NM_001024847	143	84	5085	4.23327	0.0578784	0.0293705	0.568717
KEGG_PATHWAY	hsa04630:Jak-STAT signaling pathway	10	1.94932	0.0285765	NM_001559, NM_053056, NM_001759, NM_004972, NM_002834, NM_000565, NM_152594, NM_014598, NM_005840, NM_016584	143	155	5085	2.29416	0.969166	0.29384	28.3099
KEGG_PATHWAY	hsa05220:Chronic myeloid leukemia	8	1.55945	0.00464524	NM_053056, NM_001130040, NM_002834, NM_005359, NM_001130916, NM_002745, NM_001024847, NM_005207	143	75	5085	3.79301	0.428063	0.105728	5.20452
KEGG_PATHWAY	hsa04520:Adherens junction	7	1.36452	0.0199248	NM_044472, NM_002843, NM_031283, NM_005359, NM_001130916, NM_002745, NM_001024847	143	77	5085	3.23268	0.910644	0.235358	20.6287
KEGG_PATHWAY	hsa05215:Prostate cancer	7	1.36452	0.0372997	NM_001011666, NM_053056, NM_000633, NM_031283, NM_002609, NM_002745, NM_004379	143	89	5085	2.79681	0.989554	0.339454	35.3618
KEGG_PATHWAY	hsa04660:T cell receptor signaling pathway	7	1.36452	0.0804875	NM_001113178, NM_044472, NM_007236, NM_000945, NM_002745, NM_004555, NM_001098424	143	108	5085	2.30478	0.999958	0.467055	61.8349
KEGG_PATHWAY	hsa04720:Long-term potentiation	6	1.16959	0.0404658	NM_000834, NM_007236, NM_000838, NM_000945, NM_002745, NM_001221	143	68	5085	3.1376	0.992965	0.338386	37.7605
KEGG_PATHWAY	hsa05212:Pancreatic cancer	6	1.16959	0.049774	NM_044472, NM_053056, NM_005359, NM_001130916, NM_002745, NM_001024847	143	72	5085	2.96329	0.997816	0.354428	44.3497
KEGG_PATHWAY	hsa04370:VEGF signaling pathway	6	1.16959	0.0575186	NM_001113178, NM_044472, NM_007236, NM_000945, NM_002745, NM_004555	143	75	5085	2.84476	0.999182	0.377438	49.3395
KEGG_PATHWAY	hsa04350:TGF-beta signaling pathway	6	1.16959	0.0949909	NM_004329, NM_005359, NM_001130916, NM_002745, NM_001024847, NM_003109	143	87	5085	2.45238	0.999994	0.505666	68.2016
KEGG_PATHWAY	hsa05214:Glioma	5	0.974659	0.0982585	NM_053056, NM_001130040, NM_002609, NM_002745, NM_001221	143	63	5085	2.82218	0.999996	0.498181	69.4949
KEGG_PATHWAY	hsa05216:Thyroid cancer	4	0.779727	0.0458763	NM_053056, NM_031283, NM_002745, NM_005436	143	29	5085	4.90475	0.996431	0.35176	41.6722

## Sheet: KEGG-4-LW
KEGG pathway analysis for the targets of 4 differently expressed miRNAs in Large White pig
Category	Term	Count	%	PValue	Genes	List Total	Pop Hits	Pop Total	Fold Enrichment	Bonferroni	Benjamini	FDR
KEGG_PATHWAY	hsa05200:Pathways in cancer	23	0.372771	0.000576058	TCF7, RET, PTGS2, PIK3CB, TGFBR1, CYCS, FGF11, LEF1, MAPK10, APPL1, FZD5, STK4, FZD4, ARNT, JUP, HDAC2, KRAS, PLCG1, CASP9, GSK3B, SLC2A1, PIK3R1, TRAF4	162	328	5085	2.20105	0.0689588	0.0350952	0.663182
KEGG_PATHWAY	hsa04010:MAPK signaling pathway	17	0.275527	0.00983913	MEF2C, TNF, TGFBR1, NF1, CACNB1, FGF11, CACNB2, MAPK10, STK4, ATF2, DUSP5, RPS6KA3, KRAS, ARRB1, RAPGEF2, MAP2K7, MAP3K13	162	267	5085	1.99854	0.706564	0.184822	10.7902
KEGG_PATHWAY	hsa05210:Colorectal cancer	13	0.210697	1.05493e-05	TCF7, KRAS, CASP9, PIK3CB, GSK3B, TGFBR1, CYCS, LEF1, MAPK10, APPL1, FZD5, FZD4, PIK3R1	162	84	5085	4.8578	0.00130726	0.00130726	0.0121811
KEGG_PATHWAY	hsa05016:Huntington's disease	12	0.194489	0.0266968	AP2B1, POLR2F, HDAC2, SLC25A4, CASP9, SP1, AP2A1, IFT57, CYCS, REST, CLTC, UQCRB	162	180	5085	2.09259	0.965104	0.262903	26.8362
KEGG_PATHWAY	hsa04310:Wnt signaling pathway	11	0.178282	0.0207617	DKK2, TCF7, CSNK2A1, PPP2R5B, VANGL1, GSK3B, LEF1, MAPK10, FZD5, FZD4, NFATC3	162	151	5085	2.28661	0.925842	0.229068	21.5155
KEGG_PATHWAY	hsa04360:Axon guidance	10	0.162075	0.0204627	EPHA4, SEMA5B, KRAS, PLXNA2, GSK3B, SEMA7A, NCK1, SRGAP3, NTN1, NFATC3	162	129	5085	2.43325	0.92298	0.274186	21.2383
KEGG_PATHWAY	hsa04520:Adherens junction	9	0.145867	0.00278791	PTPRB, TCF7, CSNK2A1, SORBS1, BAIAP2, TGFBR1, LEF1, WASL, MLLT4	162	77	5085	3.66883	0.292617	0.108985	3.1724
KEGG_PATHWAY	hsa04660:T cell receptor signaling pathway	9	0.145867	0.0204711	TNF, KRAS, PLCG1, PIK3CB, GSK3B, NCK1, MAP2K7, NFATC3, PIK3R1	162	108	5085	2.61574	0.923063	0.247966	21.2461
KEGG_PATHWAY	hsa04722:Neurotrophin signaling pathway	9	0.145867	0.0420214	RPS6KA3, YWHAH, KRAS, PLCG1, PIK3CB, GSK3B, MAPK10, MAP2K7, PIK3R1	162	124	5085	2.27823	0.995123	0.298747	39.0874
KEGG_PATHWAY	hsa04012:ErbB signaling pathway	8	0.12966	0.0196154	KRAS, PLCG1, PIK3CB, GSK3B, NCK1, MAPK10, MAP2K7, PIK3R1	162	87	5085	2.88633	0.914264	0.295965	20.448
KEGG_PATHWAY	hsa05213:Endometrial cancer	7	0.113452	0.00559843	TCF7, KRAS, CASP9, PIK3CB, GSK3B, LEF1, PIK3R1	162	52	5085	4.22543	0.501502	0.159736	6.27725
KEGG_PATHWAY	hsa05221:Acute myeloid leukemia	7	0.113452	0.00952889	JUP, TCF7, KRAS, PIK3CB, PIM1, LEF1, PIK3R1	162	58	5085	3.78831	0.69494	0.211363	10.4669
KEGG_PATHWAY	hsa04370:VEGF signaling pathway	7	0.113452	0.0306206	KRAS, PTGS2, CASP9, PLCG1, PIK3CB, NFATC3, PIK3R1	162	75	5085	2.92963	0.978854	0.256687	30.1707
KEGG_PATHWAY	hsa04664:Fc epsilon RI signaling pathway	7	0.113452	0.0361783	TNF, KRAS, PLCG1, PIK3CB, MAPK10, MAP2K7, PIK3R1	162	78	5085	2.81695	0.989634	0.278466	34.6564
KEGG_PATHWAY	hsa04914:Progesterone-mediated oocyte maturation	7	0.113452	0.0540276	RPS6KA3, ADCY1, KRAS, PIK3CB, MAPK10, CDC26, PIK3R1	162	86	5085	2.55491	0.998979	0.349783	47.3428
KEGG_PATHWAY	hsa05215:Prostate cancer	7	0.113452	0.0618895	TCF7, KRAS, CASP9, PIK3CB, GSK3B, LEF1, PIK3R1	162	89	5085	2.46879	0.999637	0.356037	52.1806
KEGG_PATHWAY	hsa04916:Melanogenesis	7	0.113452	0.0927448	ADCY1, TCF7, KRAS, GSK3B, LEF1, FZD5, FZD4	162	99	5085	2.21942	0.999994	0.408293	67.5
KEGG_PATHWAY	hsa04620:Toll-like receptor signaling pathway	7	0.113452	0.0997621	TNF, PIK3CB, TLR2, MAPK10, MAP2K7, PIK3R1, IFNAR1	162	101	5085	2.17547	0.999998	0.406238	70.2872
KEGG_PATHWAY	hsa05223:Non-small cell lung cancer	6	0.0972447	0.027132	KRAS, CASP9, PLCG1, PIK3CB, STK4, PIK3R1	162	54	5085	3.48765	0.966987	0.247413	27.2131
KEGG_PATHWAY	hsa05212:Pancreatic cancer	6	0.0972447	0.0767719	KRAS, CASP9, PIK3CB, TGFBR1, MAPK10, PIK3R1	162	72	5085	2.61574	0.99995	0.390581	60.2435
KEGG_PATHWAY	hsa05412:Arrhythmogenic right ventricular cardiomyopathy (ARVC)	6	0.0972447	0.0918825	JUP, ITGA9, TCF7, CACNB1, LEF1, CACNB2	162	76	5085	2.47807	0.999994	0.419137	67.1415
KEGG_PATHWAY	hsa04930:Type II diabetes mellitus	5	0.0810373	0.060259	TNF, PIK3CB, SOCS1, MAPK10, PIK3R1	162	47	5085	3.33924	0.99955	0.364496	51.2119
KEGG_PATHWAY	hsa05014:Amyotrophic lateral sclerosis (ALS)	5	0.0810373	0.0857511	SLC1A2, TNF, CASP9, CYCS, NEFL	162	53	5085	2.96122	0.999985	0.411028	64.4864
KEGG_PATHWAY	hsa05217:Basal cell carcinoma	5	0.0810373	0.095251	TCF7, GSK3B, LEF1, FZD5, FZD4	162	55	5085	2.85354	0.999996	0.403796	68.5217
KEGG_PATHWAY	hsa05216:Thyroid cancer	4	0.0648298	0.0623988	TCF7, RET, KRAS, LEF1	162	29	5085	4.3295	0.999661	0.343278	52.4795

## Sheet: KEGG-9-M
KEGG pathway analysis for the targets of 9 differently expressed miRNAs in Min pig
Category	Term	Count	%	PValue	Genes	List Total	Pop Hits	Pop Total	Fold Enrichment	Bonferroni	Benjamini	FDR
KEGG_PATHWAY	hsa05200:Pathways in cancer	119	3.26564	2.6532e-13	NM_001259, NM_002015, NM_033642, NM_002291, NM_006282, NM_003738, NM_001003652, NM_057749, NM_000264, NM_002880, NM_002204, NM_002093, NM_002210, NM_000314, NM_001130916, NM_030761, NM_006939, NM_001135599, NM_000179, NM_002006, NM_021991, NM_002009, NM_003239, NM_004364, NM_001167, NM_005207, NM_005206, NM_016269, NM_030775, NM_000899, NM_002010, NM_000245, NM_001278, NM_000248, NM_001127511, NM…	989	328	5085	1.86538	4.90885e-11	4.90885e-11	3.28326e-10
KEGG_PATHWAY	hsa04360:Axon guidance	59	1.6191	2.04121e-11	NM_004439, NM_005761, NM_000945, NM_000944, NM_000609, NM_020341, NM_004636, NM_003873, NM_002093, NM_044472, NM_001962, NM_005406, NM_001146156, NM_004263, NM_021914, NM_004440, NM_020163, NM_004429, NM_001033117, NM_004428, NM_001128628, NM_173214, NM_004093, NM_001128929, NM_173655, NM_020210, NM_007313, NM_020762, NM_003062, NM_003061, NM_032242, NM_001114090, NM_004431, NM_001003407, NM_0002…	989	129	5085	2.35156	3.77624e-09	1.88812e-09	2.52576e-08
KEGG_PATHWAY	hsa04144:Endocytosis	72	1.97585	6.30048e-10	NM_020630, NM_015470, NM_206909, NM_001085454, NM_032521, NM_020673, NM_001134382, NM_000222, NM_001619, NM_007013, NM_001130071, NM_015232, NM_044472, NM_005308, NM_015230, NM_005690, NM_021575, NM_001102664, NM_001130916, NM_004583, NM_033446, NM_022340, NM_004869, NM_012287, NM_014904, NM_000142, NM_003887, NM_001002814, NM_004620, NM_006868, NM_015277, NM_015569, NM_001024666, NM_005188, NM_0…	989	184	5085	2.01191	1.16559e-07	3.8853e-08	7.79611e-07
KEGG_PATHWAY	hsa04310:Wnt signaling pathway	61	1.67398	3.81011e-09	NM_138982, NM_005479, NM_012300, NM_001003652, NM_001145102, NM_000945, NM_000944, NM_003392, NM_003391, NM_002093, NM_006244, NM_012193, NM_006246, NM_005406, NM_020248, NM_001146156, NM_030761, NM_003014, NM_001139466, NM_001139467, NM_207578, NM_173214, NM_016269, NM_182797, NM_004625, NM_000038, NM_003506, NM_003592, NM_003507, NM_030775, NM_033119, NM_001221, NM_016231, NM_001896, NM_004850,…	989	151	5085	2.07705	7.0487e-07	1.76218e-07	4.71456e-06
KEGG_PATHWAY	hsa04010:MAPK signaling pathway	91	2.49726	1.0474e-08	NM_033642, NM_006282, NM_005090, NM_000267, NM_001164317, NM_002880, NM_002397, NM_002401, NM_001010935, NM_004586, NM_021003, NM_001130916, NM_006939, NM_015093, NM_001135599, NM_002006, NM_001006932, NM_002009, NM_003239, NM_005207, NM_005206, NM_001145648, NM_000718, NM_005204, NM_000719, NM_001010942, NM_001131005, NM_014405, NM_004358, NM_005921, NM_002419, NM_002010, NM_201597, NM_005922, N…	989	267	5085	1.75237	1.93768e-06	3.87537e-07	1.29603e-05
KEGG_PATHWAY	hsa05210:Colorectal cancer	39	1.07025	5.26094e-08	NM_000245, NM_138982, NM_001111031, NM_001003652, NM_001127511, NM_001904, NM_001145102, NM_005359, NM_002880, NM_004333, NM_031866, NM_002093, NM_003468, NM_012193, NM_004985, NM_002228, NM_006266, NM_004655, NM_001130916, NM_001146156, NM_012096, NM_006939, NM_006206, NM_001135599, NM_000179, NM_005633, NM_017412, NM_000633, NM_001114172, NM_001626, NM_002609, NM_002649, NM_003239, NM_001024847…	989	84	5085	2.38715	9.73268e-06	1.62212e-06	6.50979e-05
KEGG_PATHWAY	hsa05211:Renal cell carcinoma	34	0.933041	1.19189e-07	NM_000245, NM_002632, NM_003376, NM_002880, NM_002039, NM_005312, NM_020341, NM_001429, NM_004333, NM_044472, NM_004985, NM_002228, NM_001010935, NM_016823, NM_014862, NM_001079846, NM_006939, NM_001430, NM_001135599, NM_022051, NM_001143820, NM_053046, NM_005633, NM_001114172, NM_001626, NM_002649, NM_003239, NM_005207, NM_005206, NM_001128628, NM_001010942, NM_002577, NM_002834, NM_006908, NM_0…	989	70	5085	2.49733	2.20497e-05	3.14999e-06	0.000147482
KEGG_PATHWAY	hsa04722:Neurotrophin signaling pathway	50	1.37212	1.30432e-07	NM_138982, NM_005544, NM_002880, NM_003405, NM_005312, NM_002093, NM_002401, NM_044472, NM_003821, NM_004309, NM_001010935, NM_004586, NM_001146156, NM_001126240, NM_006939, NM_003749, NM_005633, NM_001006932, NM_006826, NM_001626, NM_004620, NM_005207, NM_005206, NM_001010942, NM_001025242, NM_007313, NM_005921, NM_001221, NM_005923, NM_014380, NM_001145795, NM_001570, NM_001042555, NM_002039, N…	989	124	5085	2.07321	2.41296e-05	3.01624e-06	0.000161394
KEGG_PATHWAY	hsa04520:Adherens junction	36	0.987925	1.53735e-07	NM_000245, NM_001896, NM_175610, NM_001111031, NM_001003652, NM_001895, NM_001904, NM_001024934, NM_001145102, NM_005359, NM_005358, NM_024991, NM_001085458, NM_001614, NM_198291, NM_001429, NM_044472, NM_002843, NM_001105244, NM_001664, NM_001109754, NM_001130916, NM_004924, NM_003941, NM_001079846, NM_203286, NM_003257, NM_001024847, NM_005985, NM_016269, NM_014000, NM_002855, NM_000875, NM_001…	989	77	5085	2.40384	2.84406e-05	3.16011e-06	0.000190229
KEGG_PATHWAY	hsa04810:Regulation of actin cytoskeleton	74	2.03074	2.01608e-07	NM_033642, NM_001085454, NM_006113, NM_002880, NM_005501, NM_001614, NM_020341, NM_001004439, NM_002204, NM_044472, NM_005406, NM_002210, NM_002709, NM_002444, NM_004113, NM_004924, NM_000740, NM_005759, NM_021914, NM_006939, NM_006572, NM_005633, NM_002006, NM_018462, NM_001380, NM_002009, NM_000142, NM_001146258, NM_001114380, NM_005207, NM_002214, NM_001128628, NM_005206, NM_001144999, NM_0000…	989	215	5085	1.76965	3.72967e-05	3.72973e-06	0.000249465
KEGG_PATHWAY	hsa04510:Focal adhesion	68	1.86608	1.38955e-06	NM_002291, NM_138982, NM_002632, NM_001010972, NM_001164317, NM_006113, NM_002880, NM_006289, NM_005501, NM_001614, NM_005312, NM_020341, NM_001004439, NM_002204, NM_002093, NM_003246, NM_044472, NM_005406, NM_002210, NM_002709, NM_000314, NM_001010935, NM_004924, NM_001146156, NM_006939, NM_080630, NM_005633, NM_001380, NM_001626, NM_001167, NM_005207, NM_002214, NM_001128628, NM_001145648, NM_0…	989	201	5085	1.73943	0.000257034	2.33694e-05	0.00171939
KEGG_PATHWAY	hsa04720:Long-term potentiation	30	0.823271	8.62835e-06	NM_002880, NM_000945, NM_000944, NM_002072, NM_001429, NM_004333, NM_001142353, NM_004985, NM_021135, NM_000842, NM_002709, NM_001010935, NM_002224, NM_004586, NM_001099952, NM_001079846, NM_001006932, NM_007236, NM_015192, NM_000838, NM_207578, NM_006888, NM_000719, NM_182797, NM_001010942, NM_021116, NM_002737, NM_001143885, NM_001221, NM_002480, NM_002710, NM_015646, NM_147180	989	68	5085	2.26833	0.00159498	0.000133012	0.010676
KEGG_PATHWAY	hsa04916:Melanogenesis	38	1.04281	2.05517e-05	NM_002070, NM_000248, NM_001904, NM_005430, NM_002880, NM_003392, NM_002072, NM_003391, NM_134442, NM_000222, NM_001429, NM_194071, NM_031866, NM_002093, NM_004379, NM_003468, NM_012193, NM_004985, NM_052854, NM_001116, NM_001146156, NM_001079846, NM_030761, NM_006496, NM_017412, NM_015192, NM_207578, NM_198178, NM_006888, NM_016269, NM_004625, NM_020546, NM_182797, NM_003506, NM_003507, NM_02111…	989	99	5085	1.97353	0.00379489	0.000292427	0.0254274
KEGG_PATHWAY	hsa05220:Chronic myeloid leukemia	30	0.823271	7.83237e-05	NM_001259, NM_001278, NM_001111031, NM_001145102, NM_001145306, NM_005359, NM_002880, NM_000389, NM_004333, NM_004985, NM_005225, NM_016823, NM_001130916, NM_001949, NM_006939, NM_001135599, NM_005633, NM_001114172, NM_001626, NM_005241, NM_002649, NM_003239, NM_001024847, NM_005207, NM_005206, NM_005188, NM_001130040, NM_007313, NM_002834, NM_001001890, NM_003629, NM_001191, NM_001083914	989	75	5085	2.05662	0.014386	0.0010345	0.0968732
KEGG_PATHWAY	hsa04012:ErbB signaling pathway	33	0.905598	0.00010547	NM_138982, NM_001042599, NM_003161, NM_001159995, NM_002880, NM_002039, NM_000389, NM_020341, NM_198291, NM_004333, NM_002093, NM_004985, NM_002228, NM_016823, NM_001146156, NM_001136000, NM_006939, NM_002660, NM_001432, NM_005633, NM_003010, NM_001114172, NM_001626, NM_002649, NM_005207, NM_005206, NM_001128628, NM_004958, NM_005188, NM_002577, NM_002737, NM_001130040, NM_007313, NM_003629, NM_0…	989	87	5085	1.95025	0.0193238	0.00130002	0.130428
KEGG_PATHWAY	hsa04350:TGF-beta signaling pathway	33	0.905598	0.00010547	NM_004850, NM_003161, NM_001111031, NM_001001557, NM_001111067, NM_005450, NM_001003652, NM_001145102, NM_001616, NM_005359, NM_001001419, NM_003109, NM_001429, NM_003246, NM_005406, NM_001077401, NM_001127217, NM_001664, NM_001546, NM_001130916, NM_001079846, NM_001135599, NM_005611, NM_181353, NM_003239, NM_001024847, NM_003592, NM_001106, NM_001204, NM_001203, NM_022739, NM_138473, NM_006350, …	989	87	5085	1.95025	0.0193238	0.00130002	0.130428
KEGG_PATHWAY	hsa05215:Prostate cancer	33	0.905598	0.000173078	NM_002015, NM_002613, NM_001278, NM_001904, NM_057749, NM_002880, NM_134442, NM_000389, NM_001798, NM_001429, NM_004333, NM_194071, NM_002093, NM_004379, NM_001011666, NM_004985, NM_052854, NM_005225, NM_000314, NM_001146156, NM_001079846, NM_001949, NM_006939, NM_006206, NM_005633, NM_000633, NM_001114172, NM_001626, NM_002609, NM_002649, NM_016269, NM_003299, NM_004958, NM_000875, NM_003629, NM…	989	89	5085	1.90642	0.0315149	0.00199938	0.213953
KEGG_PATHWAY	hsa05212:Pancreatic cancer	28	0.768386	0.000249538	NM_001259, NM_138982, NM_001278, NM_001111031, NM_001003652, NM_002632, NM_001145102, NM_003376, NM_001145306, NM_005359, NM_002880, NM_004333, NM_006788, NM_004985, NM_044472, NM_005225, NM_006266, NM_001130916, NM_001949, NM_004840, NM_001135599, NM_001114172, NM_001626, NM_002649, NM_003239, NM_001024847, NM_006908, NM_003629, NM_001099691, NM_001191	989	72	5085	1.99949	0.0451206	0.00271221	0.308336
KEGG_PATHWAY	hsa04540:Gap junction	31	0.850714	0.000954946	NM_000165, NM_175610, NM_002070, NM_002880, NM_002072, NM_198291, NM_004985, NM_000842, NM_178014, NM_001116, NM_002224, NM_001099952, NM_000868, NM_006939, NM_006206, NM_006496, NM_005633, NM_015192, NM_000838, NM_002749, NM_207578, NM_000684, NM_002609, NM_003257, NM_020546, NM_182797, NM_021116, NM_001401, NM_002737, NM_006609, NM_139062, NM_005417, NM_000856	989	89	5085	1.79088	0.16201	0.00977136	1.17524
KEGG_PATHWAY	hsa04114:Oocyte meiosis	36	0.987925	0.00122431	NM_001077528, NM_012300, NM_057749, NM_000945, NM_000944, NM_000926, NM_003405, NM_001798, NM_001142353, NM_006244, NM_021135, NM_138484, NM_006246, NM_014885, NM_002709, NM_001116, NM_012479, NM_002224, NM_004586, NM_001099952, NM_001079533, NM_001006932, NM_012177, NM_007236, NM_207578, NM_006826, NM_001161725, NM_006888, NM_020546, NM_003592, NM_021116, NM_000875, NM_001114091, NM_001221, NM_0…	989	110	5085	1.68269	0.20279	0.0118574	1.50444
KEGG_PATHWAY	hsa04910:Insulin signaling pathway	42	1.15258	0.00136465	NM_002613, NM_002015, NM_138982, NM_005544, NM_003161, NM_000151, NM_206907, NM_002880, NM_003877, NM_024991, NM_005357, NM_005312, NM_004333, NM_000922, NM_000368, NM_002093, NM_004985, NM_002709, NM_016823, NM_001146156, NM_006939, NM_003749, NM_005633, NM_005614, NM_207578, NM_004157, NM_001114172, NM_001626, NM_002649, NM_005207, NM_005206, NM_003745, NM_006888, NM_004958, NM_198839, NM_00625…	989	135	5085	1.5996	0.223247	0.0125522	1.67556
KEGG_PATHWAY	hsa04020:Calcium signaling pathway	51	1.39956	0.00218707	NM_001001396, NM_004103, NM_000945, NM_001775, NM_000944, NM_000746, NM_001130417, NM_000842, NM_001116, NM_001099952, NM_000740, NM_207578, NM_170665, NM_001001344, NM_000959, NM_001682, NM_000718, NM_000719, NM_001681, NM_182797, NM_031291, NM_002221, NM_001221, NM_198397, NM_182493, NM_001042599, NM_032049, NM_002072, NM_001142353, NM_183002, NM_001036, NM_001001331, NM_002224, NM_000721, NM_0…	989	176	5085	1.48988	0.333057	0.0191033	2.67284
KEGG_PATHWAY	hsa04912:GnRH signaling pathway	32	0.878156	0.00252632	NM_145109, NM_005090, NM_138982, NM_004103, NM_002880, NM_002072, NM_198291, NM_002401, NM_044472, NM_004985, NM_002228, NM_001116, NM_002224, NM_001099952, NM_006939, NM_003010, NM_005633, NM_015192, NM_207578, NM_002749, NM_006888, NM_000510, NM_000719, NM_020546, NM_182797, NM_021116, NM_002737, NM_024420, NM_005921, NM_006609, NM_001221, NM_005417, NM_005922	989	98	5085	1.67888	0.373722	0.0210463	3.0815
KEGG_PATHWAY	hsa05214:Glioma	23	0.631175	0.00266973	NM_001259, NM_002880, NM_001145306, NM_000389, NM_004333, NM_004985, NM_005225, NM_000314, NM_001949, NM_006939, NM_002660, NM_006206, NM_005633, NM_001114172, NM_001626, NM_002609, NM_002649, NM_006888, NM_004958, NM_001130040, NM_002737, NM_000875, NM_003629, NM_001221, NM_001099691	989	63	5085	1.87708	0.390161	0.0212731	3.25379
KEGG_PATHWAY	hsa04530:Tight junction	40	1.09769	0.00409572	NM_001896, NM_175610, NM_012301, NM_002070, NM_001895, NM_004140, NM_001904, NM_032521, NM_173515, NM_001166005, NM_001614, NM_198291, NM_005231, NM_006580, NM_044472, NM_004985, NM_021101, NM_022844, NM_001146077, NM_000314, NM_001664, NM_004924, NM_002473, NM_012156, NM_006496, NM_130847, NM_018489, NM_194434, NM_001135554, NM_001626, NM_003257, NM_005400, NM_022474, NM_003574, NM_002538, NM_00…	989	134	5085	1.53479	0.531989	0.0311408	4.95159
KEGG_PATHWAY	hsa05223:Non-small cell lung cancer	20	0.548847	0.00462981	NM_001259, NM_002613, NM_006282, NM_005633, NM_001114172, NM_001626, NM_001145306, NM_002880, NM_002649, NM_021976, NM_004333, NM_004985, NM_182663, NM_005225, NM_002737, NM_000965, NM_006917, NM_003629, NM_001949, NM_002660, NM_006939, NM_001099691	989	54	5085	1.90428	0.576204	0.0337572	5.5804
KEGG_PATHWAY	hsa05217:Basal cell carcinoma	20	0.548847	0.0058163	NM_003738, NM_017412, NM_001127511, NM_001904, NM_005430, NM_000264, NM_003392, NM_003391, NM_031866, NM_002093, NM_016269, NM_004625, NM_012193, NM_003506, NM_000038, NM_003468, NM_003507, NM_030775, NM_004655, NM_001146156, NM_005631, NM_030761	989	55	5085	1.86966	0.660118	0.0406565	6.96366
KEGG_PATHWAY	hsa04270:Vascular smooth muscle contraction	34	0.933041	0.00646901	NM_004850, NM_005090, NM_002880, NM_002072, NM_032049, NM_005832, NM_004333, NM_005406, NM_022844, NM_001664, NM_002709, NM_001116, NM_002224, NM_001099952, NM_006572, NM_004706, NM_015192, NM_207578, NM_005795, NM_005400, NM_006888, NM_000675, NM_182797, NM_000719, NM_053025, NM_020546, NM_014505, NM_021116, NM_002737, NM_001143885, NM_024420, NM_002480, NM_182493, NM_002710, NM_000856	989	112	5085	1.56083	0.699003	0.0434944	7.71665
KEGG_PATHWAY	hsa04150:mTOR signaling pathway	19	0.521405	0.00700633	NM_019058, NM_002613, NM_003161, NM_001006932, NM_005614, NM_002632, NM_001114172, NM_206907, NM_003376, NM_001626, NM_002649, NM_152756, NM_004333, NM_000368, NM_004958, NM_021135, NM_006251, NM_016289, NM_006252, NM_004586, NM_014683, NM_003629, NM_001130849	989	52	5085	1.87865	0.727668	0.0453923	8.33231
KEGG_PATHWAY	hsa04120:Ubiquitin mediated proteolysis	39	1.07025	0.0107126	NM_012300, NM_018299, NM_033250, NM_032431, NM_016166, NM_001008925, NM_018227, NM_018847, NM_001013415, NM_007013, NM_173469, NM_014885, NM_172230, NM_001144964, NM_003345, NM_003348, NM_001142289, NM_001111112, NM_017582, NM_003340, NM_003342, NM_001001481, NM_001167, NM_004620, NM_017811, NM_015277, NM_003745, NM_003592, NM_005188, NM_004667, NM_003590, NM_031483, NM_001079872, NM_005921, NM_0…	989	137	5085	1.46365	0.863648	0.0664003	12.4772
KEGG_PATHWAY	hsa05221:Acute myeloid leukemia	20	0.548847	0.0109332	NM_001278, NM_003161, NM_005633, NM_021991, NM_033250, NM_001114172, NM_002648, NM_001626, NM_004364, NM_002880, NM_002649, NM_006875, NM_000222, NM_004333, NM_016269, NM_004958, NM_004985, NM_001001890, NM_003629, NM_000964, NM_006939	989	58	5085	1.77295	0.869159	0.0655456	12.7184
KEGG_PATHWAY	hsa04666:Fc gamma R-mediated phagocytosis	29	0.795829	0.0115311	NM_016733, NM_005090, NM_003161, NM_005569, NM_001024934, NM_003713, NM_006113, NM_002880, NM_003559, NM_044472, NM_001663, NM_005690, NM_016823, NM_003941, NM_021914, NM_002660, NM_023009, NM_001114172, NM_001626, NM_002649, NM_003887, NM_005207, NM_005400, NM_005206, NM_015569, NM_002737, NM_001031801, NM_024420, NM_006908, NM_003629, NM_015040, NM_002356, NM_001079874, NM_006646, NM_001136127	989	95	5085	1.56953	0.883008	0.0668734	13.369
KEGG_PATHWAY	hsa04330:Notch signaling pathway	17	0.46652	0.0127371	NM_021078, NM_001040167, NM_203284, NM_001005743, NM_005618, NM_032427, NM_003884, NM_001429, NM_019074, NM_000214, NM_005524, NM_001077261, NM_002226, NM_145159, NM_002405, NM_018717, NM_001079846, NM_001083914	989	47	5085	1.85971	0.906659	0.0714298	14.6679
KEGG_PATHWAY	hsa05218:Melanoma	23	0.631175	0.0130482	NM_033642, NM_000245, NM_001259, NM_000248, NM_002880, NM_021032, NM_001145306, NM_000389, NM_004333, NM_004985, NM_005225, NM_000314, NM_004113, NM_001949, NM_006206, NM_003862, NM_002006, NM_002009, NM_001114172, NM_001626, NM_002609, NM_002649, NM_198178, NM_033137, NM_000875, NM_003629, NM_002010	989	71	5085	1.66557	0.911947	0.0709853	15
KEGG_PATHWAY	hsa05222:Small cell lung cancer	26	0.713502	0.0144957	NM_001259, NM_002291, NM_001278, NM_057749, NM_016166, NM_001145306, NM_005501, NM_001798, NM_002204, NM_001160, NM_000965, NM_005225, NM_002210, NM_001845, NM_000314, NM_006917, NM_000963, NM_001949, NM_000633, NM_001114172, NM_001626, NM_000210, NM_002649, NM_004620, NM_001167, NM_021976, NM_002026, NM_001144999, NM_003629, NM_001191	989	84	5085	1.59143	0.932884	0.0763765	16.5297
KEGG_PATHWAY	hsa04670:Leukocyte transendothelial migration	34	0.933041	0.0147416	NM_004850, NM_002070, NM_001904, NM_004103, NM_006113, NM_000609, NM_001795, NM_001614, NM_001085458, NM_006580, NM_044472, NM_005406, NM_182663, NM_021101, NM_001146077, NM_001664, NM_001010935, NM_002444, NM_004924, NM_002660, NM_006496, NM_001114172, NM_002649, NM_001114380, NM_001010942, NM_002538, NM_014000, NM_002737, NM_001030055, NM_001173, NM_002834, NM_001103, NM_006908, NM_000442, NM_0…	989	118	5085	1.48147	0.935912	0.0754981	16.7871
KEGG_PATHWAY	hsa05412:Arrhythmogenic right ventricular cardiomyopathy (ARVC)	24	0.658617	0.0151617	NM_000165, NM_001904, NM_005501, NM_001614, NM_001004439, NM_170708, NM_002204, NM_000724, NM_002210, NM_001943, NM_000725, NM_004924, NM_000722, NM_000109, NM_021991, NM_170665, NM_000337, NM_031896, NM_000210, NM_002214, NM_016269, NM_001681, NM_000719, NM_001144999, NM_001792, NM_014405, NM_001103, NM_201597	989	76	5085	1.62365	0.940774	0.0755082	17.2251
KEGG_PATHWAY	hsa05110:Vibrio cholerae infection	19	0.521405	0.0160234	NM_175610, NM_001142628, NM_207578, NM_001039366, NM_003257, NM_001100603, NM_001614, NM_005177, NM_000492, NM_001690, NM_012463, NM_001046, NM_002737, NM_001116, NM_006053, NM_001695, NM_002660, NM_014584, NM_001183, NM_015941	989	56	5085	1.74446	0.949629	0.0775902	18.1168
KEGG_PATHWAY	hsa00534:Heparan sulfate biosynthesis	11	0.301866	0.018888	NM_004784, NM_005114, NM_147175, NM_022166, NM_153456, NM_015554, NM_012262, NM_006042, NM_001543, NM_004807, NM_001440, NM_001077188	989	26	5085	2.17527	0.970628	0.0886555	21.0182
KEGG_PATHWAY	hsa04914:Progesterone-mediated oocyte maturation	26	0.713502	0.019532	NM_138982, NM_002070, NM_002880, NM_000926, NM_001798, NM_004333, NM_000922, NM_021135, NM_004985, NM_014885, NM_002709, NM_001116, NM_004586, NM_001237, NM_006496, NM_001079533, NM_001006932, NM_207578, NM_001114172, NM_001626, NM_002649, NM_020546, NM_021116, NM_000875, NM_004358, NM_001114091, NM_003629, NM_015391	989	86	5085	1.55442	0.973988	0.0893246	21.6573
KEGG_PATHWAY	hsa05120:Epithelial cell signaling in Helicobacter pylori infection	21	0.57629	0.0305283	NM_000245, NM_175610, NM_138982, NM_001278, NM_003010, NM_001085454, NM_001039366, NM_003257, NM_005177, NM_198291, NM_001690, NM_012463, NM_044472, NM_002228, NM_002834, NM_003954, NM_006908, NM_006053, NM_001695, NM_002660, NM_005417, NM_001183, NM_014030, NM_015941	989	68	5085	1.58783	0.996772	0.133587	31.8622
KEGG_PATHWAY	hsa04340:Hedgehog signaling pathway	18	0.493963	0.032969	NM_012300, NM_003738, NM_207578, NM_005430, NM_000264, NM_004525, NM_003392, NM_003391, NM_002093, NM_004625, NM_030775, NM_016277, NM_001031812, NM_001146156, NM_002181, NM_022048, NM_030761, NM_139062, NM_005631	989	56	5085	1.65264	0.997975	0.140385	33.9547
KEGG_PATHWAY	hsa04070:Phosphatidylinositol signaling system	22	0.603732	0.03937	NM_001134224, NM_001347, NM_001160302, NM_015192, NM_002645, NM_005539, NM_001114172, NM_002649, NM_003559, NM_001146258, NM_005028, NM_006888, NM_022755, NM_182797, NM_004027, NM_002737, NM_000314, NM_002221, NM_002224, NM_001099952, NM_003818, NM_003629, NM_015040, NM_002660	989	74	5085	1.52857	0.999407	0.162154	39.1651
KEGG_PATHWAY	hsa05216:Thyroid cancer	11	0.301866	0.0408795	NM_020630, NM_004985, NM_003466, NM_001904, NM_006917, NM_001007565, NM_021976, NM_001043351, NM_004333, NM_005436, NM_016269	989	29	5085	1.95025	0.999557	0.164373	40.3374
KEGG_PATHWAY	hsa05414:Dilated cardiomyopathy	26	0.713502	0.0430518	NM_005501, NM_001614, NM_001004439, NM_002204, NM_170708, NM_000724, NM_002210, NM_000725, NM_001116, NM_000722, NM_001043351, NM_001145160, NM_000109, NM_001135599, NM_207578, NM_170665, NM_000337, NM_031896, NM_003239, NM_000210, NM_000684, NM_002214, NM_001681, NM_000719, NM_020546, NM_001144999, NM_021116, NM_014405, NM_003319, NM_201597	989	92	5085	1.45305	0.999709	0.168917	41.9881
KEGG_PATHWAY	hsa04920:Adipocytokine signaling pathway	20	0.548847	0.0487674	NM_024551, NM_003749, NM_005544, NM_138982, NM_001278, NM_000151, NM_000905, NM_206907, NM_001626, NM_021976, NM_004458, NM_004958, NM_006253, NM_006251, NM_006252, NM_004972, NM_002834, NM_006917, NM_006549, NM_001995, NM_001001928	989	67	5085	1.53479	0.999904	0.185794	46.1329
KEGG_PATHWAY	hsa05410:Hypertrophic cardiomyopathy (HCM)	24	0.658617	0.0530857	NM_206907, NM_005501, NM_001614, NM_001004439, NM_170708, NM_002204, NM_000724, NM_002210, NM_000725, NM_000722, NM_001145160, NM_001043351, NM_000109, NM_001135599, NM_000337, NM_170665, NM_003239, NM_031896, NM_000210, NM_002214, NM_000719, NM_001681, NM_006253, NM_001144999, NM_006251, NM_006252, NM_003319, NM_014405, NM_201597	989	85	5085	1.45173	0.999959	0.196977	49.0819
KEGG_PATHWAY	hsa04660:T cell receptor signaling pathway	29	0.795829	0.0581824	NM_001278, NM_006113, NM_006785, NM_000945, NM_002880, NM_000944, NM_173844, NM_020341, NM_002093, NM_001142353, NM_044472, NM_004985, NM_002228, NM_001664, NM_001146156, NM_002660, NM_006939, NM_003215, NM_007236, NM_005633, NM_001114172, NM_001626, NM_002649, NM_001128628, NM_173214, NM_005204, NM_005188, NM_002577, NM_001145873, NM_003954, NM_003629, NM_001079874, NM_147180	989	108	5085	1.3806	0.999985	0.210179	52.3712
KEGG_PATHWAY	hsa04062:Chemokine signaling pathway	46	1.26235	0.06468	NM_004103, NM_006113, NM_002880, NM_000609, NM_030937, NM_001619, NM_002093, NM_044472, NM_005406, NM_005308, NM_001010935, NM_001116, NM_001146156, NM_006939, NM_001337, NM_005633, NM_207578, NM_001626, NM_005207, NM_001015882, NM_005206, NM_006273, NM_182797, NM_001010942, NM_004972, NM_019884, NM_001079874, NM_004850, NM_001278, NM_002070, NM_005273, NM_004333, NM_004985, NM_001664, NM_001565,…	989	187	5085	1.26477	0.999996	0.227185	56.2814
KEGG_PATHWAY	hsa04210:Apoptosis	24	0.658617	0.0668353	NM_001278, NM_001570, NM_000945, NM_000944, NM_001142353, NM_001160, NM_007236, NM_000633, NM_004157, NM_207578, NM_001114172, NM_001626, NM_002649, NM_001167, NM_000043, NM_001025242, NM_002736, NM_005186, NM_003954, NM_001227, NM_003629, NM_000877, NM_002734, NM_147180, NM_001191	989	87	5085	1.41836	0.999997	0.229847	57.5117
KEGG_PATHWAY	hsa04662:B cell receptor signaling pathway	21	0.57629	0.0773875	NM_014395, NM_001278, NM_007236, NM_005633, NM_001114172, NM_001626, NM_006113, NM_006785, NM_000945, NM_002880, NM_002649, NM_000944, NM_173844, NM_000626, NM_173214, NM_002093, NM_001142353, NM_004985, NM_002228, NM_006908, NM_001146156, NM_003629, NM_006939, NM_001079874, NM_147180	989	75	5085	1.43964	1	0.257714	63.089
KEGG_PATHWAY	hsa04370:VEGF signaling pathway	21	0.57629	0.0773875	NM_005090, NM_007236, NM_001114172, NM_003376, NM_001626, NM_000945, NM_002880, NM_002649, NM_000944, NM_198291, NM_173214, NM_001142353, NM_044472, NM_004985, NM_002737, NM_024420, NM_006908, NM_003629, NM_000963, NM_001161441, NM_002660, NM_005417, NM_147180	989	75	5085	1.43964	1	0.257714	63.089
KEGG_PATHWAY	hsa00562:Inositol phosphate metabolism	16	0.439078	0.0867436	NM_001134224, NM_001160302, NM_015192, NM_002645, NM_005539, NM_002649, NM_001146258, NM_003559, NM_005028, NM_022755, NM_182797, NM_152230, NM_004027, NM_000314, NM_002221, NM_015040, NM_002660	989	54	5085	1.52342	1	0.280465	67.4627
KEGG_PATHWAY	hsa04710:Circadian rhythm	6	0.164654	0.0892932	NM_001030272, NM_004075, NM_003670, NM_004898, NM_001178, NM_139062, NM_030762	989	13	5085	2.37303	1	0.283062	68.569
KEGG_PATHWAY	hsa04115:p53 signaling pathway	19	0.521405	0.095979	NM_001259, NM_057749, NM_004060, NM_004354, NM_001145306, NM_002231, NM_001008925, NM_000043, NM_000389, NM_001798, NM_002639, NM_003246, NM_022470, NM_003620, NM_001160, NM_021127, NM_000314, NM_001127240, NM_001126240, NM_031459	989	68	5085	1.43661	1	0.296866	71.308
