# Supplementary material for: Comparative Analyses between Skeletal Muscle miRNAomes from Large White and Min Pigs Revealed MicroRNAs Associated with Postnatal Muscle Hypertrophy
Source: PLoS One. 2016 Jun 2;11(6):e0156780. doi: 10.1371/journal.pone.0156780 (PMC4890935; doi:10.1371/journal.pone.0156780)
Supplement: S7 Table — (XLS) [file pone.0156780.s011.xls]

## Sheet: LW60&120
Differentially expressed miRNAs between 60/120 dpn in Large White pig
Name	logFC	logCPM	P-Value	60LW	120LW
ssc-miR-129a-5p	4.07465	5.41816	1.37e-27	4.56021	77.398
ssc-miR-129b	4.07465	5.41816	1.37e-27	4.56021	77.398
ssc-miR-499-3p	3.10125	3.00999	1.8e-06	1.40433	12.3191
ssc-miR-new-267	3.0704	2.14377	0.000339552	0.702165	6.15957
ssc-miR-new-27	2.96281	3.17956	6.97e-07	1.75541	13.9259
ssc-miR-new-340	2.90025	2.84688	7.46e-06	1.40433	10.7124
ssc-miR-new-131	2.87032	1.98981	0.00148807	0.702165	5.35731
ssc-miR-129a-3p	2.7389	2.36602	0.000488104	1.05325	7.23148
ssc-miR-new-263	2.30897	2.66146	0.000382556	1.75541	8.83823
ssc-miR-new-276	1.92232	3.25243	0.000219377	3.50696	13.3911
ssc-miR-new-383	1.91357	2.59302	0.00275824	2.10649	8.03374
ssc-miR-142-5p	1.76635	9.51422	2.38e-16	331.564	1128.04
ssc-miR-196a	1.61829	7.97335	6.73e-13	122.802	377.087
ssc-miR-196b-5p	1.5865	8.39399	7.21e-13	167.362	502.692
ssc-miR-new-29	1.52281	5.19327	4.43e-07	18.2447	52.4923
ssc-miR-142-3p	1.43611	10.4736	9.75e-12	766.636	2074.51
ssc-miR-708-3p	1.34163	3.36401	0.00337687	5.26238	13.3911
ssc-miR-107	1.29119	5.38162	7.6e-06	23.5071	57.58
ssc-miR-1277	1.21648	5.26487	3.03e-05	22.4538	52.2249
ssc-miR-new-426	1.20919	4.16119	0.0011701	10.1737	23.5686
ssc-miR-503	1.20723	6.5011	9.82e-07	54.0319	124.803
ssc-miR-29b	1.07076	8.33851	8.57e-07	208.061	437.078
ssc-miR-127	1.06593	11.1041	3.04e-07	1422.4	2977.85
ssc-miR-296-3p	1.05623	4.63182	0.00137134	15.436	32.1372
ssc-miR-671-5p	1.03115	4.79297	0.00108999	17.5425	35.8878
ssc-miR-34a	1.02833	6.86821	1.37e-05	76.1386	155.333
ssc-miR-new-406	0.986167	5.17253	0.000789239	23.5071	46.6002
ssc-miR-450b-5p	0.97246	8.03036	9.71e-06	175.78	344.947
ssc-miR-15a	0.965095	8.43688	8.36e-06	234.025	456.896
ssc-miR-451	0.951587	10.4555	5.05e-06	956.452	1849.81
ssc-miR-new-386	0.925474	5.63962	0.000618249	33.6846	64.0092
ssc-miR-425-3p	0.900837	4.91422	0.00374485	20.3512	38.0293
ssc-miR-370	0.87648	6.96479	0.000176008	87.3655	160.423
ssc-miR-new-257	0.833643	6.28754	0.00078403	55.4363	98.825
ssc-miR-7	0.821407	8.91609	0.000112442	348.409	615.71
ssc-miR-136	0.817087	12.2239	7.5e-05	3463.36	6101.94
ssc-miR-21	0.717355	14.9908	0.000479485	24627.1	40491
ssc-miR-195	0.697286	8.96691	0.00100717	381.036	617.854
ssc-miR-30e-5p	0.652438	13.8053	0.00148986	11132.2	17497.8
ssc-miR-542-3p	0.640069	10.2758	0.00207494	968.381	1509.15
ssc-miR-126-3p	0.587899	13.4618	0.00418622	9014.01	13548.6
ssc-miR-30b-5p	-0.583217	11.2033	0.00469758	2827.95	1887.57
ssc-let-7d-5p	-0.595542	12.1443	0.00378784	5447.85	3605.35
ssc-miR-23b	-0.606473	10.1569	0.00350857	1377.84	904.954
ssc-miR-new-108	-0.619823	12.4291	0.00257557	6681.13	4347.74
ssc-miR-30c-5p	-0.625573	9.5462	0.00278819	906.98	587.858
ssc-miR-378b-3p	-0.679013	8.82447	0.00135777	557.874	348.43
ssc-miR-30e-3p	-0.684458	9.42396	0.00109827	846.633	526.795
ssc-miR-500	-0.692084	6.49558	0.00387565	111.224	68.8294
ssc-miR-28-3p	-0.705862	9.16436	0.000803926	711.2	436.006
ssc-miR-29a	-0.712289	6.80081	0.00228721	138.242	84.3621
ssc-let-7c	-0.721889	13.5278	0.000446147	14705.4	8915.89
ssc-miR-new-68	-0.725538	7.09798	0.00141544	170.518	103.11
ssc-miR-92a	-0.741101	13.0304	0.00031607	10469	6263.43
ssc-miR-new-69	-0.754633	6.41127	0.00160454	106.663	63.2047
ssc-miR-206	-0.768607	17.4419	0.000183819	224382	131709
ssc-miR-28-5p	-0.805878	6.44317	0.000741334	110.521	63.2047
ssc-miR-30a-3p	-0.814865	8.27843	0.000154218	395.774	224.967
ssc-miR-26a	-0.836747	16.6224	4.76e-05	129352	72424.9
ssc-miR-323	-0.872935	6.96421	0.000153994	161.398	88.1126
ssc-miR-7134-5p	-1.04224	4.4768	0.00149157	29.8227	14.463
ssc-miR-210	-1.10031	7.32191	1.16e-06	218.238	101.771
ssc-miR-30b-3p	-1.18094	4.30693	0.000385752	27.369	12.0517
ssc-miR-204	-1.23211	6.81994	1.58e-07	158.589	67.4901
ssc-miR-135	-1.28278	3.36199	0.00337687	14.3867	5.89215
ssc-miR-432-5p	-1.37067	7.03864	3.18e-09	189.816	73.3823
ssc-miR-4334-3p	-1.59405	5.89708	9.89e-10	89.8192	29.7282
ssc-miR-345-3p	-2.65305	5.37827	6.45e-19	72.6277	11.5169
ssc-miR-331-3p	-2.86265	6.5325	6.49e-28	163.851	22.4967
ssc-miR-new-304	-9.22201	3.32584	1.53e-16	21.0534	0
ssc-miR-new-160	-10.0688	4.18926	1.33e-26	37.8937	0

## Sheet: LW120&150
Differentially expressed miRNAs between 120/150 dpn in Large White pig
Name	logFC	logCPM	P-Value	120LW	150LW
ssc-miR-new-304	9.14516	3.35516	2.46e-16	0	21.0226
ssc-miR-new-348	8.08894	2.32986	1.25e-08	0	10.0902
ssc-miR-331-3p	2.27005	6.16149	7.33e-18	24.6399	118.991
ssc-miR-345-3p	2.26965	5.19431	5.7e-14	12.6141	60.9682
ssc-miR-144	1.83788	4.59584	1.91e-08	10.5589	37.8422
ssc-miR-455-3p	1.81651	3.51431	2.32e-05	4.98657	17.6579
ssc-miR-345-5p	1.81028	5.07509	2.33e-09	14.9597	52.5584
ssc-miR-148b-5p	1.61286	3.66372	8.68e-05	6.1606	18.9192
ssc-miR-148a-3p	1.46408	12.6238	2.46e-12	3358.35	9265.33
ssc-miR-135	1.44691	3.61303	0.000467602	6.45349	17.6579
ssc-miR-497	1.38641	8.99125	9.29e-11	281.598	736.233
ssc-miR-148b-3p	1.36156	9.55627	1.34e-10	421.81	1083.95
ssc-miR-7142-3p	1.28052	6.87364	4.95e-08	68.345	166.081
ssc-miR-151-5p	1.23508	10.5282	3.67e-09	880.582	2072.88
ssc-miR-new-87	1.23317	5.04809	3.12e-05	19.6534	46.252
ssc-miR-new-405	1.15294	3.70471	0.00433438	7.92042	17.6579
ssc-miR-new-56	1.12927	7.67538	3.88e-07	128.186	280.45
ssc-miR-new-375	1.12927	7.67538	3.88e-07	128.186	280.45
ssc-miR-628	1.09251	4.50738	0.000832786	14.3739	30.6937
ssc-miR-new-68	1.03377	7.42824	4.56e-06	112.934	231.256
ssc-miR-148a-5p	1.0059	5.63291	0.000158988	32.8533	66.0133
ssc-miR-new-88	0.994956	5.3436	0.000365564	26.9856	53.8197
ssc-miR-146a-5p	0.994118	5.53264	0.000217572	30.8005	61.3874
ssc-miR-new-289	0.97318	4.76545	0.0015756	18.1865	35.7388
ssc-miR-208b	0.948162	4.32538	0.00498785	13.4928	26.0677
ssc-miR-195	0.942398	9.94949	6.66e-06	676.716	1300.49
ssc-miR-9843-3p	0.936264	5.99761	0.000202469	43.7075	83.6712
ssc-miR-101	0.903067	12.9707	1.2e-05	5593.83	10460.7
ssc-miR-423-5p	0.873712	7.22263	0.000116865	105.306	192.991
ssc-miR-374a-5p	0.86636	11.1482	2.89e-05	1607.75	2931.05
ssc-miR-new-130	0.859291	6.28239	0.000477839	55.1451	100.072
ssc-miR-30e-3p	0.857818	9.66452	4.27e-05	576.982	1045.69
ssc-miR-491	0.854028	5.12379	0.00287902	24.6399	44.5678
ssc-miR-7134-3p	0.851106	11.3496	3.91e-05	1861.19	3357.4
ssc-miR-22-3p	0.846414	13.6833	3.97e-05	9402.74	16906.4
ssc-miR-16	0.754839	10.4294	0.0002794	1026.07	1731.47
ssc-miR-769-5p	0.74794	6.84091	0.0012825	85.3599	143.378
ssc-miR-151-3p	0.739479	9.29348	0.000441052	469.916	784.584
ssc-miR-30a-3p	0.709	8.34374	0.000991298	246.399	402.805
ssc-miR-885-5p	0.686486	8.05052	0.00159453	202.985	326.698
ssc-miR-23a	0.679736	8.26974	0.00162414	237.012	379.679
ssc-miR-15a	0.676304	9.34508	0.00128662	500.424	799.72
ssc-miR-361-3p	0.642919	6.65831	0.00650926	78.6135	122.775
ssc-miR-542-3p	0.640671	11.0466	0.00193179	1652.92	2577.02
ssc-miR-27b-3p	0.593468	14.3845	0.00381753	17049.3	25725.2
ssc-miR-7	0.576632	9.7149	0.00574965	674.368	1005.75
ssc-miR-1	0.568873	16.1557	0.00551688	58796.3	87216.3
ssc-miR-10b	-0.56077	14.0133	0.00626288	19708.9	13361.5
ssc-miR-199b-5p	-0.561974	11.6304	0.00637731	3778.99	2559.78
ssc-let-7e	-0.616529	11.4075	0.00280817	3287.07	2143.94
ssc-let-7d-5p	-0.618542	11.6712	0.00269286	3948.83	2571.97
ssc-miR-127	-0.622935	11.3937	0.00253923	3261.55	2117.87
ssc-miR-92a	-0.625325	12.4652	0.00236503	6860.14	4447.24
ssc-miR-new-371	-0.632603	13.1929	0.00207801	11383.6	7342.55
ssc-miR-126-5p	-0.64695	12.526	0.00166219	7197.48	4596.5
ssc-miR-221-3p	-0.653857	9.12448	0.00197474	681.41	433.076
ssc-miR-99b	-0.677105	8.88399	0.0014407	580.209	362.86
ssc-miR-493-5p	-0.677751	6.84021	0.00382865	139.919	87.4551
ssc-miR-34a	-0.700277	7.11184	0.00235961	170.132	104.694
ssc-let-7i	-0.729741	14.1176	0.000385145	22176.7	13372.8
ssc-miR-532-5p	-0.751566	11.185	0.000281118	2920.12	1734.41
ssc-miR-new-359	-0.783599	6.35068	0.00148822	102.079	59.2839
ssc-miR-30e-5p	-0.800989	13.8807	9.95e-05	19164.8	10999.7
ssc-miR-19b	-0.80455	13.3727	9.34e-05	13489.1	7723.07
ssc-miR-136	-0.812578	12.3568	8.18e-05	6683.27	3805.19
ssc-miR-133b	-0.831565	8.4506	0.000115208	446.743	251.017
ssc-miR-142-5p	-0.851925	9.90839	4.72e-05	1235.51	684.513
ssc-miR-19a	-0.876038	11.5252	2.32e-05	3814.48	2078.35
ssc-miR-142-3p	-0.933692	10.7581	7.2e-06	2272.15	1189.49
ssc-miR-196b-5p	-0.941044	8.71317	1.13e-05	550.583	286.756
ssc-miR-new-205	-0.96337	7.36421	2.24e-05	216.478	111.004
ssc-miR-369	-0.967376	11.0245	3.25e-06	2754.97	1408.97
ssc-miR-new-313	-1.00119	6.11227	9.57e-05	90.9323	45.4099
ssc-miR-new-406	-1.0398	5.28229	0.000361097	51.0397	24.8064
ssc-miR-new-365	-1.04327	4.09034	0.00604355	21.7061	10.5132
ssc-miR-new-29	-1.14	5.42002	5.59e-05	57.4932	26.0677
ssc-miR-new-380	-1.22649	7.26221	1.1e-07	213.546	91.2389
ssc-miR-381	-1.23135	3.61074	0.00404431	15.8408	6.72555
ssc-miR-130a	-1.24667	9.31888	4.77e-09	897.009	377.995
ssc-miR-363	-1.42831	6.39644	1.27e-08	121.147	44.9907
ssc-miR-new-143	-1.4715	3.01615	0.00557603	10.5589	3.78384
ssc-miR-new-70	-1.47292	3.28047	0.00241843	12.907	4.62596
ssc-miR-new-37	-1.55826	10.2145	2.04e-13	1772.02	601.684
ssc-miR-new-386	-1.57262	5.58523	3.16e-08	70.1073	23.5452
ssc-miR-17-3p	-1.59737	3.95244	6.36e-05	21.7061	7.14852
ssc-miR-new-369	-1.64696	4.45964	3.03e-06	31.6792	10.0902
ssc-miR-1277	-1.7282	5.26405	1.33e-08	57.2003	17.2388
ssc-miR-503	-1.74394	6.4921	6.16e-12	136.693	40.7839
ssc-miR-129a-5p	-1.79589	5.80324	1.05e-10	84.7717	24.3873
ssc-miR-129b	-1.79589	5.80324	1.05e-10	84.7717	24.3873
ssc-miR-new-27	-1.85037	3.42862	0.00011585	15.2526	4.203
ssc-miR-299	-1.97001	3.96951	1.63e-06	23.173	5.88724
ssc-miR-708-3p	-2.30335	3.30694	8.35e-06	14.6668	2.94172
ssc-miR-new-358	-2.36547	3.68726	3.93e-07	19.6534	3.78384
ssc-miR-499-3p	-2.40208	3.18467	1.54e-05	13.4928	2.52256
ssc-miR-129a-3p	-2.61552	2.47812	0.000313333	7.92042	1.26128

## Sheet: LW150&180
Differentially expressed miRNAs between 150/180 dpn in Large White pig
Name	logFC	logCPM	P-Value	150LW	180LW
ssc-miR-new-160	9.85311	4.64334	2.8e-25	0	49.3774
ssc-miR-new-164	6.80583	1.86247	0.000352487	0	5.92623
ssc-miR-1277	1.48445	5.10461	6.31e-06	17.7899	49.874
ssc-miR-299	1.41533	3.56704	0.00377845	6.07547	16.2936
ssc-miR-29c	1.40597	12.7233	1.67e-11	3705.12	9818.55
ssc-miR-365-3p	1.36517	10.065	1.22e-10	598.79	1542.6
ssc-miR-new-205	1.23974	7.59349	8.59e-08	114.553	270.597
ssc-miR-149	1.09641	7.45617	2.53e-06	111.513	238.501
ssc-miR-133b	1.06936	8.65086	9.36e-07	259.043	543.662
ssc-miR-503	0.969416	5.97538	0.000363869	42.0879	82.4612
ssc-miR-193a-3p	0.953929	4.84482	0.0046253	19.0915	37.0331
ssc-miR-885-3p	0.944588	5.86824	0.000639596	39.4847	76.0431
ssc-miR-374b-5p	0.938314	6.56888	0.000193414	64.6517	123.94
ssc-miR-new-29	0.917586	5.3056	0.00261044	26.9012	50.8625
ssc-miR-363	0.870492	6.05184	0.00112257	46.4292	84.9301
ssc-miR-30e-5p	0.861218	13.9646	2.92e-05	11351.4	20620.7
ssc-miR-new-37	0.812177	9.7419	0.000116987	620.921	1090.29
ssc-let-7d-3p	0.771192	7.30437	0.000926167	116.287	198.503
ssc-miR-126-5p	0.648293	12.5721	0.00163903	4743.46	7434.52
ssc-miR-1468	0.644362	8.77587	0.00279373	341.485	533.787
ssc-miR-10a-5p	0.62119	10.1852	0.00295049	916.845	1410.27
ssc-miR-19a	0.597671	11.3966	0.00383372	2144.8	3245.69
ssc-miR-199b-5p	0.592393	11.6939	0.00409796	2641.62	3982.92
ssc-miR-10b	0.591793	14.0773	0.00393702	13788.7	20781.2
ssc-miR-185	-0.601165	10.2315	0.00400561	1447.94	954.497
ssc-miR-127	-0.608981	10.822	0.00335569	2185.58	1432.98
ssc-miR-151-5p	-0.624994	10.7847	0.00262356	2139.16	1387.06
ssc-miR-424-5p	-0.661047	10.5489	0.00150487	1834.12	1159.92
ssc-miR-542-3p	-0.67423	11.0795	0.00114834	2659.41	1666.54
ssc-miR-new-23	-0.681052	8.10923	0.00216218	338.881	211.344
ssc-miR-301	-0.681052	8.10923	0.00216218	338.881	211.344
ssc-miR-22-3p	-0.69667	13.7841	0.000702774	17446.9	10764.6
ssc-miR-218	-0.701715	7.55802	0.00217366	232.138	142.707
ssc-miR-218-5p	-0.701715	7.55802	0.00217366	232.138	142.707
ssc-miR-370	-0.764466	6.66767	0.00227625	126.7	74.5627
ssc-miR-21	-0.800582	15.1841	9.95e-05	47298	27154.6
ssc-miR-199a-5p	-0.80672	13.1252	9.09e-05	11367.9	6498.79
ssc-miR-199a-3p	-0.851974	9.98228	5.11e-05	1300.42	720.442
ssc-miR-152	-0.884339	12.0487	1.93e-05	5494.56	2976.57
ssc-miR-130b	-0.886258	7.35349	0.000159299	210.88	114.065
ssc-miR-new-256	-0.904119	7.45525	9.85e-05	227.368	121.471
ssc-miR-148b-3p	-0.921452	9.74092	1.31e-05	1118.61	590.576
ssc-miR-20a	-0.928644	9.40476	1.28e-05	887.337	466.139
ssc-miR-758	-0.93363	6.51762	0.000251424	118.89	62.2184
ssc-miR-335	-1.01128	6.05805	0.000198737	87.648	43.4559
ssc-miR-378	-1.03237	16.6164	5.73e-07	134956	65980.9
ssc-miR-497	-1.06573	9.13563	7.35e-07	759.772	362.938
ssc-miR-545-5p	-1.09555	6.03143	5.95e-05	87.648	40.987
ssc-miR-218b	-1.10217	4.5614	0.00322592	30.806	14.3213
ssc-miR-7	-1.126	9.56575	1.24e-07	1037.9	475.522
ssc-miR-129a-5p	-1.14438	4.27073	0.00459709	25.167	11.3559
ssc-miR-129b	-1.14438	4.27073	0.00459709	25.167	11.3559
ssc-miR-new-356	-1.18111	6.49008	5.15e-06	123.228	54.3152
ssc-miR-769-5p	-1.27218	6.72433	4.52e-07	147.962	61.2299
ssc-miR-324	-1.28851	6.07607	3e-06	94.156	38.5135
ssc-miR-148a-3p	-1.57526	12.6408	6.15e-14	9561.56	3208.66
ssc-miR-338	-1.73511	7.12073	2.32e-12	212.181	63.6988
ssc-miR-146a-5p	-1.79083	5.39233	2.35e-08	63.35	18.2706
ssc-miR-new-370	-2.22203	3.02754	0.000538084	11.7144	2.46887
ssc-miR-4334-3p	-2.23099	5.01158	5.06e-10	51.1991	10.864
ssc-miR-345-5p	-2.25053	5.08877	2.68e-10	54.2388	11.3559
ssc-miR-new-405	-2.38007	3.58074	1.98e-05	18.2225	3.45736
ssc-miR-331-3p	-3.14599	6.12285	2.66e-23	122.795	13.8247
ssc-miR-new-385	-3.28833	4.50947	6.86e-13	39.0521	3.94926
ssc-miR-122	-3.38736	2.8097	4.68e-05	10.8493	0.988485
ssc-miR-345-3p	-3.80692	5.13096	1.41e-19	62.9175	4.44584
ssc-miR-144	-4.67216	4.43224	4.59e-17	39.0521	1.48039
ssc-miR-new-348	-7.61344	2.66078	2.27e-07	10.4128	0
ssc-miR-new-304	-8.66859	3.59652	1.49e-13	21.6947	0

## Sheet: LW180&210
Differentially expressed miRNAs between 180/210 dpns in Large White pig
Name	logFC	logCPM	P-Value	180LW	210LW
ssc-miR-new-304	9.4098	4.3791	1.76e-20	0	39.96
ssc-miR-new-165	2.29543	3.26849	0.000150641	2.92173	14.5728
ssc-miR-new-219	2.20976	4.12354	1.12e-06	5.84808	27.2664
ssc-miR-331-3p	2.19156	5.2832	1.54e-10	13.6424	62.5286
ssc-miR-345-3p	2.18902	3.72057	1.98e-05	4.38722	20.2149
ssc-miR-4334-3p	1.69272	4.56275	1.67e-05	10.7207	34.7877
ssc-miR-345-5p	1.3976	4.413	0.00051059	11.2061	29.6201
ssc-miR-29b	1.18939	9.61655	2.49e-08	478.022	1090.23
ssc-miR-29c	1.15771	13.9342	2.33e-08	9689.07	21616.7
ssc-miR-208b	1.06917	5.12492	0.000995102	21.9268	46.072
ssc-miR-499-5p	0.96886	12.25	2.92e-06	3293.52	6446.45
ssc-miR-885-5p	0.967529	9.13404	6.94e-06	379.589	742.338
ssc-miR-new-88	0.959476	6.45499	0.00023327	58.9616	114.713
ssc-miR-545-5p	0.90315	5.88183	0.00142091	40.4465	75.6921
ssc-miR-new-130	0.892553	7.46188	0.000140995	122.796	228.016
ssc-miR-874	0.887331	6.10785	0.00104263	47.7555	88.3857
ssc-miR-206	0.71806	17.3407	0.000471158	125509	206458
ssc-miR-new-37	-0.706888	9.76238	0.000810274	1075.91	659.125
ssc-miR-127	-0.860106	10.1001	4.33e-05	1414.08	779.01
ssc-miR-new-380	-0.920254	6.16445	0.000676506	92.5846	48.8954
ssc-miR-136	-0.95006	11.2458	5.02e-06	3198.99	1655.81
ssc-miR-new-356	-1.04995	5.34754	0.000850693	53.5989	25.8571
ssc-miR-new-313	-1.48718	5.13061	9.44e-06	50.1918	17.866
ssc-miR-new-124	-1.82131	3.41386	0.00127928	15.1079	4.23281
ssc-miR-196a	-2.55663	7.87162	2.17e-25	398.594	67.701
ssc-miR-376a-3p	-2.58817	2.60205	0.00148807	8.76981	1.40934
ssc-miR-new-263	-2.6661	2.65959	0.000910749	9.25985	1.40934
ssc-miR-new-276	-2.68122	3.74164	7.85e-07	21.4414	3.29325
ssc-miR-96-5p	-2.88355	2.35136	0.00200946	7.30895	0.93956
ssc-miR-196b-5p	-3.85017	7.26422	2.52e-40	285.548	19.7451

## Sheet: Intersection in LW
Differential expressed miRNAs in every intersection of four data sets in Large White pig
Names	Total	Elements
120/150LW 150/180LW 180/210LW 60/120LW	4	ssc-miR-127
		ssc-miR-331-3p
		ssc-miR-new-304
		ssc-miR-345-3p
120/150LW 150/180LW 60/120LW	8	ssc-miR-129b
		ssc-miR-497
		ssc-miR-503
		ssc-miR-1277
		ssc-miR-30e-5p
		ssc-miR-542-3p
		ssc-miR-7
		ssc-miR-129a-5p
120/150LW 180/210LW 60/120LW	2	ssc-miR-136
		ssc-miR-196b-5p
150/180LW 180/210LW 60/120LW	1	ssc-miR-4334-3p
120/150LW 150/180LW 180/210LW	2	ssc-miR-new-37
		ssc-miR-345-5p
120/150LW 60/120LW	17	ssc-miR-142-3p
		ssc-miR-135
		ssc-miR-34a
		ssc-miR-15a
		ssc-miR-new-386
		ssc-miR-30e-3p
		ssc-miR-30a-3p
		ssc-miR-new-406
		ssc-miR-708-3p
		ssc-miR-195
		ssc-miR-new-68
		ssc-miR-new-27
		ssc-miR-92a
		ssc-let-7d-5p
		ssc-miR-129a-3p
		ssc-miR-142-5p
		ssc-miR-499-3p
150/180LW 60/120LW	3	ssc-miR-new-160
		ssc-miR-370
		ssc-miR-21
180/210LW 60/120LW	5	ssc-miR-new-276
		ssc-miR-206
		ssc-miR-29b
		ssc-miR-196a
		ssc-miR-new-263
120/150LW 150/180LW	18	ssc-miR-new-205
		ssc-miR-new-405
		ssc-miR-199b-5p
		ssc-miR-363
		ssc-miR-299
		ssc-miR-151-5p
		ssc-miR-148a-3p
		ssc-miR-148b-3p
		ssc-miR-146a-5p
		ssc-miR-126-5p
		ssc-miR-10b
		ssc-miR-new-348
		ssc-miR-22-3p
		ssc-miR-133b
		ssc-miR-497
		ssc-miR-769-5p
		ssc-miR-144
		ssc-miR-19a
120/150LW 180/210LW	6	ssc-miR-208b
		ssc-miR-885-5p
		ssc-miR-new-313
		ssc-miR-new-88
		ssc-miR-new-130
		ssc-miR-new-380
150/180LW 180/210LW	3	ssc-miR-29c
		ssc-miR-545-5p
		ssc-miR-new-356
60/120LW	31	ssc-miR-378b-3p
		ssc-miR-432-5p
		ssc-miR-30c-5p
		ssc-miR-296-3p
		ssc-miR-new-426
		ssc-miR-new-267
		ssc-miR-26a
		ssc-miR-new-340
		ssc-miR-204
		ssc-miR-new-383
		ssc-miR-451
		ssc-miR-new-69
		ssc-miR-29a
		ssc-let-7c
		ssc-miR-500
		ssc-miR-28-5p
		ssc-miR-450b-5p
		ssc-miR-126-3p
		ssc-miR-323
		ssc-miR-30b-3p
		ssc-miR-425-3p
		ssc-miR-new-108
		ssc-miR-107
		ssc-miR-new-257
		ssc-miR-23b
		ssc-miR-28-3p
		ssc-miR-30b-5p
		ssc-miR-7134-5p
		ssc-miR-671-5p
		ssc-miR-210
		ssc-miR-new-131
120/150LW	39	ssc-miR-new-56
		ssc-miR-23a
		ssc-miR-130a
		ssc-miR-628
		ssc-miR-new-143
		ssc-miR-423-5p
		ssc-let-7i
		ssc-miR-new-87
		ssc-miR-369
		ssc-miR-19b
		ssc-miR-27b-3p
		ssc-miR-7134-3p
		ssc-miR-new-289
		ssc-miR-101
		ssc-miR-new-375
		ssc-miR-493-5p
		ssc-miR-16
		ssc-miR-new-365
		ssc-miR-99b
		ssc-miR-455-3p
		ssc-miR-new-70
		ssc-miR-148b-5p
		ssc-miR-new-358
		ssc-miR-532-5p
		ssc-miR-17-3p
		ssc-miR-491
		ssc-miR-381
		ssc-miR-151-3p
		ssc-miR-1
		ssc-let-7e
		ssc-miR-new-359
		ssc-miR-221-3p
		ssc-miR-7142-3p
		ssc-miR-148a-5p
		ssc-miR-374a-5p
		ssc-miR-new-371
		ssc-miR-361-3p
		ssc-miR-9843-3p
		ssc-miR-new-369
150/180LW	30	ssc-miR-378
		ssc-miR-185
		ssc-miR-193a-3p
		ssc-miR-374b-5p
		ssc-miR-199a-5p
		ssc-miR-10a-5p
		ssc-miR-424-5p
		ssc-miR-301
		ssc-miR-new-370
		ssc-miR-365-3p
		ssc-miR-new-23
		ssc-miR-338
		ssc-miR-218
		ssc-miR-new-164
		ssc-miR-122
		ssc-miR-335
		ssc-miR-130b
		ssc-miR-149
		ssc-miR-324
		ssc-miR-218b
		ssc-miR-199a-3p
		ssc-miR-20a
		ssc-miR-new-385
		ssc-miR-new-256
		ssc-miR-758
		ssc-miR-152
		ssc-miR-1468
		ssc-miR-218-5p
		ssc-let-7d-3p
		ssc-miR-885-3p
180/210LW	7	ssc-miR-499-5p
		ssc-miR-new-165
		ssc-miR-96-5p
		ssc-miR-376a-3p
		ssc-miR-new-124
		ssc-miR-new-219
		ssc-miR-874

## Sheet: M60&120
Differentially expressed miRNAs between 60/120 dpn in Min pig
Name	logFC	logCPM	P-Value	60M	120M
ssc-miR-new-348	8.37168	2.94789	1.64e-11	0	13.858
ssc-miR-new-164	7.32899	2.03522	4.54e-06	0	6.70536
ssc-miR-new-179	6.42933	1.3251	0.00126829	0	3.57468
ssc-miR-new-132	3.87526	2.39739	1.74e-05	0.539735	8.49432
ssc-miR-new-218	3.71209	1.51788	0.00444385	0.268126	4.02192
ssc-miR-new-174	3.21611	1.87934	0.00200946	0.539735	5.36364
ssc-miR-new-197	3.21611	1.87934	0.00200946	0.539735	5.36364
ssc-miR-184	3.21611	1.87934	0.00200946	0.539735	5.36364
ssc-miR-new-87	2.50134	5.43076	9.42e-16	12.6751	71.9635
ssc-miR-new-274	2.44588	3.11709	9.45e-06	2.42707	13.4107
ssc-miR-new-56	2.37676	7.33323	2.08e-22	51.7762	269.086
ssc-miR-new-375	2.37676	7.33323	2.08e-22	51.7762	269.086
ssc-miR-342	2.28754	4.37129	1.76e-09	6.74146	33.0763
ssc-miR-1468	2.22598	8.80251	3.26e-23	156.948	734.4
ssc-miR-new-417	2.20171	2.41705	0.00182283	1.6192	7.59984
ssc-miR-new-130	2.02825	6.25179	2.37e-14	29.6645	121.134
ssc-miR-574	1.99837	7.6601	1.21e-17	80.6294	322.278
ssc-miR-30c-3p	1.98575	6.11033	2.31e-13	27.5056	109.065
ssc-miR-196a	1.95982	8.55727	1.7e-18	153.709	598.07
ssc-miR-664-5p	1.95224	5.37704	7.39e-11	16.7178	64.8141
ssc-miR-30a-3p	1.94735	8.61161	2.29e-18	160.723	619.972
ssc-miR-7134-3p	1.94404	11.4369	6.72e-20	1143.4	4399.7
ssc-miR-new-112	1.87787	2.54375	0.00616054	2.15894	8.04708
ssc-miR-885-3p	1.8751	5.81352	1.71e-11	23.7309	87.1632
ssc-miR-935	1.84688	4.18383	1.87e-06	7.54932	27.2654
ssc-miR-486	1.82622	12.7286	5.45e-18	2985.5	10586.9
ssc-miR-new-271	1.79582	2.48647	0.00903825	2.15894	7.59984
ssc-miR-328	1.7385	7.73549	3.48e-14	97.8905	326.748
ssc-miR-new-257	1.71035	7.34109	3.03e-13	75.5072	247.184
ssc-miR-1306-3p	1.67974	3.45862	0.000410333	4.85413	15.6437
ssc-let-7c	1.62144	12.8661	1.13e-14	3662.1	11267.7
ssc-miR-181b	1.56403	11.6055	1.02e-13	1574.59	4655.83
ssc-let-7a	1.49568	15.9362	7.77e-13	32827.3	92572.1
ssc-let-7e	1.4911	11.2393	1.29e-12	1268.25	3565.18
ssc-miR-99b	1.45449	8.643	2.85e-11	213.307	584.659
ssc-miR-100	1.43079	11.0792	9.54e-12	1170.36	3155.29
ssc-miR-9843-3p	1.39146	5.80756	2.69e-07	30.4724	80.0106
ssc-miR-1306-5p	1.37615	7.60182	1.59e-09	107.599	279.366
ssc-miR-10a-5p	1.37192	10.4118	7.4e-11	758.846	1964.07
ssc-miR-30e-3p	1.37101	10.0976	8.67e-11	610.531	1579.21
ssc-miR-new-219	1.33358	3.14239	0.00931543	4.586	11.6218
ssc-miR-193a-5p	1.30332	8.74526	1.81e-09	247.017	609.692
ssc-miR-new-88	1.2897	6.09043	7.36e-07	39.1012	95.6542
ssc-miR-new-68	1.28837	7.41128	2.22e-08	98.4302	240.479
ssc-miR-10a-3p	1.26333	4.59469	0.000160262	13.7545	33.0763
ssc-miR-new-81	1.25885	3.81072	0.00192057	7.82093	18.7744
ssc-let-7d-3p	1.24176	7.10655	1.17e-07	81.4408	192.653
ssc-miR-206	1.22856	17.1765	3.1e-09	88613.6	207651
ssc-miR-new-304	1.22196	4.92754	9e-05	17.7973	41.5706
ssc-miR-new-212	1.22131	9.05829	1.14e-08	319.558	745.131
ssc-miR-432-5p	1.21978	6.26856	1.46e-06	45.8426	106.829
ssc-let-7f	1.20221	15.5676	6.59e-09	29423.5	67701.3
ssc-miR-30c-1-3p	1.19145	4.27534	0.00115065	11.3275	25.9237
ssc-miR-885-5p	1.13722	8.70573	1.41e-07	260.5	573.037
ssc-miR-146a-5p	1.10878	5.04949	0.000251338	20.496	44.2508
ssc-miR-new-313	1.101	5.50143	9.96e-05	28.3169	60.789
ssc-miR-new-276	1.09281	3.79156	0.00868047	8.36067	17.8799
ssc-miR-676-3p	1.07797	7.72924	1.48e-06	135.912	286.966
ssc-miR-450b-5p	1.07608	8.64303	6.38e-07	256.726	541.303
ssc-miR-361-3p	1.05967	6.28772	2.58e-05	50.157	104.596
ssc-miR-1343	1.03671	7.18995	7.54e-06	95.1918	195.334
ssc-miR-500	1.02452	6.38214	4.14e-05	54.4714	110.854
ssc-miR-30d	1.00216	13.0629	1.25e-06	5698.37	11413.8
ssc-miR-148a-5p	0.967837	5.41308	0.000725038	28.3169	55.4253
ssc-miR-497	0.965651	8.53703	8.01e-06	251.06	490.347
ssc-miR-29a	0.963904	6.76259	5.46e-05	73.0801	142.589
ssc-miR-181a	0.957613	12.8501	3.57e-06	5018.8	9747.02
ssc-miR-1296-5p	0.957221	4.41767	0.0064216	14.0227	27.2654
ssc-miR-103	0.94828	12.0156	4.61e-06	2826.13	5453.25
ssc-miR-new-160	0.9391	6.38137	0.000149922	56.6304	108.618
ssc-miR-26a	0.920679	16.6759	7.87e-06	72382.8	137021
ssc-miR-7134-5p	0.915231	4.84626	0.00387108	19.4165	36.6542
ssc-miR-new-398	0.889995	6.57003	0.000245155	66.0705	122.476
ssc-miR-125b	0.882983	14.9886	1.81e-05	22859.5	42157.2
ssc-miR-181d-5p	0.879051	7.01975	0.000166575	90.8774	167.174
ssc-miR-new-93	0.86985	5.08392	0.00369614	23.4628	42.9123
ssc-miR-125a	0.866206	10.8454	3.05e-05	1303.04	2375.29
ssc-miR-155-5p	0.862835	6.7283	0.000312555	74.6993	135.883
ssc-miR-149	0.850567	7.19623	0.000217579	104.092	187.734
ssc-miR-425-5p	0.828306	9.8371	7.75e-05	658.532	1169.32
ssc-miR-9-1	0.824452	5.4621	0.00315123	31.2802	55.4253
ssc-miR-140-3p	0.823358	8.39909	0.00014509	243.239	430.449
ssc-miR-7142-3p	0.80071	6.56455	0.000913969	68.4941	119.345
ssc-miR-340	0.796359	10.1979	0.000134998	857.816	1489.81
ssc-miR-7	0.791605	9.14275	0.000186809	413.402	715.629
ssc-miR-151-3p	0.781978	9.27202	0.000215043	454.122	780.887
ssc-miR-191	0.738881	11.5494	0.000348225	2245.53	3747.55
ssc-miR-196b-5p	0.701836	9.15627	0.000908515	433.898	705.793
ssc-miR-145-3p	0.691491	6.39143	0.00522929	63.6434	102.807
ssc-miR-378	0.687737	16.6024	0.00080732	76221	122773
ssc-miR-143-3p	0.663245	13.6621	0.00124579	10034.1	15890.4
ssc-miR-145-5p	0.658632	6.21124	0.0089241	56.8985	89.8434
ssc-miR-1	0.56599	16.2654	0.00575901	63516.9	94030.7
ssc-miR-374a-3p	0.5625	9.97817	0.00698429	813.861	1201.95
ssc-miR-28-3p	0.552391	9.14575	0.00893432	458.705	672.717
ssc-miR-92a	0.540305	12.6004	0.00854646	5060.06	7358.77
ssc-miR-542-3p	0.527979	10.6824	0.0107781	1345.38	1939.93
ssc-miR-320	0.522695	10.325	0.01184	1052.25	1511.71
ssc-miR-199b-5p	-0.522851	12.0483	0.0110246	4993.99	3475.78
ssc-miR-221-3p	-0.566157	9.1534	0.00734625	679.025	458.609
ssc-miR-23b	-0.579794	10.4105	0.00522442	1630.15	1090.65
ssc-miR-new-371	-0.590263	13.3778	0.00404373	12791.5	8496.35
ssc-let-7g	-0.615266	14.5304	0.00271466	28633.4	18692.2
ssc-miR-16	-0.615543	10.6701	0.00297713	1971.01	1286.43
ssc-miR-30c-5p	-0.617611	9.77714	0.00314309	1061.69	691.938
ssc-miR-142-3p	-0.625375	10.8998	0.00251205	2317.53	1502.33
ssc-miR-424-5p	-0.642577	10.6648	0.00193882	1978.29	1267.21
ssc-miR-130b	-0.659753	7.9406	0.00266033	300.141	189.97
ssc-miR-27b-3p	-0.676538	14.4373	0.000986984	27292.3	17075.8
ssc-miR-133b	-0.728805	9.26095	0.000556059	764.512	461.292
ssc-miR-499-5p	-0.749757	12.3788	0.000274732	6678.88	3971.94
ssc-miR-new-28	-0.755472	5.19694	0.00995204	45.3029	26.8182
ssc-miR-23a	-0.796456	8.9544	0.000180066	628.868	362.06
ssc-miR-15a	-0.808355	10.0195	0.000109927	1320.57	754.069
ssc-miR-new-256	-0.827747	8.01467	0.000162658	330.074	185.948
ssc-miR-22-5p	-0.849819	9.4503	5.53e-05	899.076	498.838
ssc-miR-186	-0.915697	10.7759	1.07e-05	2291.1	1214.47
ssc-miR-455-5p	-0.917564	6.54838	0.000150442	121.621	64.3669
ssc-miR-148b-3p	-0.920475	9.30141	1.35e-05	824.917	435.813
ssc-miR-28-5p	-0.977356	7.00761	2.81e-05	169.891	86.2687
ssc-miR-450c-3p	-0.988031	6.50203	5.15e-05	119.734	60.345
ssc-miR-new-356	-0.990664	6.14402	9.64e-05	93.3045	46.9343
ssc-miR-365-3p	-1.00219	10.6738	1.53e-06	2178.38	1087.52
ssc-miR-361-5p	-1.00667	10.2326	1.5e-06	1605.87	799.214
ssc-miR-363	-1.02573	6.88268	1.49e-05	157.488	77.3304
ssc-miR-130a	-1.04406	9.85676	6.85e-07	1248.03	605.223
ssc-miR-369	-1.07886	11.4384	2.11e-07	3766.46	1783.04
ssc-miR-190a	-1.07921	8.02684	9.97e-07	353.265	167.174
ssc-miR-27a	-1.08966	10.6684	1.81e-07	2213.71	1040.14
ssc-miR-545-5p	-1.11179	6.79216	3.22e-06	150.746	69.7305
ssc-miR-671-5p	-1.13136	5.23657	0.000121212	50.9684	23.2435
ssc-miR-299	-1.26901	4.99401	3.71e-05	44.2269	18.3271
ssc-miR-20a	-1.27385	9.70528	1.78e-09	1180.34	488.11
ssc-miR-new-369	-1.27951	4.6519	0.000104519	34.7868	14.3052
ssc-miR-new-181	-1.28022	4.56169	0.00016617	32.6313	13.4107
ssc-miR-30b-5p	-1.28584	11.9645	6.89e-10	5667.35	2324.34
ssc-miR-450a	-1.28705	7.88661	8.54e-09	334.928	137.225
ssc-miR-218	-1.34787	8.13898	1.15e-09	403.962	158.679
ssc-miR-218-5p	-1.34787	8.13898	1.15e-09	403.962	158.679
ssc-miR-34a	-1.35351	8.17909	9.41e-10	415.829	162.705
ssc-miR-450c-5p	-1.35892	8.6743	4.12e-10	587.068	228.857
ssc-miR-142-5p	-1.36445	10.0725	1.05e-10	1550.32	602.092
ssc-miR-199a-3p	-1.36636	10.5079	8.34e-11	2097.48	813.52
ssc-miR-338	-1.37977	8.59935	2.39e-10	559.562	215.002
ssc-miR-374b-5p	-1.38128	7.2486	3.07e-09	218.972	84.0325
ssc-miR-new-386	-1.42244	4.22668	0.000123959	26.4261	9.8328
ssc-miR-374a-5p	-1.43795	11.4721	6.87e-12	4149.12	1531.38
ssc-miR-new-263	-1.44768	3.29404	0.00203931	13.4829	4.9164
ssc-miR-18a	-1.45351	3.9704	0.000236571	22.1117	8.04708
ssc-miR-296-5p	-1.47202	5.02983	1.79e-06	47.1937	16.9854
ssc-miR-208b	-1.50587	5.19614	4.71e-07	53.3954	18.7744
ssc-miR-new-311	-1.53907	2.75817	0.00778622	9.16853	3.12744
ssc-miR-376a-3p	-1.57146	4.05415	6.42e-05	23.999	8.04708
ssc-miR-24-3p	-1.60429	10.9287	3e-14	2932.92	964.599
ssc-miR-499-3p	-1.66879	4.33904	5.14e-06	29.9326	9.38556
ssc-miR-381	-1.70253	4.95641	8.53e-08	46.654	14.3052
ssc-miR-148a-3p	-1.70764	12.6034	5.02e-16	9527.93	2917.04
ssc-miR-32	-1.74648	7.09669	3.04e-13	210.072	62.5779
ssc-miR-202-5p	-1.74755	4.10346	5.37e-06	25.6182	7.59984
ssc-miR-new-117	-1.79654	3.87127	1.06e-05	21.8436	6.25812
ssc-miR-17-3p	-1.83274	4.70649	6.85e-08	39.9125	11.1745
ssc-miR-96-5p	-1.88297	2.56349	0.00418133	8.36067	2.2362
ssc-miR-new-316	-1.91129	3.62613	1.57e-05	18.6087	4.9164
ssc-miR-1277	-1.93686	6.27091	1.55e-13	121.621	31.7346
ssc-miR-218b	-1.94175	4.84563	3.7e-09	44.7666	11.6218
ssc-miR-122	-1.95381	2.84867	0.000877812	10.5161	2.68344
ssc-miR-new-27	-1.95935	3.23141	6.82e-05	14.0227	3.57468
ssc-miR-17-5p	-2.00676	6.56706	2.88e-15	151.014	37.5455
ssc-miR-335	-2.08643	7.0691	1.17e-17	216.545	50.9562
ssc-miR-129a-3p	-2.11056	2.09039	0.00664724	5.9336	1.34172
ssc-miR-new-43	-2.18902	3.40517	5.01e-06	16.4497	3.57468
ssc-miR-new-45	-2.18902	3.40517	5.01e-06	16.4497	3.57468
ssc-miR-451	-2.21519	11.9168	5.27e-25	6361.75	1370.02
ssc-miR-new-19	-2.23532	2.17757	0.00423033	6.47333	1.34172
ssc-miR-503	-2.2588	7.19693	2.29e-20	241.892	50.5089
ssc-miR-new-368	-2.29222	5.62603	7.93e-15	81.1691	16.5382
ssc-miR-758	-2.30353	7.53157	4.78e-22	306.883	62.1307
ssc-miR-new-359	-2.3906	7.38079	7.01e-23	279.106	53.1924
ssc-miR-190b	-2.40395	2.29905	0.00106861	7.2812	1.34172
ssc-miR-29b	-2.45187	10.3307	2.77e-29	2176.76	397.82
ssc-miR-new-367	-2.62793	3.91698	3.92e-09	25.0785	4.02192
ssc-miR-new-421	-2.89465	2.67453	2.53e-05	10.248	1.34172
ssc-miR-144	-3.03086	5.90954	6.44e-24	106.251	12.9635
ssc-miR-new-410	-3.06297	1.52253	0.00444385	4.04627	0.44724
ssc-miR-new-63	-3.32312	1.70881	0.00141036	4.85413	0.44724
ssc-miR-new-385	-3.5009	4.95472	1.25e-20	56.0906	4.9164
ssc-miR-new-199	-3.54345	1.874	0.000252789	5.66199	0.44724
ssc-miR-new-365	-3.57144	4.73646	1.52e-19	48.2697	4.02192
ssc-miR-new-275	-3.7935	2.0691	4.58e-05	6.74146	0.44724
ssc-miR-new-267	-3.93598	3.02776	2.84e-09	14.2908	0.89448
ssc-miR-new-142	-6.02735	0.986721	0.00894141	2.69519	0
ssc-miR-new-361	-6.02735	0.986721	0.00894141	2.69519	0
ssc-miR-196b-3p	-6.02735	0.986721	0.00894141	2.69519	0
ssc-miR-24-1-5p	-6.02735	0.986721	0.00894141	2.69519	0
ssc-miR-new-339	-6.16385	1.0802	0.00464265	2.9668	0
ssc-miR-new-103	-6.287	1.16696	0.00242129	3.23493	0
ssc-miR-new-232	-6.40189	1.24988	0.00242129	3.50653	0
ssc-miR-new-320	-7.49902	2.12563	1.36e-06	7.54932	0
ssc-miR-new-289	-8.11539	2.66955	1.3e-09	11.5956	0

## Sheet: M120&150
Differentially expressed miRNAs between 120/150 dpn in Min pig
Name	logFC	logCPM	P-Value	120M	150M
ssc-miR-new-289	8.7623	3.26786	2.49e-13	0	19.2011
ssc-miR-24-1-5p	6.64836	1.40349	0.000667207	0	4.40168
ssc-miR-new-410	3.60274	1.7789	0.000794618	0.420422	5.60175
ssc-miR-new-43	2.97928	3.92298	8.05e-11	3.36033	26.8044
ssc-miR-new-45	2.97928	3.92298	8.05e-11	3.36033	26.8044
ssc-miR-new-373	2.86378	2.01292	0.00118753	0.840843	6.39897
ssc-miR-190b	2.82418	2.47822	7.68e-05	1.26126	9.20196
ssc-miR-9851-3p	2.77165	1.94607	0.00200946	0.840843	6.00036
ssc-miR-new-267	2.56643	1.80221	0.00572059	0.840843	5.1989
ssc-miR-new-421	2.54951	2.27111	0.000910749	1.26126	7.59904
ssc-miR-new-19	2.47224	2.21499	0.00148807	1.26126	7.20043
ssc-miR-451	2.36045	11.9479	6.83e-28	1287.87	6613.76
ssc-miR-new-365	2.23807	3.47759	5.01e-06	3.78075	18.0011
ssc-miR-144	2.14386	5.05264	4.07e-11	12.1861	54.0075
ssc-miR-335	2.07542	6.96552	3.7e-17	47.9006	202.028
ssc-miR-29b	1.74473	9.66843	4.27e-16	373.965	1253.38
ssc-miR-208b	1.64285	5.19482	6.34e-08	17.6486	55.2075
ssc-miR-758	1.61367	6.89184	2.82e-11	58.4051	178.828
ssc-miR-374b-5p	1.59807	7.31513	8.78e-12	78.9936	239.234
ssc-miR-24-3p	1.58795	10.8269	5.54e-14	906.758	2725.99
ssc-miR-365-3p	1.58375	10.9968	6.04e-14	1022.31	3064.44
ssc-miR-503	1.55933	6.55324	4.73e-10	47.4802	140.018
ssc-miR-30b-5p	1.53679	12.0575	2.37e-13	2184.96	6339.72
ssc-miR-204	1.51495	8.61346	4.84e-12	202.948	580.084
ssc-miR-34a	1.49123	8.18815	2.12e-11	152.948	430.062
ssc-miR-15a	1.43319	10.3573	1.13e-11	708.852	1914.28
ssc-miR-32	1.40656	6.74991	7e-09	58.8255	156.022
ssc-miR-17-5p	1.38757	6.00192	1.59e-07	35.2941	92.414
ssc-miR-148b-3p	1.37542	9.52454	1.05e-10	409.679	1062.95
ssc-miR-148a-3p	1.35736	12.2539	7.79e-11	2742.13	7025.82
ssc-miR-615	1.33668	3.2254	0.00557603	5.04201	12.8022
ssc-miR-27a	1.31546	10.7363	3.64e-10	977.77	2433.55
ssc-miR-new-28	1.30622	5.46224	6.26e-06	25.2101	62.408
ssc-miR-199a-3p	1.28738	10.3618	9.32e-10	764.738	1866.67
ssc-miR-30c-5p	1.27068	10.1165	1.65e-09	650.447	1569.43
ssc-miR-15b	1.26752	8.92156	4.17e-09	284.464	684.901
ssc-miR-374a-5p	1.23363	11.2364	3.47e-09	1439.55	3385.29
ssc-miR-423-5p	1.22754	7.88795	4.25e-08	141.603	331.648
ssc-miR-18a	1.21365	3.70013	0.00405285	7.56454	17.6025
ssc-miR-450c-5p	1.19347	8.46701	4.41e-08	215.134	492.072
ssc-miR-1277	1.16203	5.60392	2.61e-05	29.8317	66.8096
ssc-miR-450a	1.0847	7.65546	1.57e-06	128.996	273.642
ssc-miR-218b	1.05846	4.11134	0.00679035	10.9249	22.8014
ssc-miR-381	1.03522	4.38793	0.00379978	13.4474	27.6059
ssc-miR-107	1.03053	6.21947	5.16e-05	48.7415	99.6144
ssc-miR-186	1.01796	10.7541	1.05e-06	1141.64	2311.94
ssc-miR-new-368	0.946688	4.53619	0.00538664	15.5465	30.006
ssc-miR-new-359	0.946602	6.20113	0.000218107	50.0027	96.4128
ssc-miR-499-5p	0.912685	12.3939	1e-05	3733.76	7029.02
ssc-miR-491	0.909691	5.57253	0.00105824	32.7746	61.6107
ssc-miR-450c-3p	0.901629	6.35312	0.000294948	56.7264	106.013
ssc-miR-23a	0.878347	8.91702	3.87e-05	340.35	625.691
ssc-miR-455-5p	0.872533	6.4271	0.000447461	60.5072	110.818
ssc-miR-27b-3p	0.86511	14.4669	2.66e-05	16051.9	29238.2
ssc-miR-361-5p	0.84825	10.0393	5.04e-05	751.29	1352.59
ssc-miR-23b	0.847984	10.4876	4.69e-05	1025.25	1845.47
ssc-miR-20a	0.844794	9.3261	6.48e-05	458.841	824.118
ssc-miR-16	0.833044	10.7161	6.15e-05	1209.29	2154.31
ssc-miR-133b	0.818761	9.22799	0.000110795	433.631	764.912
ssc-miR-331-3p	0.806876	7.26197	0.000438813	111.348	194.827
ssc-miR-339-5p	0.782255	7.93991	0.000405782	180.26	310.047
ssc-miR-28-5p	0.728746	6.75744	0.00228375	81.0957	134.421
ssc-miR-142-5p	0.719103	9.54936	0.000628074	565.988	931.735
ssc-miR-195	0.710355	10.2579	0.000651643	928.608	1519.42
ssc-miR-29c	0.681116	12.7766	0.000932202	5390.13	8642.46
ssc-miR-22-5p	0.619602	9.21717	0.00337646	468.925	720.505
ssc-miR-133a-5p	0.618834	12.9833	0.00260448	6386.81	9807.82
ssc-miR-142-3p	0.597659	10.7937	0.00391161	1412.24	2137.11
ssc-miR-126-5p	0.560963	13.1081	0.00630142	7133.9	10524.3
ssc-miR-206	-0.542825	17.3286	0.00806977	195199	133990
ssc-miR-320	-0.553064	10.2237	0.00791529	1421.06	968.542
ssc-miR-new-371	-0.558806	12.7111	0.00654783	7986.87	5421.99
ssc-miR-181a	-0.56271	12.9076	0.00616439	9162.55	6203.3
ssc-miR-30e-3p	-0.597138	10.269	0.0041392	1484.51	981.345
ssc-let-7i	-0.597363	13.3923	0.00363114	12945.5	8556.44
ssc-miR-new-407	-0.601812	10.9013	0.00366476	2304.71	1518.62
ssc-let-7f	-0.610198	15.6846	0.00293081	63641.6	41692.1
ssc-miR-10b	-0.614639	14.261	0.00274882	23751.4	15511.9
ssc-miR-26a	-0.629537	16.6941	0.00214747	128805	83257.3
ssc-miR-532-5p	-0.64476	11.0469	0.00184299	2579.51	1649.84
ssc-let-7e	-0.652333	11.4214	0.00159233	3351.39	2132.31
ssc-miR-127	-0.66492	10.5663	0.00137684	1858.48	1172.17
ssc-miR-193a-5p	-0.668987	8.86965	0.00174222	573.132	360.454
ssc-miR-28-3p	-0.670653	9.01065	0.00163164	632.378	397.258
ssc-miR-125b	-0.674018	14.9763	0.00102844	39629.3	24838
ssc-miR-500	-0.684829	6.41735	0.00633463	104.207	64.8081
ssc-miR-new-257	-0.714162	7.55442	0.00163246	232.362	141.621
ssc-miR-486	-0.716419	12.9668	0.000500065	9952.08	6056.88
ssc-miR-143-3p	-0.737614	13.5446	0.000336424	14937.6	8958.5
ssc-miR-99b	-0.765663	8.77293	0.000358215	549.601	323.247
ssc-miR-10a-5p	-0.767499	10.5181	0.000227625	1846.29	1084.56
ssc-miR-7134-3p	-0.795556	11.6708	0.000119544	4135.88	2382.75
ssc-miR-new-56	-0.796461	7.64604	0.000404595	252.951	145.62
ssc-miR-new-375	-0.796461	7.64604	0.000404595	252.951	145.62
ssc-let-7a	-0.813098	16.0591	7.71e-05	87021.1	49528.8
ssc-miR-769-5p	-0.817	6.04883	0.00185904	83.1978	47.2056
ssc-miR-378	-0.820546	16.4637	6.63e-05	115411	65349.1
ssc-miR-7	-0.849758	9.03351	6.8e-05	672.717	373.256
ssc-miR-181b	-0.854121	11.7313	3.67e-05	4376.65	2421.15
ssc-miR-155-5p	-0.858898	6.6453	0.000461237	127.735	70.4098
ssc-miR-30c-3p	-0.861505	6.33072	0.000692959	102.525	56.4076
ssc-miR-1343	-0.882008	7.15645	0.000156384	183.621	99.6144
ssc-miR-136	-0.912185	11.6851	1.07e-05	4298.91	2284.33
ssc-miR-new-380	-0.91955	6.15058	0.000389111	91.6001	48.4057
ssc-miR-151-3p	-0.97721	9.11517	4.67e-06	734.062	372.853
ssc-miR-30a-3p	-1.00661	8.77321	3.17e-06	582.796	290.044
ssc-let-7c	-1.01755	12.95	8.71e-07	10592	5231.96
ssc-miR-935	-1.04445	4.32304	0.00604355	25.6305	12.4036
ssc-miR-100	-1.05352	11.1024	4.27e-07	2966.09	1429.01
ssc-miR-30c-1-3p	-1.06779	4.24678	0.00427738	24.3692	11.6021
ssc-miR-new-313	-1.13458	5.41463	0.000104265	57.1438	26.003
ssc-miR-new-87	-1.17162	5.64181	3.15e-05	67.6483	30.006
ssc-miR-676-3p	-1.18264	7.61058	2.23e-07	269.758	118.816
ssc-miR-1468	-1.32444	8.9195	1.01e-09	690.363	275.639
ssc-miR-129a-5p	-1.38751	3.81673	0.00131234	18.9098	7.20043
ssc-miR-129b	-1.38751	3.81673	0.00131234	18.9098	7.20043
ssc-miR-new-130	-1.42413	6.30996	5.04e-08	113.87	42.4053
ssc-miR-432-5p	-1.51106	6.10922	1.56e-08	100.423	35.2049
ssc-miR-196b-5p	-1.65102	8.77697	6.48e-14	663.471	211.23
ssc-miR-196a	-2.27138	8.41272	5.07e-23	562.207	116.415
ssc-miR-new-386	-2.89985	2.65181	0.000165623	9.24318	1.20007
ssc-miR-new-367	-3.11033	1.58265	0.00788025	3.78075	0.39861
ssc-miR-new-112	-3.16932	2.38269	0.000339552	7.56454	0.801461
ssc-miR-new-131	-3.26078	1.68929	0.00444385	4.20117	0.39861
ssc-miR-new-276	-3.75941	3.35678	5.83e-09	16.8077	1.20007
ssc-miR-new-179	-6.26336	1.37427	0.00242129	3.36033	0
ssc-miR-new-160	-11.1704	5.72182	2.5e-43	102.105	0

## Sheet: M150&180
Differentially expressed miRNAs between 150/180 dpn in Min pig
Name	logFC	logCPM	P-Value	150M	180M
ssc-miR-new-386	5.18168	4.6306	2.69e-21	1.20851	45.5015
ssc-miR-new-347	4.04331	2.28878	4.58e-05	0.401414	7.33758
ssc-miR-new-126	3.6313	1.96859	0.000794618	0.401414	5.50318
ssc-miR-new-276	3.3606	3.02391	2.41e-06	1.20851	12.8441
ssc-miR-122	3.10406	3.89932	1.9e-09	2.81844	24.5868
ssc-miR-new-112	3.03976	2.28587	0.00148807	0.807099	6.97267
ssc-miR-new-38	2.35695	2.58848	0.00182283	1.60993	8.43887
ssc-miR-new-10	2.16608	2.95094	0.00057344	2.41703	11.0097
ssc-miR-196a	2.01981	8.2178	1.33e-18	117.234	475.562
ssc-miR-new-27	1.99514	3.01933	0.000877812	2.81844	11.3746
ssc-miR-new-130	1.56676	6.42348	1.57e-09	42.7036	126.596
ssc-miR-new-380	1.38022	6.47567	6.38e-08	48.7462	126.964
ssc-miR-432-5p	1.34721	5.99957	6.13e-07	35.4526	90.27
ssc-let-7c	1.30486	13.1586	3.62e-10	5268.76	13017
ssc-miR-342	1.26135	5.46689	1.79e-05	25.383	60.9131
ssc-miR-new-181	1.19654	3.90083	0.00404431	8.45959	19.4485
ssc-miR-new-313	1.1902	5.46146	4.82e-05	26.1859	59.8118
ssc-miR-1306-5p	1.13018	8.21552	3.39e-07	185.722	406.575
ssc-miR-196b-5p	1.12104	8.40435	3.36e-07	212.715	462.718
ssc-miR-361-3p	1.11448	6.72339	5.54e-06	66.0711	143.109
ssc-miR-151-3p	1.10229	9.20927	2.49e-07	375.476	806.18
ssc-miR-1343	1.09718	7.30898	2.62e-06	100.315	214.664
ssc-miR-100	1.09647	11.1416	1.46e-07	1439.06	3077.21
ssc-miR-7142-3p	1.06881	6.83334	1.02e-05	72.9207	153.017
ssc-miR-7134-3p	1.03483	11.8372	6.18e-07	2399.51	4916.34
ssc-miR-486	1.03296	13.1817	5.94e-07	6099.49	12480.9
ssc-miR-676-3p	1.01042	7.50324	1.06e-05	119.651	241.085
ssc-miR-1468	1.00473	8.70862	3.5e-06	277.578	557.025
ssc-miR-155-5p	0.944534	6.7106	0.000114381	70.9051	136.505
ssc-let-7a	0.93699	16.1494	5.46e-06	49877.2	95491.4
ssc-miR-181b	0.918241	11.783	9.31e-06	2438.18	4607.74
ssc-miR-328	0.903766	8.27552	3.86e-05	215.132	402.541
ssc-miR-7	0.894239	9.07228	2.81e-05	375.882	698.664
ssc-miR-769-5p	0.876834	6.09669	0.000847118	47.5377	87.3343
ssc-let-7e	0.84698	11.5536	4.32e-05	2147.31	3862.47
ssc-let-7i	0.812834	13.536	7.93e-05	8616.63	15136.5
ssc-miR-26a	0.795257	16.8072	0.000109717	83843	145500
ssc-miR-99b	0.784374	8.79476	0.000260588	325.521	560.694
ssc-miR-210	0.782437	6.83821	0.00116347	83.396	143.477
ssc-miR-664-5p	0.780885	6.10609	0.00272779	49.9547	85.8648
ssc-miR-181a	0.738051	13.0248	0.000337324	6246.94	10419.4
ssc-miR-29a	0.705607	7.687	0.00168253	155.911	254.294
ssc-miR-185	0.69652	10.0859	0.000863141	828.707	1343.02
ssc-let-7f	0.693324	15.7455	0.000733897	41985.3	67890.5
ssc-miR-new-56	0.670184	7.5772	0.00315358	146.644	233.379
ssc-miR-new-375	0.670184	7.5772	0.00315358	146.644	233.379
ssc-miR-500	0.669721	6.41789	0.00750362	65.264	103.847
ssc-miR-370	0.661377	6.48994	0.00783975	68.8895	108.982
ssc-miR-92a	0.655767	12.6521	0.00144035	4997.63	7873.56
ssc-miR-new-212	0.654358	9.34683	0.00197105	505.201	795.171
ssc-miR-193a-5p	0.650627	8.86846	0.00235051	362.99	569.866
ssc-miR-127	0.638847	10.5605	0.00211464	1180.41	1838.03
ssc-miR-125b	0.618256	14.9524	0.00258598	25012.7	38395
ssc-miR-542-5p	0.616206	9.70764	0.00333957	659.502	1010.94
ssc-miR-10a-5p	0.596323	10.4228	0.0041477	1092.19	1651.26
ssc-miR-10b	0.556156	14.236	0.00670254	15621	22968.2
ssc-miR-206	0.545529	17.3403	0.00776204	134932	196941
ssc-miR-22-3p	-0.565274	14.0346	0.00586643	20027.6	13535.2
ssc-miR-361-5p	-0.573719	10.1538	0.00591265	1362.11	915.163
ssc-miR-126-3p	-0.582585	13.8375	0.0045326	17554.8	11722.5
ssc-miR-new-256	-0.598353	7.50648	0.00816729	218.357	144.21
ssc-miR-142-5p	-0.616305	9.59938	0.00335663	938.289	612.067
ssc-miR-339	-0.623523	9.63622	0.00298798	964.475	626.009
ssc-miR-423-5p	-0.625303	8.10737	0.00441556	333.981	216.498
ssc-miR-885-5p	-0.631469	9.27234	0.00282062	750.952	484.737
ssc-miR-103	-0.636708	12.0103	0.0020025	5020.6	3229.12
ssc-miR-16	-0.652951	10.7937	0.00163959	2169.47	1379.72
ssc-miR-151-5p	-0.653805	10.6191	0.00164088	1922.51	1221.93
ssc-miR-133b	-0.669249	9.29428	0.0015478	770.293	484.369
ssc-miR-133a-5p	-0.677439	12.9706	0.000990309	9876.82	6175.7
ssc-miR-148b-3p	-0.726477	9.74682	0.000537791	1070.43	646.927
ssc-miR-20a	-0.773524	9.36234	0.000252927	829.915	485.47
ssc-miR-29b	-0.774348	9.96658	0.000217146	1262.2	737.93
ssc-miR-142-3p	-0.801504	10.7262	0.000115453	2152.14	1234.77
ssc-miR-27b-3p	-0.811156	14.4964	8.09e-05	29443.9	16780.8
ssc-miR-150	-0.81687	8.0331	0.000212087	333.58	189.344
ssc-miR-204	-0.817925	8.83994	0.000136749	584.165	331.352
ssc-miR-1277	-0.845274	5.72393	0.00213978	67.2796	37.4276
ssc-miR-126-5p	-0.910267	12.9871	1.04e-05	10598.4	5639.23
ssc-miR-17-5p	-0.919794	6.16164	0.00035339	93.0641	49.1703
ssc-miR-186	-0.950973	10.7868	4.98e-06	2328.2	1204.32
ssc-miR-148a-3p	-0.959082	12.3874	3.54e-06	7075.24	3639.37
ssc-miR-497	-1.02508	8.64478	2.14e-06	536.221	263.466
ssc-miR-450c-5p	-1.04371	8.52493	1.61e-06	495.533	240.348
ssc-miR-28-5p	-1.06713	6.64954	1.35e-05	135.366	64.5819
ssc-miR-450a	-1.11355	7.65709	8.81e-07	275.567	127.329
ssc-miR-491	-1.11499	5.51624	8.82e-05	62.0441	28.6205
ssc-miR-365-3p	-1.11527	11.1393	8.81e-08	3086	1424.48
ssc-miR-23b	-1.15646	10.3949	3.54e-08	1858.45	833.7
ssc-miR-455-5p	-1.17093	6.33925	4.18e-06	111.597	49.5385
ssc-miR-296-5p	-1.17153	4.45792	0.000755019	29.8114	13.209
ssc-miR-345-5p	-1.1863	5.01434	0.000161595	44.3178	19.4485
ssc-miR-new-359	-1.20128	6.1301	4.08e-06	97.091	42.1977
ssc-miR-145-5p	-1.20242	6.10577	4.11e-06	95.4811	41.4646
ssc-miR-195	-1.21114	10.0978	9.01e-09	1530.11	660.869
ssc-miR-374a-5p	-1.33367	11.2174	1.91e-10	3409.1	1352.56
ssc-miR-new-348	-1.34865	3.06571	0.00916578	11.2823	4.40189
ssc-miR-27a	-1.35434	10.7355	1.16e-10	2450.67	958.461
ssc-miR-381	-1.38152	4.29674	0.000262323	27.8001	10.6415
ssc-miR-30b-5p	-1.42399	12.0974	9.88e-12	6384.31	2379.28
ssc-miR-30c-5p	-1.43852	10.0796	1.13e-11	1580.47	583.078
ssc-miR-15b	-1.4561	8.87906	2.06e-11	689.719	251.358
ssc-miR-107	-1.47883	6.0973	2.32e-08	100.315	35.9614
ssc-miR-374b-5p	-1.49404	7.35319	1.66e-10	240.917	85.4999
ssc-miR-499-5p	-1.52089	12.2206	4.01e-13	7078.47	2466.61
ssc-miR-615	-1.54035	3.19222	0.00242152	12.8922	4.40189
ssc-miR-24-3p	-1.54763	10.8473	2.25e-13	2745.17	939.016
ssc-miR-199a-3p	-1.57698	10.2937	1.07e-13	1879.8	630.046
ssc-miR-208b	-1.59697	5.22135	2.57e-07	55.5959	18.3472
ssc-miR-338	-1.62241	7.64475	1.95e-12	301.753	97.9758
ssc-miR-new-28	-1.71731	5.36688	8.81e-09	62.847	19.0803
ssc-miR-15a	-1.74151	10.2904	3.12e-16	1927.75	576.473
ssc-miR-758	-1.7781	6.8644	6.02e-13	180.086	52.4742
ssc-miR-23a	-1.79423	8.6656	5.47e-16	630.092	181.638
ssc-miR-451	-1.79953	12.0657	1.73e-17	6660.28	1913.26
ssc-miR-32	-1.81024	6.66077	6.33e-13	157.12	44.7684
ssc-miR-34a	-1.8961	8.10275	8.32e-17	433.088	116.323
ssc-miR-214	-2.00186	4.08236	1.13e-06	26.5916	6.60448
ssc-miR-new-43	-2.02344	4.09895	8.27e-07	26.993	6.60448
ssc-miR-new-45	-2.02344	4.09895	8.27e-07	26.993	6.60448
ssc-miR-143-5p	-2.14066	5.21077	2.33e-11	60.0285	13.5772
ssc-miR-376c	-2.27034	2.28479	0.00423033	7.25108	1.4662
ssc-miR-190b	-2.30789	2.59087	0.000421961	9.26669	1.83439
ssc-miR-3613	-2.36436	3.24932	9.45e-06	15.3093	2.93569
ssc-miR-new-405	-2.49953	2.10235	0.00394482	6.44398	1.10129
ssc-miR-4334-3p	-2.57888	6.08858	1.78e-19	116.431	19.4485
ssc-miR-new-342	-2.59054	2.80364	4.05e-05	11.2823	1.83439
ssc-miR-345-3p	-2.60848	5.09366	2.01e-14	58.4186	9.54017
ssc-miR-335	-2.62131	6.88648	3.72e-24	203.449	33.0257
ssc-miR-202-5p	-2.64078	2.84267	2.53e-05	11.6837	1.83439
ssc-miR-new-237	-2.74587	2.28114	0.000910749	7.65249	1.10129
ssc-miR-new-239	-2.74587	2.28114	0.000910749	7.65249	1.10129
ssc-miR-new-241	-2.74587	2.28114	0.000910749	7.65249	1.10129
ssc-miR-new-373	-3.05762	2.03231	0.00118753	6.44398	0.7331
ssc-miR-new-421	-3.30397	2.21952	0.000243751	7.65249	0.7331
ssc-miR-new-67	-3.55713	1.65027	0.00444385	4.83405	0.368194
ssc-miR-331-3p	-4.01313	6.70162	6.82e-41	196.198	12.1077
ssc-miR-new-164	-7.03478	1.80554	5.33e-05	6.04257	0
ssc-miR-144	-7.03653	4.77402	4.76e-30	54.3874	0.368194
ssc-miR-new-304	-8.97786	3.56493	2.75e-15	23.3674	0

## Sheet: M180&210
Differentially expressed miRNAs between 180/210 dpn in Min pig
Name	logFC	logCPM	P-Value	180M	210M
ssc-miR-new-160	10.0691	4.42876	4.33e-27	0	43.991
ssc-miR-new-304	9.05642	3.41309	1.69e-15	0	21.7818
ssc-miR-new-16	6.39931	1.06383	0.00242129	0	3.41871
ssc-miR-144	5.70546	3.16619	1.49e-13	0.303597	17.9399
ssc-miR-331-3p	4.82029	7.18931	3.19e-59	9.98347	283.172
ssc-miR-345-3p	3.57147	5.65798	2.12e-28	7.86642	93.9648
ssc-miR-new-405	3.177	2.29716	2.95e-05	0.908081	8.54263
ssc-miR-new-417	3.0579	5.24578	1.43e-20	8.17002	68.3369
ssc-miR-new-421	2.87572	1.58886	0.00250381	0.604484	4.69658
ssc-miR-3613	2.43159	2.99291	7.46e-06	2.42065	13.2392
ssc-miR-4334-3p	2.07035	5.38033	2.87e-12	16.0364	67.4822
ssc-miR-499-5p	0.980781	11.5623	2.24e-06	2033.86	4013.94
ssc-miR-151-5p	0.910389	10.5027	1.24e-05	1007.55	1893.78
ssc-miR-1	0.84302	16.3669	4.18e-05	60500.6	108526
ssc-miR-new-88	0.834534	6.40827	0.00070773	60.817	108.486
ssc-miR-340	0.735577	10.5551	0.000397754	1128.88	1879.69
ssc-miR-885-5p	0.710115	9.04196	0.000804578	399.694	653.899
ssc-miR-450b-5p	0.706829	8.6168	0.000982333	298.03	486.474
ssc-miR-23a	0.690554	7.61534	0.00201325	149.771	241.741
ssc-miR-15a	0.652951	9.25673	0.00195852	475.336	747.432
ssc-miR-142-3p	-0.746331	9.66808	0.000381296	1018.14	606.917
ssc-miR-370	-0.797649	6.16542	0.00174489	89.8621	51.679
ssc-miR-142-5p	-0.842344	8.62252	9.36e-05	504.684	281.463
ssc-miR-new-380	-0.903355	6.34649	0.000316766	104.69	55.9524
ssc-miR-363	-0.982855	5.54975	0.00050815	60.817	30.7518
ssc-miR-210	-1.01519	6.48399	4.25e-05	118.305	58.5122
ssc-miR-221-3p	-1.26338	8.58485	7.05e-09	540.387	225.083
ssc-miR-671-5p	-1.31483	4.40827	0.00029373	28.7442	11.5299
ssc-miR-182	-1.99689	3.81111	1e-05	20.5741	5.12392
ssc-miR-222	-2.10308	3.51112	2.89e-05	16.6409	3.8419
ssc-miR-new-385	-2.83191	2.68361	0.000128569	9.37899	1.28202
ssc-miR-new-276	-3.00648	2.82224	2.14e-05	10.5907	1.28202
ssc-miR-new-386	-3.63067	4.44479	3.8e-15	37.5187	2.99137
ssc-miR-122	-4.50339	3.58035	7.3e-12	20.2733	0.854678
ssc-miR-new-348	-6.48468	1.45546	0.00126829	3.62961	0
ssc-miR-20b	-6.48468	1.45546	0.00126829	3.62961	0
ssc-miR-new-347	-7.2154	2.02811	8.35e-06	6.05026	0

## Sheet: Intersection in M
Differential expressed miRNAs in every intersection of four data sets in Min pig
Names	Total	Elements
120/150M 150/180M 180/210M 60/120M	9	ssc-miR-23a
		ssc-miR-new-276
		ssc-miR-142-3p
		ssc-miR-499-5p
		ssc-miR-15a
		ssc-miR-new-386
		ssc.-miR-98-3p
		ssc-miR-142-5p
		ssc-miR-144
120/150M 150/180M 60/120M	66	ssc-let-7a
		ssc-miR-new-56
		ssc-miR-186
		ssc-miR-432-5p
		ssc-miR-30c-5p
		ssc-miR-new-43
		ssc-miR-374b-5p
		ssc-miR-208b
		ssc-miR-190b
		ssc-miR-new-313
		ssc-miR-486
		ssc-miR-26a
		ssc-miR-181b
		ssc-miR-125b
		ssc-miR-34a
		ssc-miR-155-5p
		ssc-miR-450a
		ssc-miR-10a-5p
		ssc-miR-193a-5p
		ssc-miR-27a
		ssc-miR-451
		ssc-miR-148a-3p
		ssc-miR-27b-3p
		ssc-miR-1277
		ssc-miR-7134-3p
		ssc-miR-365-3p
		ssc-miR-148b-3p
		ssc-miR-new-375
		ssc-miR-206
		ssc-miR-16
		ssc-let-7c
		ssc-miR-500
		ssc-miR-32
		ssc-miR-1343
		ssc-miR-new-112
		ssc-miR-28-5p
		ssc-miR-99b
		ssc-miR-29b
		ssc-miR-335
		ssc-miR-196a
		ssc-miR-361-5p
		ssc-miR-new-130
		ssc-let-7f
		ssc-miR-new-45
		ssc-miR-new-28
		ssc-miR-196b-5p
		ssc-miR-381
		ssc-miR-133b
		ssc-miR-151-3p
		ssc-miR-455-5p
		ssc-miR-199a-3p
		ssc-miR-450c-5p
		ssc-miR-20a
		ssc-let-7e
		ssc-miR-23b
		ssc-miR-new-359
		ssc-miR-676-3p
		ssc-miR-758
		ssc-miR-24-3p
		ssc-miR-7
		ssc-miR-17-5p
		ssc-miR-100
		ssc-miR-1468
		ssc-miR-30b-5p
		ssc-miR-374a-5p
		ssc-miR-181a
120/150M 180/210M 60/120M	1	ssc-miR-new-160
150/180M 180/210M 60/120M	4	ssc-miR-885-5p
		ssc-miR-122
		ssc-miR-new-348
		ssc-miR-new-304
120/150M 150/180M 180/210M	2	ssc-miR-331-3p
		ssc-miR-new-380
120/150M 60/120M	26	ssc-miR-378
		ssc-miR-new-19
		ssc-miR-new-87
		ssc-miR-new-179
		ssc-miR-24-1-5p
		ssc-miR-new-267
		ssc-miR-new-410
		ssc-miR-new-367
		ssc-miR-450c-3p
		ssc-miR-30e-3p
		ssc-miR-30a-3p
		ssc-miR-503
		ssc-miR-new-289
		ssc-miR-143-3p
		ssc-miR-30c-3p
		ssc-miR-320
		ssc-miR-new-368
		ssc-miR-new-365
		ssc-miR-22-5p
		ssc-miR-218b
		ssc-miR-935
		ssc-miR-new-257
		ssc-miR-18a
		ssc-miR-28-3p
		ssc-miR-30c-1-3p
		ssc-miR-new-371
150/180M 60/120M	19	ssc-miR-103
		ssc-miR-145-5p
		ssc-miR-1306-5p
		ssc-miR-29a
		ssc-miR-338
		ssc-miR-new-164
		ssc-miR-new-27
		ssc-miR-328
		ssc-miR-342
		ssc-miR-92a
		ssc-miR-new-181
		ssc-miR-497
		ssc-miR-new-212
		ssc-miR-new-256
		ssc-miR-296-5p
		ssc-miR-7142-3p
		ssc-miR-202-5p
		ssc-miR-361-3p
		ssc-miR-664-5p
180/210M 60/120M	9	ssc-miR-363
		ssc-miR-450b-5p
		ssc-miR-new-88
		ssc-miR-1
		ssc-miR-new-385
		ssc-miR-221-3p
		ssc-miR-340
		ssc-miR-671-5p
		ssc-miR-new-417
120/150M 150/180M	14	ssc-miR-423-5p
		ssc-let-7i
		ssc-miR-204
		ssc-miR-15b
		ssc-miR-615
		ssc-miR-195
		ssc-miR-126-5p
		ssc-miR-127
		ssc-miR-10b
		ssc-miR-491
		ssc-miR-107
		ssc-miR-769-5p
		ssc-miR-new-373
		ssc-miR-133a-5p
150/180M 180/210M	8	ssc-miR-new-405
		ssc-miR-151-5p
		ssc-miR-3613
		ssc-miR-4334-3p
		ssc-miR-370
		ssc-miR-345-3p
		ssc-miR-new-347
		ssc-miR-210
60/120M	65	ssc-miR-new-271
		ssc-miR-130a
		ssc.-miR-219a-5p
		ssc-miR-574
		ssc-miR-new-232
		ssc-let-7g
		ssc-miR-30d
		ssc-miR-new-199
		ssc-miR-9-1
		ssc-miR-new-142
		ssc-miR-545-5p
		ssc-miR-199b-5p
		ssc-miR-369
		ssc-miR-424-5p
		ssc-miR-1296-5p
		ssc-miR-299
		ssc-miR-new-339
		ssc-miR-new-63
		ssc-miR-140-3p
		ssc-miR-146a-5p
		ssc-miR-new-218
		ssc-miR-new-356
		ssc-miR-196b-3p
		ssc-miR-new-197
		ssc-miR-new-274
		ssc-miR-new-275
		ssc-miR-new-361
		ssc-miR-new-117
		ssc-miR-184
		ssc-miR-542-3p
		ssc-miR-new-174
		ssc-miR-218
		ssc-miR-new-398
		ssc.-miR-6529-5p
		ssc-miR-new-311
		ssc-miR-10a-3p
		ssc-miR-130b
		ssc-miR-new-93
		ssc-miR-new-263
		ssc-miR-96-5p
		ssc-miR-376a-3p
		ssc-miR-149
		ssc-miR-181d-5p
		ssc-miR-125a
		ssc-miR-17-3p
		ssc-miR-425-5p
		ssc-miR-190a
		ssc-miR-new-219
		ssc-miR-191
		ssc-miR-129a-3p
		ssc-miR-1306-3p
		ssc-miR-new-81
		ssc-miR-218-5p
		ssc-miR-145-3p
		ssc-let-7d-3p
		ssc-miR-new-320
		ssc-miR-499-3p
		ssc-miR-374a-3p
		ssc-miR-148a-5p
		ssc-miR-7134-5p
		ssc-miR-9843-3p
		ssc-miR-885-3p
		ssc-miR-new-369
		ssc-miR-new-103
		ssc-miR-new-132
120/150M	9	ssc-miR-29c
		ssc-miR-129b
		ssc-miR-new-407
		ssc-miR-136
		ssc-miR-339-5p
		ssc-miR-532-5p
		ssc-miR-129a-5p
		ssc-miR-9851-3p
		ssc-miR-new-131
150/180M	18	ssc-miR-339
		ssc-miR-new-126
		ssc-miR-185
		ssc-miR-new-239
		ssc-miR-376c
		ssc-miR-new-38
		ssc-miR-new-241
		ssc-miR-new-10
		ssc-miR-new-237
		ssc-miR-126-3p
		ssc-miR-new-67
		ssc-miR-new-342
		ssc-miR-214
		ssc-miR-22-3p
		ssc-miR-150
		ssc-miR-143-5p
		ssc-miR-542-5p
		ssc-miR-345-5p
180/210M	4	ssc-miR-20b
		ssc-miR-182
		ssc-miR-222
		ssc-miR-new-16
